# Supplementary material for: 9-(2,4-Di­fluoro­phen­yl)-3,3,6,6-tetra­methyl-3,4,5,6,7,9-hexa­hydro-2H-xanthene-1,8-dione
Source: Acta Crystallogr Sect E Struct Rep Online. 2014 Feb 12;70(Pt 3):o276–7. doi: 10.1107/S1600536814002761 (PMC3998450; doi:10.1107/S1600536814002761)
Supplement: Supplementary file 1 [file e-70-0o276-sup1.cif]

##############################################################################
#                                                                            #
# This CIF contains the data in a paper accepted for publication in          #
# Acta Crystallographica Section E. It conforms to the requirements of       #
# Notes for Authors for Acta Crystallographica Section E, and has been       #
# peer reviewed under the auspices of the IUCr Commission on Journals.       #
#                                                                            #
# Full details of the Crystallographic Information File format               #
# are given in the paper "The Crystallographic Information File (CIF):       #
# a New Standard Archive File for Crystallography" by S. R. Hall, F. H.      #
# Allen and I. D. Brown [Acta Cryst. (1991), A47, 655-685].                  #
#                                                                            #
# The current version of the core CIF dictionary is obtainable from          #
# ftp://ftp.iucr.org/pub/cif_core.dic.                                       #
#                                                                            #
# Software is freely available for graphical display of the structure(s)     #
# in this CIF. For information consult the CIF software page                 #
# http://www.iucr.org/resources/cif/software.                                #
#                                                                            #
# This file may be used for bona fide research purposes within the           #
# scientific community so long as proper attribution is given to the journal # 
# article from which it was obtained.                                        #
#                                                                            #
##############################################################################
data_I
_audit_creation_method     SHELXL-2013
_database_code_depnum_ccdc_archive     'CCDC 985439'
_chemical_name_systematic
;\
9-(2,4-Difluorophenyl)-3,3,6,6-tetramethyl-3,4,5,6,7,9-hexahydro-\
2<i>H</i>-xanthene-1,8-dione
;
_chemical_name_common     ?
_chemical_formula_moiety     'C23 H24 F2 O3'
_chemical_formula_sum     'C23 H24 F2 O3'
_chemical_formula_iupac     'C23 H24 F2 O3'
_chemical_formula_weight     386.42
_chemical_melting_point     ?
_shelx_space_group_comment
;
The symmetry employed for this shelxl refinement is uniquely defined
by the following loop, which should always be used as a source of
symmetry information in preference to the above space-group names.
They are only intended as comments.
;
_space_group_crystal_system     triclinic
_space_group_name_H-M_alt     'P -1'
_space_group_name_Hall     '-P 1'
loop_
    _space_group_symop_operation_xyz
    'x, y, z'
    '-x, -y, -z'
_cell_length_a     9.6810(4)
_cell_length_b     10.4290(4)
_cell_length_c     11.8840(5)
_cell_angle_alpha     69.288(2)
_cell_angle_beta     74.895(2)
_cell_angle_gamma     63.406(2)
_cell_volume     996.03(7)
_cell_formula_units_Z     2
_cell_measurement_reflns_used     8029
_cell_measurement_theta_min     2.8
_cell_measurement_theta_max     30.5
_cell_measurement_temperature     293(2)
_exptl_crystal_description     block
_exptl_crystal_colour     colourless
_exptl_crystal_size_max     0.30
_exptl_crystal_size_mid     0.20
_exptl_crystal_size_min     0.20
_exptl_crystal_density_diffrn     1.288
_exptl_crystal_density_meas     ?
_exptl_crystal_density_method     ?
_exptl_crystal_F_000     408
_exptl_absorpt_coefficient_mu     0.096
_exptl_absorpt_correction_type     multi-scan
_exptl_absorpt_process_details     '(SADABS; Bruker, 2004)'
_shelx_estimated_absorpt_T_min     ?
_shelx_estimated_absorpt_T_max     ?
_exptl_absorpt_correction_T_min     0.9717
_exptl_absorpt_correction_T_max     0.9810
_exptl_special_details     ?
_diffrn_ambient_temperature     293(2)
_diffrn_radiation_type     MoK\a
_diffrn_radiation_wavelength     0.71073
_diffrn_radiation_source     'fine-focus sealed tube'
_diffrn_radiation_monochromator     graphite
_diffrn_measurement_device_type     'Bruker Kappa APEXII CCD'
_diffrn_measurement_method     '\w and \f scan'
_diffrn_detector_area_resol_mean     ?
_diffrn_reflns_number     23107
_diffrn_reflns_av_R_equivalents     0.0257
_diffrn_reflns_theta_min     1.846
_diffrn_reflns_theta_max     31.870
_diffrn_reflns_theta_full     25.242
_diffrn_measured_fraction_theta_max     0.982
_diffrn_measured_fraction_theta_full     0.998
_diffrn_reflns_limit_h_min     -9
_diffrn_reflns_limit_h_max     14
_diffrn_reflns_limit_k_min     -10
_diffrn_reflns_limit_k_max     15
_diffrn_reflns_limit_l_min     -17
_diffrn_reflns_limit_l_max     17
_refine_special_details     ?
_reflns_number_total     6738
_reflns_number_gt     4248
_reflns_threshold_expression     I>2\s(I)
_refine_ls_structure_factor_coef     Fsqd
_refine_ls_matrix_type     full
_refine_ls_R_factor_all     0.0822
_refine_ls_R_factor_gt     0.0475
_refine_ls_wR_factor_gt     0.1267
_refine_ls_wR_factor_ref     0.1471
_refine_ls_goodness_of_fit_ref     1.028
_refine_ls_restrained_S_all     1.028
_refine_ls_number_reflns     6738
_refine_ls_number_parameters     267
_refine_ls_number_restraints     0
_refine_ls_hydrogen_treatment     constr
_refine_ls_weighting_scheme     calc
_refine_ls_weighting_details
              'w=1/[\s^2^(Fo^2^)+(0.0674P)^2^+0.1104P] where P=(Fo^2^+2Fc^2^)/3'
_atom_sites_solution_hydrogens     geom
_atom_sites_solution_primary     ?
_atom_sites_solution_secondary     ?
_refine_ls_shift/su_max     0.000
_refine_ls_shift/su_mean     0.000
_refine_diff_density_max     0.244
_refine_diff_density_min     -0.178
_refine_ls_extinction_method     none
_refine_ls_extinction_coef     .
loop_
    _atom_type_symbol
    _atom_type_description
    _atom_type_scat_dispersion_real
    _atom_type_scat_dispersion_imag
    _atom_type_scat_source
    'C' 'C' 0.0033 0.0016
                         'International Tables Vol C Tables 4.2.6.8 and 6.1.1.4'
    'H' 'H' 0.0000 0.0000
                         'International Tables Vol C Tables 4.2.6.8 and 6.1.1.4'
    'F' 'F' 0.0171 0.0103
                         'International Tables Vol C Tables 4.2.6.8 and 6.1.1.4'
    'O' 'O' 0.0106 0.0060
                         'International Tables Vol C Tables 4.2.6.8 and 6.1.1.4'
_computing_data_collection     'APEX2 (Bruker, 2004)'
_computing_cell_refinement     'SAINT (Bruker, 2004)'
_computing_data_reduction     'SAINT and XPREP (Bruker, 2004)'
_computing_structure_solution     'SIR92 (Altomare <i>et al.</i>, 1993)'
_computing_structure_refinement     'SHELXL-2013 (Sheldrick, 2008)'
_computing_molecular_graphics     'ORTEP-3 for Windows (Farrugia, 2012)'
_computing_publication_material     'PLATON (Spek, 2009)'
loop_
    _atom_site_type_symbol
    _atom_site_label
    _atom_site_fract_x
    _atom_site_fract_y
    _atom_site_fract_z
    _atom_site_U_iso_or_equiv
    _atom_site_adp_type
    _atom_site_calc_flag
    _atom_site_occupancy
    _atom_site_disorder_assembly
    _atom_site_disorder_group
    F F1 0.58177(9) 0.33825(10) 0.21213(9) 0.0634(3) Uani d 0.932(3) A 1
    F F1' 1.0560(15) 0.0461(17) 0.3554(14) 0.078(5) Uani d 0.068(3) A 2
    F F2 0.72300(13) 0.44738(12) 0.50286(9) 0.0828(3) Uani d 1 . .
    O O1 0.84119(12) -0.15460(12) 0.39286(9) 0.0627(3) Uani d 1 . .
    O O2 0.65242(9) 0.17594(9) 0.02533(7) 0.0434(2) Uani d 1 . .
    O O3 1.11867(11) 0.17515(13) 0.07618(10) 0.0686(3) Uani d 1 . .
    C C1 0.74840(14) -0.10446(13) 0.32037(11) 0.0420(3) Uani d 1 . .
    C C2 0.63396(15) -0.17246(15) 0.33580(11) 0.0473(3) Uani d 1 . .
    H H2A 0.6041 -0.2087 0.4218 0.057 Uiso calc 1 . .
    H H2B 0.6856 -0.2578 0.3029 0.057 Uiso calc 1 . .
    C C3 0.48605(14) -0.06656(14) 0.27502(11) 0.0435(3) Uani d 1 . .
    C C4 0.53389(14) 0.00773(14) 0.14367(11) 0.0430(3) Uani d 1 . .
    H H4A 0.5750 -0.0643 0.0971 0.052 Uiso calc 1 . .
    H H4B 0.4424 0.0891 0.1094 0.052 Uiso calc 1 . .
    C C5 0.65262(13) 0.06655(12) 0.13208(10) 0.0373(2) Uani d 1 . .
    C C6 0.75128(12) 0.01894(12) 0.21271(10) 0.0371(2) Uani d 1 . .
    C C7 0.86725(12) 0.08662(13) 0.19491(10) 0.0381(2) Uani d 1 . .
    H H7 0.9692 0.0051 0.2097 0.046 Uiso calc 1 . .
    C C8 0.87933(12) 0.17859(13) 0.06498(10) 0.0380(2) Uani d 1 . .
    C C9 1.01106(13) 0.22456(14) 0.01719(12) 0.0465(3) Uani d 1 . .
    C C10 1.01073(15) 0.32985(16) -0.10760(13) 0.0549(3) Uani d 1 . .
    H H10A 1.0736 0.2719 -0.1646 0.066 Uiso calc 1 . .
    H H10B 1.0605 0.3935 -0.1099 0.066 Uiso calc 1 . .
    C C11 0.85044(15) 0.42923(14) -0.15076(12) 0.0476(3) Uani d 1 . .
    C C12 0.76661(16) 0.32723(14) -0.13191(11) 0.0467(3) Uani d 1 . .
    H H12A 0.6587 0.3880 -0.1454 0.056 Uiso calc 1 . .
    H H12B 0.8143 0.2703 -0.1911 0.056 Uiso calc 1 . .
    C C13 0.77272(13) 0.22295(13) -0.00826(10) 0.0386(2) Uani d 1 . .
    C C14 0.38365(17) 0.05031(19) 0.34291(15) 0.0644(4) Uani d 1 . .
    H H14A 0.4406 0.1052 0.3437 0.097 Uiso calc 1 . .
    H H14B 0.3532 0.0020 0.4246 0.097 Uiso calc 1 . .
    H H14C 0.2925 0.1174 0.3032 0.097 Uiso calc 1 . .
    C C15 0.39565(18) -0.15434(18) 0.27371(14) 0.0616(4) Uani d 1 . .
    H H15A 0.3623 -0.1999 0.3555 0.092 Uiso calc 1 . .
    H H15B 0.4616 -0.2302 0.2333 0.092 Uiso calc 1 . .
    H H15C 0.3064 -0.0880 0.2316 0.092 Uiso calc 1 . .
    C C16 0.75801(18) 0.54296(16) -0.07819(15) 0.0622(4) Uani d 1 . .
    H H16A 0.6554 0.6002 -0.1024 0.093 Uiso calc 1 . .
    H H16B 0.8098 0.6083 -0.0931 0.093 Uiso calc 1 . .
    H H16C 0.7506 0.4920 0.0066 0.093 Uiso calc 1 . .
    C C17 0.8681(2) 0.51037(19) -0.28546(14) 0.0716(4) Uani d 1 . .
    H H17A 0.7671 0.5682 -0.3125 0.107 Uiso calc 1 . .
    H H17B 0.9287 0.4387 -0.3308 0.107 Uiso calc 1 . .
    H H17C 0.9196 0.5752 -0.2976 0.107 Uiso calc 1 . .
    C C18 0.82627(12) 0.18056(13) 0.28097(10) 0.0375(2) Uani d 1 . .
    C C19 0.92946(14) 0.15185(14) 0.35771(11) 0.0431(3) Uani d 1 . .
    H H19 1.0239 0.0699 0.3589 0.052 Uiso calc 0.932(3) A 1
    C C20 0.89720(16) 0.24020(16) 0.43221(12) 0.0514(3) Uani d 1 . .
    H H20 0.9683 0.2190 0.4825 0.062 Uiso calc 1 . .
    C C21 0.75792(18) 0.35938(16) 0.42986(12) 0.0528(3) Uani d 1 . .
    C C22 0.64974(16) 0.39404(15) 0.35770(13) 0.0540(3) Uani d 1 . .
    H H22 0.5549 0.4753 0.3580 0.065 Uiso calc 1 . .
    C C23 0.68774(14) 0.30316(14) 0.28486(11) 0.0454(3) Uani d 1 . .
    H H23 0.6157 0.3255 0.2350 0.054 Uiso calc 0.068(3) A 2
loop_
    _atom_site_aniso_label
    _atom_site_aniso_U_11
    _atom_site_aniso_U_22
    _atom_site_aniso_U_33
    _atom_site_aniso_U_12
    _atom_site_aniso_U_13
    _atom_site_aniso_U_23
    F1 0.0438(5) 0.0656(6) 0.0797(7) 0.0015(4) -0.0322(4) -0.0315(5)
    F1' 0.058(8) 0.079(10) 0.093(11) -0.011(7) -0.035(7) -0.023(8)
    F2 0.1159(8) 0.0833(7) 0.0739(6) -0.0448(6) -0.0094(6) -0.0435(5)
    O1 0.0698(6) 0.0637(6) 0.0568(6) -0.0285(5) -0.0337(5) 0.0026(5)
    O2 0.0467(4) 0.0482(5) 0.0423(4) -0.0277(4) -0.0157(4) -0.0010(4)
    O3 0.0419(5) 0.0823(7) 0.0837(7) -0.0312(5) -0.0171(5) -0.0095(6)
    C1 0.0434(6) 0.0413(6) 0.0406(6) -0.0136(5) -0.0113(5) -0.0101(5)
    C2 0.0513(7) 0.0478(7) 0.0417(6) -0.0244(6) -0.0080(5) -0.0031(5)
    C3 0.0430(6) 0.0481(7) 0.0434(6) -0.0237(5) -0.0058(5) -0.0090(5)
    C4 0.0473(6) 0.0493(7) 0.0423(6) -0.0274(5) -0.0126(5) -0.0076(5)
    C5 0.0407(6) 0.0386(6) 0.0369(6) -0.0189(5) -0.0086(4) -0.0081(5)
    C6 0.0359(5) 0.0389(6) 0.0401(6) -0.0151(5) -0.0085(4) -0.0116(5)
    C7 0.0308(5) 0.0386(6) 0.0460(6) -0.0105(4) -0.0119(4) -0.0121(5)
    C8 0.0329(5) 0.0390(6) 0.0450(6) -0.0139(4) -0.0050(4) -0.0149(5)
    C9 0.0343(5) 0.0485(7) 0.0593(8) -0.0164(5) -0.0029(5) -0.0197(6)
    C10 0.0447(7) 0.0595(8) 0.0625(8) -0.0281(6) 0.0038(6) -0.0163(7)
    C11 0.0523(7) 0.0446(7) 0.0515(7) -0.0272(6) -0.0044(6) -0.0101(6)
    C12 0.0575(7) 0.0482(7) 0.0432(7) -0.0290(6) -0.0103(5) -0.0086(5)
    C13 0.0394(6) 0.0396(6) 0.0425(6) -0.0192(5) -0.0056(5) -0.0124(5)
    C14 0.0524(8) 0.0734(10) 0.0679(9) -0.0223(7) 0.0030(7) -0.0303(8)
    C15 0.0641(9) 0.0684(9) 0.0636(9) -0.0449(8) -0.0104(7) -0.0041(7)
    C16 0.0664(9) 0.0459(7) 0.0798(10) -0.0208(7) -0.0154(8) -0.0208(7)
    C17 0.0896(12) 0.0714(10) 0.0602(9) -0.0517(10) -0.0078(8) 0.0005(8)
    C18 0.0352(5) 0.0392(6) 0.0417(6) -0.0159(5) -0.0115(4) -0.0085(5)
    C19 0.0396(6) 0.0474(7) 0.0462(6) -0.0201(5) -0.0148(5) -0.0065(5)
    C20 0.0622(8) 0.0639(8) 0.0438(7) -0.0379(7) -0.0165(6) -0.0080(6)
    C21 0.0731(9) 0.0549(8) 0.0443(7) -0.0352(7) -0.0045(6) -0.0180(6)
    C22 0.0556(8) 0.0455(7) 0.0578(8) -0.0127(6) -0.0085(6) -0.0191(6)
    C23 0.0411(6) 0.0476(7) 0.0489(7) -0.0130(5) -0.0157(5) -0.0136(5)
_geom_special_details
;
 All esds (except the esd in the dihedral angle between two l.s. planes)
 are estimated using the full covariance matrix.  The cell esds are taken
 into account individually in the estimation of esds in distances, angles
 and torsion angles; correlations between esds in cell parameters are only
 used when they are defined by crystal symmetry.  An approximate (isotropic)
 treatment of cell esds is used for estimating esds involving l.s. planes.
;
loop_
    _geom_bond_atom_site_label_1
    _geom_bond_atom_site_label_2
    _geom_bond_site_symmetry_2
    _geom_bond_distance
    _geom_bond_publ_flag
    F1 C23 . 1.3549(13) ?
    F1' C19 . 1.230(14) ?
    F2 C21 . 1.3571(15) ?
    O1 C1 . 1.2193(14) ?
    O2 C5 . 1.3735(13) ?
    O2 C13 . 1.3736(13) ?
    O3 C9 . 1.2193(15) ?
    C1 C6 . 1.4638(16) ?
    C1 C2 . 1.5065(17) ?
    C2 C3 . 1.5332(17) ?
    C2 H2A . 0.9700 ?
    C2 H2B . 0.9700 ?
    C3 C14 . 1.522(2) ?
    C3 C15 . 1.5292(17) ?
    C3 C4 . 1.5299(17) ?
    C4 C5 . 1.4851(15) ?
    C4 H4A . 0.9700 ?
    C4 H4B . 0.9700 ?
    C5 C6 . 1.3389(14) ?
    C6 C7 . 1.5112(14) ?
    C7 C8 . 1.5089(16) ?
    C7 C18 . 1.5207(16) ?
    C7 H7 . 0.9800 ?
    C8 C13 . 1.3388(15) ?
    C8 C9 . 1.4684(15) ?
    C9 C10 . 1.5009(19) ?
    C10 C11 . 1.5310(19) ?
    C10 H10A . 0.9700 ?
    C10 H10B . 0.9700 ?
    C11 C16 . 1.5239(19) ?
    C11 C17 . 1.5287(19) ?
    C11 C12 . 1.5330(16) ?
    C12 C13 . 1.4843(17) ?
    C12 H12A . 0.9700 ?
    C12 H12B . 0.9700 ?
    C14 H14A . 0.9600 ?
    C14 H14B . 0.9600 ?
    C14 H14C . 0.9600 ?
    C15 H15A . 0.9600 ?
    C15 H15B . 0.9600 ?
    C15 H15C . 0.9600 ?
    C16 H16A . 0.9600 ?
    C16 H16B . 0.9600 ?
    C16 H16C . 0.9600 ?
    C17 H17A . 0.9600 ?
    C17 H17B . 0.9600 ?
    C17 H17C . 0.9600 ?
    C18 C23 . 1.3819(17) ?
    C18 C19 . 1.3904(14) ?
    C19 C20 . 1.3804(18) ?
    C19 H19 . 0.9300 ?
    C20 C21 . 1.363(2) ?
    C20 H20 . 0.9300 ?
    C21 C22 . 1.3685(19) ?
    C22 C23 . 1.3730(18) ?
    C22 H22 . 0.9300 ?
    C23 H23 . 0.9300 ?
loop_
    _geom_angle_atom_site_label_1
    _geom_angle_atom_site_label_2
    _geom_angle_atom_site_label_3
    _geom_angle_site_symmetry_1
    _geom_angle_site_symmetry_3
    _geom_angle
    _geom_angle_publ_flag
    C5 O2 C13 . . 118.21(8) ?
    O1 C1 C6 . . 120.42(11) ?
    O1 C1 C2 . . 121.07(11) ?
    C6 C1 C2 . . 118.44(9) ?
    C1 C2 C3 . . 114.85(10) ?
    C1 C2 H2A . . 108.6 ?
    C3 C2 H2A . . 108.6 ?
    C1 C2 H2B . . 108.6 ?
    C3 C2 H2B . . 108.6 ?
    H2A C2 H2B . . 107.5 ?
    C14 C3 C15 . . 109.58(11) ?
    C14 C3 C4 . . 110.53(11) ?
    C15 C3 C4 . . 108.14(10) ?
    C14 C3 C2 . . 110.07(11) ?
    C15 C3 C2 . . 110.10(11) ?
    C4 C3 C2 . . 108.39(10) ?
    C5 C4 C3 . . 113.01(9) ?
    C5 C4 H4A . . 109.0 ?
    C3 C4 H4A . . 109.0 ?
    C5 C4 H4B . . 109.0 ?
    C3 C4 H4B . . 109.0 ?
    H4A C4 H4B . . 107.8 ?
    C6 C5 O2 . . 123.04(9) ?
    C6 C5 C4 . . 125.44(10) ?
    O2 C5 C4 . . 111.51(9) ?
    C5 C6 C1 . . 118.82(10) ?
    C5 C6 C7 . . 122.11(10) ?
    C1 C6 C7 . . 119.06(9) ?
    C8 C7 C6 . . 108.90(9) ?
    C8 C7 C18 . . 110.47(9) ?
    C6 C7 C18 . . 113.06(9) ?
    C8 C7 H7 . . 108.1 ?
    C6 C7 H7 . . 108.1 ?
    C18 C7 H7 . . 108.1 ?
    C13 C8 C9 . . 118.38(11) ?
    C13 C8 C7 . . 122.62(10) ?
    C9 C8 C7 . . 118.98(10) ?
    O3 C9 C8 . . 120.69(12) ?
    O3 C9 C10 . . 121.52(11) ?
    C8 C9 C10 . . 117.76(10) ?
    C9 C10 C11 . . 115.71(10) ?
    C9 C10 H10A . . 108.4 ?
    C11 C10 H10A . . 108.4 ?
    C9 C10 H10B . . 108.4 ?
    C11 C10 H10B . . 108.4 ?
    H10A C10 H10B . . 107.4 ?
    C16 C11 C17 . . 109.55(12) ?
    C16 C11 C10 . . 110.27(11) ?
    C17 C11 C10 . . 110.20(12) ?
    C16 C11 C12 . . 110.34(11) ?
    C17 C11 C12 . . 109.15(11) ?
    C10 C11 C12 . . 107.29(10) ?
    C13 C12 C11 . . 112.16(10) ?
    C13 C12 H12A . . 109.2 ?
    C11 C12 H12A . . 109.2 ?
    C13 C12 H12B . . 109.2 ?
    C11 C12 H12B . . 109.2 ?
    H12A C12 H12B . . 107.9 ?
    C8 C13 O2 . . 122.43(10) ?
    C8 C13 C12 . . 125.78(10) ?
    O2 C13 C12 . . 111.79(9) ?
    C3 C14 H14A . . 109.5 ?
    C3 C14 H14B . . 109.5 ?
    H14A C14 H14B . . 109.5 ?
    C3 C14 H14C . . 109.5 ?
    H14A C14 H14C . . 109.5 ?
    H14B C14 H14C . . 109.5 ?
    C3 C15 H15A . . 109.5 ?
    C3 C15 H15B . . 109.5 ?
    H15A C15 H15B . . 109.5 ?
    C3 C15 H15C . . 109.5 ?
    H15A C15 H15C . . 109.5 ?
    H15B C15 H15C . . 109.5 ?
    C11 C16 H16A . . 109.5 ?
    C11 C16 H16B . . 109.5 ?
    H16A C16 H16B . . 109.5 ?
    C11 C16 H16C . . 109.5 ?
    H16A C16 H16C . . 109.5 ?
    H16B C16 H16C . . 109.5 ?
    C11 C17 H17A . . 109.5 ?
    C11 C17 H17B . . 109.5 ?
    H17A C17 H17B . . 109.5 ?
    C11 C17 H17C . . 109.5 ?
    H17A C17 H17C . . 109.5 ?
    H17B C17 H17C . . 109.5 ?
    C23 C18 C19 . . 115.53(11) ?
    C23 C18 C7 . . 122.63(9) ?
    C19 C18 C7 . . 121.79(10) ?
    F1' C19 C20 . . 119.4(6) ?
    F1' C19 C18 . . 118.0(7) ?
    C20 C19 C18 . . 122.57(12) ?
    C20 C19 H19 . . 118.7 ?
    C18 C19 H19 . . 118.7 ?
    C21 C20 C19 . . 117.98(11) ?
    C21 C20 H20 . . 121.0 ?
    C19 C20 H20 . . 121.0 ?
    F2 C21 C20 . . 119.12(12) ?
    F2 C21 C22 . . 118.00(13) ?
    C20 C21 C22 . . 122.88(12) ?
    C21 C22 C23 . . 116.87(12) ?
    C21 C22 H22 . . 121.6 ?
    C23 C22 H22 . . 121.6 ?
    F1 C23 C22 . . 117.04(11) ?
    F1 C23 C18 . . 118.79(11) ?
    C22 C23 C18 . . 124.17(11) ?
    C22 C23 H23 . . 117.9 ?
    C18 C23 H23 . . 117.9 ?
loop_
    _geom_torsion_atom_site_label_1
    _geom_torsion_atom_site_label_2
    _geom_torsion_atom_site_label_3
    _geom_torsion_atom_site_label_4
    _geom_torsion_site_symmetry_1
    _geom_torsion_site_symmetry_2
    _geom_torsion_site_symmetry_3
    _geom_torsion_site_symmetry_4
    _geom_torsion
    _geom_torsion_publ_flag
    O1 C1 C2 C3 . . . . 155.46(12) ?
    C6 C1 C2 C3 . . . . -27.60(16) ?
    C1 C2 C3 C14 . . . . -70.82(14) ?
    C1 C2 C3 C15 . . . . 168.27(11) ?
    C1 C2 C3 C4 . . . . 50.17(14) ?
    C14 C3 C4 C5 . . . . 73.46(13) ?
    C15 C3 C4 C5 . . . . -166.59(11) ?
    C2 C3 C4 C5 . . . . -47.24(14) ?
    C13 O2 C5 C6 . . . . 9.76(16) ?
    C13 O2 C5 C4 . . . . -168.91(10) ?
    C3 C4 C5 C6 . . . . 23.38(17) ?
    C3 C4 C5 O2 . . . . -157.99(10) ?
    O2 C5 C6 C1 . . . . -176.36(10) ?
    C4 C5 C6 C1 . . . . 2.12(18) ?
    O2 C5 C6 C7 . . . . 2.50(18) ?
    C4 C5 C6 C7 . . . . -179.02(11) ?
    O1 C1 C6 C5 . . . . 176.86(12) ?
    C2 C1 C6 C5 . . . . -0.10(17) ?
    O1 C1 C6 C7 . . . . -2.04(17) ?
    C2 C1 C6 C7 . . . . -179.00(10) ?
    C5 C6 C7 C8 . . . . -14.60(15) ?
    C1 C6 C7 C8 . . . . 164.25(10) ?
    C5 C6 C7 C18 . . . . 108.58(12) ?
    C1 C6 C7 C18 . . . . -72.56(13) ?
    C6 C7 C8 C13 . . . . 16.67(15) ?
    C18 C7 C8 C13 . . . . -108.05(12) ?
    C6 C7 C8 C9 . . . . -164.77(10) ?
    C18 C7 C8 C9 . . . . 70.50(12) ?
    C13 C8 C9 O3 . . . . -172.78(12) ?
    C7 C8 C9 O3 . . . . 8.60(18) ?
    C13 C8 C9 C10 . . . . 5.27(17) ?
    C7 C8 C9 C10 . . . . -173.35(11) ?
    O3 C9 C10 C11 . . . . -156.79(13) ?
    C8 C9 C10 C11 . . . . 25.18(17) ?
    C9 C10 C11 C16 . . . . 68.74(15) ?
    C9 C10 C11 C17 . . . . -170.19(12) ?
    C9 C10 C11 C12 . . . . -51.47(15) ?
    C16 C11 C12 C13 . . . . -70.88(14) ?
    C17 C11 C12 C13 . . . . 168.68(12) ?
    C10 C11 C12 C13 . . . . 49.28(14) ?
    C9 C8 C13 O2 . . . . 174.81(10) ?
    C7 C8 C13 O2 . . . . -6.63(17) ?
    C9 C8 C13 C12 . . . . -5.94(18) ?
    C7 C8 C13 C12 . . . . 172.62(11) ?
    C5 O2 C13 C8 . . . . -7.66(16) ?
    C5 O2 C13 C12 . . . . 173.00(10) ?
    C11 C12 C13 C8 . . . . -23.44(18) ?
    C11 C12 C13 O2 . . . . 155.88(10) ?
    C8 C7 C18 C23 . . . . 63.24(14) ?
    C6 C7 C18 C23 . . . . -59.07(15) ?
    C8 C7 C18 C19 . . . . -114.03(11) ?
    C6 C7 C18 C19 . . . . 123.66(11) ?
    C23 C18 C19 F1' . . . . -178.2(9) ?
    C7 C18 C19 F1' . . . . -0.8(9) ?
    C23 C18 C19 C20 . . . . -0.60(18) ?
    C7 C18 C19 C20 . . . . 176.85(11) ?
    F1' C19 C20 C21 . . . . 177.9(9) ?
    C18 C19 C20 C21 . . . . 0.34(19) ?
    C19 C20 C21 F2 . . . . 179.57(11) ?
    C19 C20 C21 C22 . . . . 0.3(2) ?
    F2 C21 C22 C23 . . . . -179.89(12) ?
    C20 C21 C22 C23 . . . . -0.6(2) ?
    C21 C22 C23 F1 . . . . -179.17(12) ?
    C21 C22 C23 C18 . . . . 0.3(2) ?
    C19 C18 C23 F1 . . . . 179.75(11) ?
    C7 C18 C23 F1 . . . . 2.32(18) ?
    C19 C18 C23 C22 . . . . 0.26(19) ?
    C7 C18 C23 C22 . . . . -177.17(12) ?
loop_
    _geom_hbond_atom_site_label_D
    _geom_hbond_atom_site_label_H
    _geom_hbond_atom_site_label_A
    _geom_hbond_site_symmetry_A
    _geom_hbond_distance_DH
    _geom_hbond_distance_HA
    _geom_hbond_distance_DA
    _geom_hbond_angle_DHA
    C20 H20 O1 2_756 0.93 2.38 3.3075(15) 177
_shelx_hkl_checksum     6409
_shelx_hkl_file
;
   1   0   0   54.58    1.69
   1   0   0   50.30    1.72
  -1   0   0   50.61    1.65
  -1   0   0   49.80    1.66
  -1   0   0   49.74    1.72
   2   0   0 1371.05   37.52
   2   0   0 1412.13   39.67
   2   0   0 1383.14   39.72
  -2   0   0 1361.11   38.61
  -2   0   0 1419.47   38.62
  -2   0   0 1364.01   39.69
  -2   0   0 1446.93   39.65
  -2   0   0 1363.53   37.51
   2   0   0 1362.01   38.68
   2   0   0 1392.75   38.63
   3   0   0    0.45    0.30
   3   0   0    0.62    0.28
   3   0   0    0.69    0.29
   3   0   0    0.81    0.31
   3   0   0    0.51    0.34
  -3   0   0    0.60    0.29
   3   0   0    0.48    0.28
  -3   0   0    1.67    0.39
  -3   0   0    0.77    0.27
   4   0   0  318.54    9.60
   4   0   0  330.83    9.56
   4   0   0  334.41    9.91
   4   0   0  325.96    9.87
   4   0   0  331.70    9.67
  -4   0   0  314.41    9.54
  -4   0   0  320.02    9.96
   4   0   0  324.24    9.72
  -4   0   0  306.32    9.41
   5   0   0    1.13    0.54
  -5   0   0    0.55    0.44
   5   0   0   -0.15    0.46
   5   0   0    0.16    0.41
   5   0   0    0.15    0.41
   5   0   0    1.04    0.50
   5   0   0    0.46    0.46
  -5   0   0    0.44    0.46
  -5   0   0    0.51    0.51
  -6   0   0    0.35    0.56
   6   0   0   -0.24    0.53
   6   0   0    0.43    0.58
   6   0   0   -0.17    0.54
  -6   0   0   -0.04    0.49
   6   0   0    0.38    0.52
   6   0   0    0.69    0.51
   6   0   0    0.32    0.49
   7   0   0    5.34    0.95
  -7   0   0    3.34    0.86
   7   0   0    6.34    1.15
   7   0   0    8.08    1.02
   7   0   0    4.31    0.89
   7   0   0    4.26    1.02
  -7   0   0    3.05    0.96
   7   0   0    4.43    0.91
   8   0   0  222.56    8.02
   8   0   0  236.25    7.81
   8   0   0  228.27    8.03
   8   0   0  217.77    7.76
  -8   0   0  225.33    8.31
   9   0   0   25.47    2.22
   9   0   0   23.03    2.06
   9   0   0   28.62    2.47
  10   0   0   13.88    1.62
  10   0   0   13.64    1.98
  10   0   0   13.03    1.78
  11   0   0    0.55    1.32
  11   0   0    1.95    1.22
  11   0   0    3.18    1.44
  12   0   0    2.84    1.70
  12   0   0    5.80    1.48
  12  -1   0    2.37    1.52
  11  -1   0    9.74    1.86
  11  -1   0    7.61    1.69
  11  -1   0    8.31    2.07
  10  -1   0    8.09    1.56
  10  -1   0    9.13    1.66
  10  -1   0   13.68    2.04
   9  -1   0    2.81    1.22
   9  -1   0    1.28    1.29
   9  -1   0    3.03    1.23
  -8   1   0   87.41    4.48
   8  -1   0   87.36    4.08
   8  -1   0   93.82    4.43
   8  -1   0   92.64    4.06
  -7   1   0   13.74    1.49
   7  -1   0   16.60    1.68
   7  -1   0   13.75    1.42
  -7   1   0   14.68    1.63
   7  -1   0   13.85    1.47
   7  -1   0   14.60    1.65
   6  -1   0   16.36    1.53
  -6   1   0   17.16    1.59
   6  -1   0   16.18    1.45
   6  -1   0   19.68    1.54
   6  -1   0   18.25    1.56
  -6   1   0   16.39    1.49
  -6   1   0   15.06    1.34
   6  -1   0   16.26    1.59
  -5   1   0   14.94    1.24
  -5   1   0   15.94    1.39
   5  -1   0   16.45    1.36
  -5   1   0   15.99    1.29
   5  -1   0   15.70    1.36
   5  -1   0   13.98    1.27
   4  -1   0  125.82    4.36
   4  -1   0  118.38    4.27
  -4   1   0  114.91    4.10
  -4   1   0  121.68    4.40
   4  -1   0  115.03    4.22
  -4   1   0  115.39    4.16
   3  -1   0  132.19    4.41
  -3   1   0  126.37    4.23
  -3   1   0  131.13    4.46
   3  -1   0  123.55    4.27
   3  -1   0  132.02    4.42
  -3   1   0  125.26    4.20
  -2   1   0 1445.31   38.77
  -2   1   0 1416.72   40.99
  -2   1   0 1433.18   39.87
  -2   1   0 1507.12   40.98
   2  -1   0 1449.33   41.00
   2  -1   0 1366.97   39.83
   2  -1   0 1501.87   40.98
   2  -1   0 1261.18   38.66
   2  -1   0 1452.51   39.94
  -2   1   0 1473.43   39.90
  -1   1   0 5497.61  151.73
   1  -1   0 5560.42  160.87
   1  -1   0 5524.09  152.05
   1  -1   0 5589.66  156.53
  -1   1   0 5670.02  155.45
  -1   1   0 5487.97  156.39
   1  -1   0 5485.28  155.84
  -1   1   0 5794.10  160.25
   1  -1   0 5837.45  159.81
  -1   1   0 5577.64  160.93
   0  -1   0  856.79   26.78
   0  -1   0  817.78   25.76
   0  -1   0 1008.83   27.49
   0   1   0 1040.07   27.61
   0  -1   0  953.15   26.70
   0   1   0 1071.91   27.03
   0   1   0  873.25   25.88
   1   1   0 1556.23   40.85
  -1  -1   0 1546.94   48.34
   1   1   0 1261.07   43.30
  -2  -1   0  215.62    6.31
   2   1   0  211.31    6.17
   2   1   0  216.19    6.38
  -2  -1   0  210.31    6.33
  -2  -1   0  218.72    6.22
  -2  -1   0  206.55    6.17
   2   1   0  217.14    6.41
   2   1   0  208.43    6.18
   2   1   0  211.03    6.22
  -2  -1   0  209.78    6.16
   2   1   0  210.69    6.03
  -2  -1   0  206.48    6.00
   3   1   0   32.62    1.27
  -3  -1   0   33.91    1.36
  -3  -1   0   32.45    1.23
   3   1   0   32.42    1.33
   3   1   0   34.43    1.28
  -3  -1   0   32.63    1.29
   3   1   0   33.13    1.30
   3   1   0   32.82    1.31
  -3  -1   0   36.23    1.39
   3   1   0   34.15    1.40
   4   1   0  278.14    8.10
  -4  -1   0  274.58    8.00
  -4  -1   0  281.63    8.48
   4   1   0  271.60    8.24
  -4  -1   0  274.80    8.10
   4   1   0  267.45    8.25
   4   1   0  291.73    8.26
   4   1   0  275.05    8.33
   5   1   0   10.79    1.01
   5   1   0   10.74    0.95
   5   1   0   10.52    0.91
  -5  -1   0    9.72    0.87
  -5  -1   0   10.76    1.01
   5   1   0    8.95    0.81
   5   1   0    9.55    0.89
   6   1   0   33.75    1.68
   6   1   0   36.05    1.94
   6   1   0   32.66    1.76
   6   1   0   32.93    1.79
  -6  -1   0   32.19    1.86
   6   1   0   25.23    1.53
   6   1   0   31.87    1.78
  -6  -1   0   31.75    1.71
   7   1   0   77.64    3.41
  -7  -1   0   74.68    3.13
   7   1   0   77.28    3.29
  -7  -1   0   72.05    3.38
   7   1   0   77.64    3.13
   7   1   0   74.73    3.35
   7   1   0   76.88    3.25
   7   1   0   73.97    3.10
   8   1   0   -1.66    0.88
   8   1   0   -1.80    0.69
   8   1   0    3.07    0.96
   8   1   0   -1.76    0.70
  -8  -1   0   -2.50    0.79
   9   1   0   19.72    1.70
   9   1   0   18.91    1.94
   9   1   0   22.52    2.02
  10   1   0    0.64    1.04
  10   1   0    0.73    1.04
  10   1   0    0.16    0.85
  11   1   0    2.28    1.09
  11   1   0    2.33    1.29
  11   1   0    3.98    1.47
  12   1   0    8.62    1.35
  12   1   0    8.85    1.95
  13   1   0    1.22    1.60
  11  -2   0   -0.28    1.27
  10  -2   0    6.73    1.94
  10  -2   0    7.23    1.68
  10  -2   0    4.90    1.53
   9  -2   0   25.54    2.56
   9  -2   0   21.27    2.23
   9  -2   0   21.15    2.06
   8  -2   0   36.89    2.54
   8  -2   0   28.05    2.36
  -8   2   0   32.61    2.72
   8  -2   0   32.19    2.68
   7  -2   0   26.09    2.27
   7  -2   0   27.70    2.15
   7  -2   0   26.85    2.09
  -7   2   0   26.78    2.36
   6  -2   0   12.12    1.42
   6  -2   0   14.38    1.44
  -6   2   0   12.85    1.55
   6  -2   0   15.53    1.67
  -6   2   0   12.75    1.41
  -6   2   0   12.96    1.31
   6  -2   0   11.80    1.31
   5  -2   0    7.97    1.10
   5  -2   0    7.73    1.04
   5  -2   0    6.35    1.12
  -5   2   0    8.52    1.02
  -5   2   0    9.56    1.15
   5  -2   0    9.24    1.06
  -5   2   0    8.00    1.13
   4  -2   0   10.80    1.13
  -4   2   0    9.29    1.07
   4  -2   0    9.43    1.13
   4  -2   0   10.28    1.08
  -4   2   0    9.94    1.17
   4  -2   0   11.44    1.06
   4  -2   0    8.86    1.04
  -4   2   0   11.04    1.08
  -3   2   0  257.13    8.37
   3  -2   0  258.15    8.02
  -3   2   0  254.76    7.99
   3  -2   0  248.25    8.27
   3  -2   0  259.92    8.14
   3  -2   0  261.98    8.05
  -3   2   0  258.54    8.05
   3  -2   0  280.81    8.41
  -2   2   0  508.99   14.49
  -2   2   0  486.83   14.87
   2  -2   0  486.63   14.85
  -2   2   0  497.04   14.42
   2  -2   0  498.43   14.41
  -2   2   0  516.79   14.88
  -2   2   0  476.99   14.11
   2  -2   0  495.75   14.47
   2  -2   0  509.25   14.88
   2  -2   0  505.16   14.18
  -1   2   0    9.04    0.75
  -1   2   0    9.86    0.72
  -1   2   0   11.85    0.74
  -1   2   0    8.73    0.68
   1  -2   0    8.98    0.65
   1  -2   0    7.49    0.67
   1  -2   0    8.50    0.71
  -1   2   0    9.26    0.72
   1  -2   0    9.01    0.72
   1  -2   0    7.55    0.65
  -1   2   0    9.03    0.41
   0  -2   0   92.41    2.86
   0   2   0   88.30    2.97
   0  -2   0   92.66    2.99
   0   2   0   93.45    2.68
   0  -2   0   89.91    2.66
   0   2   0   86.47    2.85
   0   2   0   92.82    2.98
   0  -2   0   94.73    3.00
   0  -2   0   88.49    2.87
   0   2   0   88.51    2.87
   0  -2   0   91.06    2.86
  -1  -2   0 3987.19  110.65
  -1  -2   0 4154.10  114.49
   1   2   0 4088.34  117.98
  -1  -2   0 4001.74  110.58
   1   2   0 4161.72  114.29
  -1  -2   0 4110.77  114.61
  -1  -2   0 4036.91  116.57
   1   2   0 3965.33  110.93
   1   2   0 4161.65  110.90
  -1  -2   0 3977.39  117.09
   1   2   0 4020.23  118.37
   1   2   0 3979.33  114.31
  -2  -2   0   20.29    0.72
   2   2   0   22.65    0.79
   2   2   0   20.47    0.98
   2   2   0   21.26    0.75
  -2  -2   0   21.46    0.77
  -2  -2   0   21.18    0.76
  -2  -2   0   21.74    0.74
   2   2   0   20.67    0.74
   3   2   0    5.03    0.40
  -3  -2   0    4.58    0.40
   3   2   0    4.46    0.41
   3   2   0    5.94    0.41
  -3  -2   0    5.38    0.43
  -3  -2   0    5.93    0.38
   3   2   0    5.83    0.57
   4   2   0  901.36   25.77
  -4  -2   0  897.97   26.29
   4   2   0  927.00   26.61
   4   2   0  929.46   26.48
   4   2   0  934.88   25.64
   4   2   0  922.27   24.94
   4   2   0  882.20   25.63
  -4  -2   0  915.72   24.84
   5   2   0  274.02    8.02
  -5  -2   0  265.79    8.28
   5   2   0  270.02    8.05
   5   2   0  268.51    7.94
   5   2   0  277.32    8.04
   5   2   0  264.37    8.24
  -5  -2   0  269.77    7.78
   5   2   0  259.05    8.06
   6   2   0    2.59    0.59
   6   2   0    3.66    0.66
   6   2   0    3.14    0.69
  -6  -2   0    5.09    0.63
   6   2   0    4.93    0.56
   6   2   0    3.20    0.69
  -6  -2   0    4.17    0.72
   6   2   0    4.39    0.51
   7   2   0   30.32    1.79
   7   2   0   31.40    1.89
  -7  -2   0   33.38    1.75
   7   2   0   34.02    1.61
   7   2   0   33.06    1.92
  -7  -2   0   32.22    2.01
   7   2   0   35.23    1.64
   7   2   0   34.00    2.01
  -8  -2   0    6.64    1.01
   8   2   0    6.79    1.23
   8   2   0    5.77    1.14
   8   2   0    5.88    0.93
  -8  -2   0    5.63    1.22
   8   2   0    8.53    0.91
   8   2   0    7.25    1.15
   8   2   0    7.41    1.08
   9   2   0   31.92    1.85
   9   2   0   37.97    2.49
   9   2   0   32.63    2.36
   9   2   0   35.41    2.35
  10   2   0   48.12    3.04
  10   2   0   54.34    3.18
  10   2   0   49.58    2.34
  11   2   0    0.86    1.18
  11   2   0   -0.43    0.95
  11   2   0    0.43    0.67
  12   2   0    0.77    1.24
  12   2   0   -0.13    1.22
  13   2   0    0.38    1.47
  11  -3   0    2.84    1.72
  10  -3   0    1.05    1.32
  10  -3   0    0.72    1.46
   9  -3   0    2.35    1.27
   9  -3   0    2.90    1.32
  -8   3   0    7.08    1.69
   8  -3   0    9.01    1.58
   8  -3   0    7.66    1.70
   8  -3   0   11.14    1.58
   7  -3   0    6.98    1.51
  -7   3   0    5.94    1.46
   7  -3   0    6.86    1.31
   6  -3   0    0.69    0.95
   6  -3   0    4.34    1.09
   6  -3   0    2.89    1.02
  -6   3   0    0.99    0.80
  -6   3   0    1.03    0.88
  -5   3   0  137.17    5.17
   5  -3   0  142.14    5.31
  -5   3   0  137.40    5.58
  -5   3   0  135.19    5.29
   5  -3   0  137.57    5.44
   5  -3   0  135.08    5.41
   5  -3   0  131.92    5.31
   4  -3   0  282.40    9.28
   4  -3   0  268.02    9.04
  -4   3   0  271.57    9.37
   4  -3   0  283.89    9.06
  -4   3   0  280.26    8.99
  -4   3   0  274.19    8.92
   4  -3   0  293.41    9.04
   3  -3   0   25.21    1.54
  -3   3   0   22.72    1.63
  -3   3   0   24.13    1.61
  -3   3   0   21.00    1.45
   3  -3   0   22.46    1.69
   3  -3   0   21.67    1.61
   3  -3   0   25.04    1.60
   2  -3   0  279.35    8.45
   2  -3   0  258.74    8.69
  -2   3   0  269.27    8.43
  -2   3   0  267.65    8.75
  -2   3   0  276.47    8.41
   2  -3   0  273.15    8.51
  -2   3   0  285.28    8.56
   2  -3   0  286.26    8.46
   1  -3   0 1067.48   30.04
   1  -3   0 1061.84   30.12
  -1   3   0 1095.54   30.17
   1  -3   0 1074.04   29.32
  -1   3   0 1135.91   30.99
   1  -3   0 1041.51   30.94
  -1   3   0 1042.19   30.08
  -1   3   0 1041.68   29.32
  -1   3   0 1049.81   30.97
  -1   3   0 1080.24   28.85
   0   3   0 1064.94   28.62
   0  -3   0 1106.43   30.20
   0  -3   0 1049.21   28.54
   0  -3   0 1042.88   28.08
   0   3   0 1063.68   30.21
   0  -3   0 1074.46   29.38
   0  -3   0 1042.56   30.18
   0   3   0  902.25   29.30
   0   3   0 1036.10   29.36
   0   3   0 1089.25   30.16
   1   3   0 1256.30   34.62
   1   3   0 1233.82   34.61
   1   3   0 1264.35   34.61
  -1  -3   0 1233.50   33.55
  -1  -3   0 1242.26   35.52
  -1  -3   0 1237.06   33.55
  -1  -3   0 1211.19   33.16
  -1  -3   0 1254.33   34.56
   1   3   0 1224.71   33.62
  -1  -3   0 1246.91   35.47
   1   3   0 1238.28   35.57
  -2  -3   0   38.98    1.33
  -2  -3   0   39.78    1.43
   2   3   0   39.29    1.39
  -2  -3   0   39.90    1.34
   2   3   0   39.26    1.42
   2   3   0   38.99    1.37
  -2  -3   0   42.97    1.45
  -3  -3   0  677.98   19.30
   3   3   0  671.73   18.91
   3   3   0  641.73   18.91
  -3  -3   0  660.82   19.22
  -3  -3   0  671.72   19.23
   3   3   0  651.87   18.85
   3   3   0  682.85   18.27
  -4  -3   0 3088.03   82.75
   4   3   0 2929.15   83.41
   4   3   0 2917.57   82.84
   4   3   0 2990.79   83.46
  -4  -3   0 3030.28   85.29
   4   3   0 3023.11   80.80
   5   3   0    0.79    0.35
   5   3   0    0.40    0.39
   5   3   0    0.49    0.49
  -5  -3   0    1.05    0.29
  -5  -3   0    0.52    0.37
   5   3   0    0.47    0.35
   6   3   0  162.84    5.36
   6   3   0  171.32    5.36
  -6  -3   0  167.99    5.03
   6   3   0  172.07    5.35
  -6  -3   0  167.26    5.51
   6   3   0  167.31    5.69
   7   3   0   30.97    1.89
  -7  -3   0   32.22    1.80
   7   3   0   29.32    1.69
   7   3   0   31.20    1.70
   7   3   0   32.57    1.78
   8   3   0    4.81    0.83
   8   3   0    3.55    0.89
   8   3   0    3.84    0.93
   8   3   0    2.63    0.83
  -8  -3   0    2.81    0.90
   9   3   0   52.90    2.75
   9   3   0   50.30    2.76
   9   3   0   51.99    2.82
   9   3   0   51.90    2.88
  10   3   0    0.35    0.91
  10   3   0    0.60    1.03
  11   3   0    2.54    1.19
  11   3   0    1.09    1.17
  12   3   0    2.94    1.52
  12   3   0    5.75    1.52
  13   3   0    1.72    1.44
  10  -4   0    2.21    1.44
   9  -4   0   -0.04    1.21
   9  -4   0    1.19    1.23
   8  -4   0    0.43    1.06
  -8   4   0    0.44    1.19
  -7   4   0   -1.04    1.04
   7  -4   0   -0.27    0.86
  -6   4   0   10.30    1.62
   6  -4   0    9.24    1.54
   6  -4   0   11.30    1.62
   5  -4   0   10.76    1.45
   5  -4   0   10.87    1.69
  -5   4   0   11.13    1.57
  -5   4   0   11.02    1.49
  -5   4   0   13.97    1.49
   5  -4   0   11.87    1.58
  -4   4   0  217.26    7.90
   4  -4   0  223.79    7.65
   4  -4   0  211.30    7.73
  -4   4   0  217.29    7.57
  -4   4   0  219.14    7.52
   4  -4   0  219.43    7.64
   3  -4   0    0.66    0.70
   3  -4   0    0.38    0.59
  -3   4   0    0.47    0.23
  -3   4   0    0.22    0.49
  -3   4   0    0.99    0.61
  -3   4   0    0.94    0.69
   3  -4   0    1.22    0.61
  -2   4   0   28.63    1.02
   2  -4   0   26.45    1.73
   2  -4   0   28.35    1.69
  -2   4   0   27.57    1.65
  -2   4   0   27.23    1.69
  -2   4   0   27.88    1.82
   2  -4   0   28.41    1.84
  -2   4   0   26.47    1.71
  -1   4   0    4.42    0.73
   1  -4   0    3.26    0.71
   1  -4   0    4.56    0.73
  -1   4   0    5.71    0.82
  -1   4   0    3.36    0.71
  -1   4   0    4.35    0.40
  -1   4   0    4.95    0.76
   1  -4   0    5.68    0.83
  -1   4   0    4.10    0.66
   0  -4   0  192.89    5.90
   0  -4   0  184.20    5.40
   0   4   0  184.01    6.10
   0   4   0  180.27    5.97
   0  -4   0  193.41    5.95
   0   4   0  199.89    6.15
   0   4   0  182.29    5.92
   0   4   0  189.06    5.94
   0  -4   0  188.55    6.14
   1   4   0   38.67    1.70
  -1  -4   0   38.85    1.64
  -1  -4   0   40.03    1.62
  -1  -4   0   41.60    1.69
  -1  -4   0   40.22    1.59
   1   4   0   39.65    1.64
   1   4   0   42.09    1.72
  -1  -4   0   39.04    1.75
   1   4   0   41.04    1.69
   2   4   0   54.17    2.01
  -2  -4   0   54.74    2.06
  -2  -4   0   56.66    1.92
   2   4   0   53.87    1.89
  -2  -4   0   54.61    1.92
   2   4   0   55.34    1.99
   2   4   0   57.25    1.98
   2   4   0   56.82    1.90
  -2  -4   0   55.94    2.13
   3   4   0   65.18    2.15
  -3  -4   0   62.92    2.19
  -3  -4   0   62.09    1.95
   3   4   0   65.25    2.12
  -3  -4   0   65.65    1.98
   3   4   0   64.23    2.15
   4   4   0  156.99    4.63
   4   4   0  155.39    4.63
  -4  -4   0  157.63    4.75
   4   4   0  155.46    4.56
   4   4   0  146.76    5.14
   5   4   0   13.72    0.78
   5   4   0   12.77    0.80
   5   4   0   13.15    1.18
   5   4   0   11.43    0.73
  -5  -4   0   12.27    0.83
  -6  -4   0   78.66    2.85
   6   4   0   80.03    2.79
   6   4   0   77.16    3.25
   6   4   0   77.70    2.77
   6   4   0   76.92    2.75
   7   4   0    2.05    0.58
  -7  -4   0    2.42    0.63
   7   4   0    2.12    0.78
   7   4   0    2.39    0.60
   7   4   0    1.85    0.55
   8   4   0   13.21    1.19
   8   4   0   14.13    1.26
   8   4   0   13.42    1.41
   8   4   0   13.52    1.22
   9   4   0   39.46    2.19
   9   4   0   36.82    2.22
   9   4   0   35.95    2.47
   9   4   0   42.61    2.33
  10   4   0   46.96    2.72
  10   4   0   45.40    2.69
  10   4   0   42.33    2.84
  10   4   0   47.20    2.66
  11   4   0    4.99    1.44
  11   4   0    4.61    1.25
  12   4   0    3.19    1.30
  12   4   0    2.53    1.40
  13   4   0    3.15    1.39
  -9   5   0    3.78    2.07
   9  -5   0    3.45    1.59
   9  -5   0    2.68    1.55
   8  -5   0    8.99    1.84
  -8   5   0    8.30    2.04
  -7   5   0   13.68    2.14
   7  -5   0   10.34    1.81
  -6   5   0   31.98    2.81
   6  -5   0   31.56    2.69
   5  -5   0   31.89    2.47
   5  -5   0   32.33    2.60
  -5   5   0   36.66    2.82
  -4   5   0   26.37    2.21
   4  -5   0   30.19    2.33
   4  -5   0   27.38    2.10
   4  -5   0   26.38    2.32
  -4   5   0   23.95    2.13
  -4   5   0   24.32    1.99
   3  -5   0   16.10    1.69
  -3   5   0   16.79    1.53
   3  -5   0   16.50    1.63
  -3   5   0   12.71    1.46
   3  -5   0   14.98    1.48
  -3   5   0   16.06    1.64
   2  -5   0   95.71    3.90
  -2   5   0   98.07    4.16
  -2   5   0  101.00    4.03
   2  -5   0   95.61    4.09
  -2   5   0   94.60    3.99
   2  -5   0   93.09    4.02
  -2   5   0   99.70    3.96
  -1   5   0    3.99    0.78
   1  -5   0    3.88    0.76
  -1   5   0    3.67    0.77
  -1   5   0    4.43    0.80
   1  -5   0    3.80    0.82
   1  -5   0    3.85    0.82
  -1   5   0    2.72    0.79
  -1   5   0    3.84    0.73
   0  -5   0  216.22    6.79
   0  -5   0  212.32    7.09
   0   5   0  227.13    7.09
   0  -5   0  210.56    6.18
   0  -5   0  216.63    6.82
   0   5   0  211.01    6.92
   0   5   0  211.43    6.86
   0   5   0  216.20    6.86
   0   5   0  202.61    7.01
  -1  -5   0   28.89    1.43
  -1  -5   0   30.35    1.36
  -1  -5   0   29.66    1.56
   1   5   0   25.09    1.42
   1   5   0   29.91    1.54
  -1  -5   0   27.86    1.58
  -1  -5   0   28.42    1.47
   1   5   0   26.86    1.47
   1   5   0   31.63    1.62
   1   5   0   26.47    1.45
  -2  -5   0  298.73    8.44
  -2  -5   0  290.73    8.43
   2   5   0  295.87    8.79
   2   5   0  279.47    8.55
  -2  -5   0  289.32    8.94
   2   5   0  293.89    8.71
   2   5   0  290.10    8.75
  -2  -5   0  291.75    8.52
   2   5   0  300.21    8.77
   2   5   0  292.30    8.70
  -3  -5   0   42.78    1.52
  -3  -5   0   42.21    1.74
   3   5   0   42.96    1.71
  -3  -5   0   42.14    1.52
   3   5   0   42.23    1.65
  -3  -5   0   38.45    1.88
  -4  -5   0   79.65    2.71
   4   5   0   79.92    2.62
   4   5   0   78.83    2.62
   4   5   0   75.53    2.58
   5   5   0   32.08    1.92
   5   5   0   31.02    1.30
   5   5   0   31.45    1.32
  -5  -5   0   32.08    1.39
   5   5   0   32.92    1.37
   6   5   0  123.56    4.70
   6   5   0  129.38    4.01
   6   5   0  127.90    4.05
  -6  -5   0  125.65    4.16
   6   5   0  123.43    4.01
   7   5   0    3.93    0.58
  -7  -5   0    4.14    0.68
   7   5   0    3.31    0.92
   7   5   0    3.69    0.62
   7   5   0    3.10    0.58
   8   5   0    1.14    0.87
   8   5   0    1.99    0.67
   8   5   0    1.68    0.63
   8   5   0    1.16    0.63
   9   5   0   47.61    2.40
   9   5   0   46.54    2.84
   9   5   0   46.06    2.38
   9   5   0   49.04    2.44
  10   5   0    5.67    1.32
  10   5   0    5.17    1.07
  10   5   0    6.87    1.13
  10   5   0    6.30    1.09
  11   5   0   32.53    2.31
  11   5   0   32.94    2.67
  12   5   0    0.21    1.28
  12   5   0   -1.68    0.85
  13   5   0   -1.14    0.98
   9  -6   0    7.15    1.80
  -9   6   0    2.72    2.19
   9  -6   0    2.62    1.65
   8  -6   0    1.59    1.48
  -8   6   0   -1.60    1.47
  -7   6   0    6.26    1.90
   7  -6   0    6.08    1.74
   6  -6   0    7.98    1.75
  -6   6   0    7.04    1.77
   5  -6   0    0.04    1.04
  -5   6   0    1.37    1.23
  -4   6   0   -0.69    0.96
   4  -6   0   -0.09    1.05
  -4   6   0   -0.65    0.74
  -4   6   0   -1.08    0.87
  -3   6   0   15.89    1.78
   3  -6   0   14.18    1.56
   3  -6   0   13.25    1.74
  -3   6   0   14.86    1.75
   3  -6   0   14.60    1.68
  -3   6   0   18.36    1.72
   2  -6   0   -0.44    0.75
  -2   6   0    0.15    0.61
  -2   6   0    0.76    0.66
   2  -6   0    0.06    0.68
   2  -6   0    0.93    0.81
  -2   6   0    0.76    0.82
  -2   6   0    0.66    0.80
  -1   6   0   79.44    3.61
  -1   6   0   87.31    3.66
   1  -6   0   80.64    3.46
  -1   6   0   79.28    3.65
   1  -6   0   82.59    3.72
   1  -6   0   82.88    3.63
  -1   6   0   77.23    3.45
  -1   6   0   86.93    3.66
   0   6   0  317.31   10.22
   0  -6   0  332.82   10.18
   0  -6   0  324.69   10.58
   0   6   0  311.82   10.16
   0   6   0  333.15   10.38
   0   6   0  352.29   10.58
   0   6   0  329.35   10.52
  -1  -6   0  102.17    3.72
  -1  -6   0   98.79    3.92
  -1  -6   0  103.54    3.47
   1   6   0  105.78    3.83
   1   6   0  105.23    3.90
   1   6   0   97.50    3.76
   1   6   0  102.38    3.84
   1   6   0  102.38    3.90
  -2  -6   0    9.29    0.94
   2   6   0    9.23    0.95
   2   6   0    7.24    0.75
   2   6   0   10.42    0.89
   2   6   0    9.00    0.89
  -2  -6   0    8.89    0.82
  -2  -6   0    9.43    0.89
   2   6   0    8.87    0.83
   3   6   0  114.50    3.63
   3   6   0  114.34    3.94
   3   6   0  125.21    4.07
  -3  -6   0  119.99    3.74
  -3  -6   0  120.23    4.14
  -3  -6   0  114.95    4.14
   3   6   0  115.11    3.96
   4   6   0  290.74    8.73
   4   6   0  300.94    8.81
  -4  -6   0  290.43    9.00
  -4  -6   0  297.80    8.99
  -5  -6   0  104.31    3.58
   5   6   0  104.64    3.48
   5   6   0  105.88    3.47
   5   6   0  107.17    3.45
   6   6   0   -0.05    0.34
   6   6   0   -0.06    0.35
  -6  -6   0    0.14    0.43
   6   6   0   -0.29    0.33
   7   6   0    0.27    0.44
   7   6   0   -0.74    0.72
   7   6   0    0.01    0.44
   7   6   0    0.26    0.44
   8   6   0   49.75    2.86
   8   6   0   48.82    2.17
   8   6   0   43.17    2.07
   8   6   0   49.82    2.12
   9   6   0   50.64    2.40
   9   6   0   53.21    2.45
   9   6   0   51.39    2.39
   9   6   0   54.28    3.10
  10   6   0    0.74    0.69
  10   6   0    0.19    1.07
  10   6   0   -0.17    0.60
  10   6   0    0.10    0.74
  11   6   0    5.87    1.18
  11   6   0    6.08    1.49
  11   6   0    8.58    1.19
  11   6   0    3.48    1.02
  12   6   0    0.51    0.83
  12   6   0    2.70    1.37
  13   6   0    3.14    1.59
  13   6   0    2.51    1.23
   8  -7   0    6.07    1.98
  -8   7   0    7.65    2.51
   7  -7   0    1.74    1.45
  -7   7   0    1.61    1.70
  -6   7   0    0.82    1.47
   6  -7   0    0.50    1.29
   5  -7   0   24.52    2.57
  -5   7   0   24.04    2.70
  -4   7   0    0.49    1.14
   4  -7   0   -0.74    1.14
  -3   7   0    4.04    1.34
   3  -7   0    4.60    1.32
  -3   7   0    2.72    1.37
  -3   7   0    5.20    1.25
  -2   7   0    0.26    0.79
  -2   7   0    0.45    0.98
   2  -7   0    0.57    0.93
  -2   7   0    0.02    0.77
  -1   7   0   24.89    1.87
  -1   7   0   21.07    1.93
  -1   7   0   24.03    1.99
   1  -7   0   23.25    2.02
   0   7   0    7.33    1.10
   0   7   0    6.30    1.01
   0   7   0    8.14    1.14
   0  -7   0    6.32    1.09
   0  -7   0    7.47    1.06
   0   7   0    5.97    1.16
   0   7   0    7.32    1.07
  -1  -7   0   50.89    2.52
   1   7   0   60.15    2.64
   1   7   0   58.10    2.71
  -1  -7   0   51.91    2.75
  -1  -7   0   54.82    2.30
   1   7   0   61.80    2.82
   1   7   0   56.48    2.78
   1   7   0   54.13    2.62
  -2  -7   0  125.35    4.78
   2   7   0  135.22    4.70
   2   7   0  122.45    4.62
   2   7   0  131.55    4.47
   2   7   0  122.82    4.44
  -2  -7   0  123.56    4.34
   2   7   0  126.57    4.58
  -2  -7   0  129.94    4.42
   3   7   0   78.38    2.65
  -3  -7   0   76.07    3.16
   3   7   0   81.42    3.15
   3   7   0   75.13    2.64
  -3  -7   0   74.04    3.12
  -3  -7   0   79.79    2.84
   3   7   0   73.46    3.00
  -4  -7   0   14.13    1.33
  -4  -7   0   17.76    1.33
   4   7   0   15.63    1.13
   4   7   0   14.15    1.10
  -5  -7   0    8.44    1.16
   5   7   0   11.04    0.89
  -5  -7   0    9.69    0.90
   5   7   0    9.60    0.86
   6   7   0    1.40    0.47
   6   7   0    1.67    0.49
  -6  -7   0    2.11    0.82
   6   7   0    1.08    0.47
   7   7   0   41.93    1.89
   7   7   0   40.70    1.83
   7   7   0   41.81    1.81
   8   7   0   42.75    2.03
   8   7   0   42.67    1.97
   8   7   0   44.20    1.94
   9   7   0   69.88    2.93
   9   7   0   74.98    3.01
   9   7   0   76.30    2.93
  10   7   0   11.66    1.23
  10   7   0   10.26    1.17
  10   7   0   13.42    1.87
  10   7   0   11.23    1.12
  11   7   0    7.01    1.08
  11   7   0    6.41    1.14
  11   7   0    8.11    1.18
  11   7   0    6.72    1.65
  12   7   0    2.14    1.00
  12   7   0    0.35    1.47
  13   7   0   14.05    1.77
  13   7   0   16.89    2.52
   7  -8   0    1.45    1.73
  -7   8   0    1.09    1.99
  -6   8   0   16.43    2.64
   6  -8   0   11.76    2.34
   5  -8   0    1.24    1.59
  -5   8   0   -3.77    0.95
  -4   8   0   -0.57    1.31
   4  -8   0   -1.21    1.20
   3  -8   0    0.89    1.18
  -3   8   0   -0.87    0.98
  -2   8   0    6.29    1.47
  -2   8   0    4.81    1.27
   2  -8   0    4.30    1.38
  -2   8   0    4.68    1.41
  -1   8   0    1.26    0.97
  -1   8   0    0.87    1.07
   1  -8   0    0.45    0.98
  -1   8   0    1.24    0.92
   0  -8   0  114.46    4.96
   0   8   0  110.08    4.92
   0   8   0  116.94    4.81
   0   8   0  117.87    4.87
  -1  -8   0    2.50    0.67
   1   8   0    2.66    0.88
  -1  -8   0    2.87    0.97
  -1  -8   0    0.68    0.70
   1   8   0    2.25    0.88
   1   8   0    1.80    0.94
   1   8   0    2.27    0.77
   2   8   0    0.84    0.66
   2   8   0    1.07    0.65
   2   8   0    1.12    0.74
  -2  -8   0    0.51    0.58
  -2  -8   0    0.85    0.74
   2   8   0    0.97    0.65
   2   8   0    0.67    0.56
  -2  -8   0    0.19    0.58
   3   8   0    4.72    0.69
   3   8   0    6.18    0.93
   3   8   0    6.47    0.70
  -3  -8   0    2.80    0.93
   3   8   0    6.39    0.97
  -3  -8   0    5.50    0.83
  -3  -8   0    4.89    0.92
   4   8   0  185.19    6.14
  -4  -8   0  175.32    6.21
  -4  -8   0  181.46    6.26
   4   8   0  179.67    6.03
   5   8   0    3.96    0.80
  -5  -8   0    3.42    1.11
   5   8   0    3.93    0.79
   6   8   0   50.25    2.24
   6   8   0   49.42    2.16
   7   8   0   10.92    1.00
   7   8   0   11.32    0.98
   7   8   0   10.01    0.92
   8   8   0    0.58    0.60
   8   8   0    1.06    0.53
   8   8   0    0.77    0.55
   9   8   0    1.81    0.71
   9   8   0    2.12    0.61
   9   8   0    1.68    0.68
  10   8   0    1.92    0.83
  10   8   0    1.24    0.66
  10   8   0    2.89    0.79
  11   8   0    0.31    0.64
  11   8   0   -0.63    0.68
  11   8   0   -0.56    0.81
  12   8   0    1.24    0.79
  12   8   0    1.21    0.91
  13   8   0   22.26    2.03
  -6   9   0   15.19    2.87
   6  -9   0   19.58    2.95
  -5   9   0    8.27    2.26
   5  -9   0    2.46    1.87
  -4   9   0   48.28    3.86
   4  -9   0   47.41    3.77
  -3   9   0   -0.63    1.10
   3  -9   0    0.88    1.40
  -2   9   0    0.47    1.30
  -2   9   0   -0.09    1.02
   2  -9   0   -0.11    1.15
  -2   9   0    1.01    1.17
  -1   9   0   33.16    2.65
  -1   9   0   26.97    2.63
  -1   9   0   24.17    2.31
   1  -9   0   29.25    2.53
   0   9   0    0.94    0.91
   0   9   0   -0.83    0.99
   0   9   0    0.93    0.93
   0  -9   0   -0.07    0.97
   1   9   0    0.09    0.79
   1   9   0    0.23    0.82
  -1  -9   0    0.83    0.95
   1   9   0    0.68    1.04
  -2  -9   0   22.05    1.65
   2   9   0   18.56    1.69
   2   9   0   18.81    1.62
   2   9   0   24.73    1.98
   2   9   0   16.56    1.74
   3   9   0    7.45    1.14
   3   9   0    7.15    1.13
  -3  -9   0    6.77    1.11
   3   9   0    5.76    0.78
   3   9   0    3.96    0.78
  -4  -9   0  416.37   12.78
   4   9   0  416.23   12.92
   4   9   0  432.57   13.09
   5   9   0  225.29    7.65
   5   9   0  247.81    7.82
   6   9   0   33.71    1.92
   6   9   0   36.69    2.02
   7   9   0   -0.21    0.59
   7   9   0   -0.20    0.48
   8   9   0    0.18    0.56
   8   9   0    0.26    0.62
   9   9   0    1.78    0.79
   9   9   0    2.48    0.64
   9   9   0    4.05    0.78
  10   9   0    2.74    0.85
  10   9   0    3.31    0.81
  10   9   0    3.17    0.68
  11   9   0    0.63    0.60
  11   9   0   -0.66    0.77
  11   9   0    0.00    0.71
  12   9   0    5.60    0.91
  12   9   0    5.06    1.20
  12   9   0    3.86    1.12
  13   9   0   25.35    2.13
   5 -10   0    9.72    2.52
  -5  10   0    7.71    2.46
   4 -10   0    2.31    1.80
  -4  10   0    0.17    1.55
   3 -10   0    0.08    1.43
  -3  10   0    2.83    1.56
  -2  10   0    0.90    1.27
   2 -10   0    1.29    1.53
  -1  10   0    1.39    1.39
  -1  10   0    0.18    1.38
  -1  10   0    0.97    1.27
   0  10   0    1.42    1.32
   0  10   0    2.10    1.28
   0  10   0    0.84    1.17
   1  10   0   -0.15    1.02
   1  10   0    0.00    1.09
   1  10   0    1.32    1.09
   2  10   0   -0.58    0.79
   2  10   0    0.46    0.90
  -3 -10   0   13.58    1.51
   3  10   0   12.57    1.54
   3  10   0   13.47    1.18
   4  10   0    8.80    1.28
   4  10   0    8.13    1.25
   5  10   0    5.87    1.07
   5  10   0    4.86    1.01
   6  10   0    4.68    0.95
   6  10   0    4.36    1.01
   7  10   0   12.60    1.23
   7  10   0   14.54    1.41
   7  10   0   15.09    1.36
   8  10   0    0.14    0.74
   8  10   0    0.57    0.63
   9  10   0    7.65    1.03
   9  10   0    8.00    1.11
  10  10   0    1.38    0.85
  10  10   0    1.01    0.73
  11  10   0   -1.24    0.79
  11  10   0    0.32    0.76
  12  10   0   22.53    1.98
  12  10   0   23.28    1.90
  13  10   0    3.74    1.11
  -3  11   0    1.29    1.58
  -2  11   0   -1.03    1.28
  -1  11   0   -0.76    1.29
   0  11   0    3.52    1.51
   0  11   0    2.18    1.40
   1  11   0    9.41    1.73
   1  11   0    5.21    1.43
   2  11   0   17.96    2.03
   2  11   0   19.32    1.80
   3  11   0   26.26    1.71
   3  11   0   25.00    2.21
   4  11   0    2.27    1.04
   5  11   0    5.03    1.15
   6  11   0   -0.16    0.87
   6  11   0    2.04    0.88
   7  11   0    6.04    1.20
   7  11   0    4.20    1.01
   8  11   0    1.47    0.92
   8  11   0    2.14    0.90
   8  11   0    2.86    0.92
   9  11   0    0.91    0.95
   9  11   0    0.35    0.79
  10  11   0   12.01    1.41
  10  11   0   12.10    1.28
  11  11   0    4.53    1.00
  11  11   0    5.89    1.09
  12  11   0    0.14    0.92
  12  11   0   -0.14    0.79
  -2  12   0    0.71    1.79
  -1  12   0   -0.91    1.39
   0  12   0   18.48    2.33
   1  12   0   -1.06    1.12
   1  12   0    0.83    1.40
   2  12   0   22.47    2.47
   2  12   0   28.61    2.31
   3  12   0    5.73    0.96
   3  12   0    4.00    1.43
   4  12   0   50.37    3.20
   5  12   0    3.45    1.22
   6  12   0   -0.44    0.82
   7  12   0    2.79    1.07
   8  12   0   39.62    2.52
   9  12   0    8.85    1.29
   9  12   0   11.60    1.52
  10  12   0    0.33    0.83
  10  12   0    0.83    0.99
  11  12   0   -0.39    0.89
  11  12   0    0.14    0.80
  11  12   0   -0.05    0.84
   0  13   0    5.97    1.91
   1  13   0    0.28    1.48
   1  13   0    1.03    1.40
   2  13   0    0.82    1.16
   2  13   0    1.14    1.50
   3  13   0    2.99    1.62
   4  13   0    0.76    1.18
   5  13   0    1.06    1.14
   6  13   0   -0.76    0.97
   7  13   0    6.28    1.34
   8  13   0    0.95    1.01
   9  13   0   -0.07    0.90
  10  13   0    1.72    0.96
   3  14   0   -0.04    1.51
   4  14   0    1.71    1.63
   5  14   0    0.03    1.28
   6  14   0    2.07    1.31
   7  14   0   -0.24    1.15
   8  14   0   -2.39    0.95
   7  14  -1    0.75    1.26
   6  14  -1   -0.93    1.15
   5  14  -1    7.67    1.79
   4  14  -1    2.42    1.52
   9  13  -1    2.40    1.15
   8  13  -1   -0.86    1.04
   7  13  -1    0.82    1.10
   6  13  -1    2.33    1.27
   5  13  -1    2.94    1.39
   4  13  -1    2.77    1.37
   3  13  -1   19.23    2.40
   2  13  -1    1.26    1.25
   2  13  -1    1.08    1.58
   1  13  -1   -1.32    1.36
   0  13  -1    1.03    1.69
  11  12  -1   -0.41    0.91
  10  12  -1    1.51    0.93
  10  12  -1    0.20    0.89
   9  12  -1   -0.21    0.92
   8  12  -1    7.68    1.36
   7  12  -1    1.10    0.95
   6  12  -1    0.79    1.00
   5  12  -1   -0.03    0.93
   4  12  -1    8.86    1.68
   3  12  -1    2.17    0.93
   3  12  -1    2.05    1.28
   2  12  -1    1.46    1.29
   2  12  -1    0.21    1.07
   1  12  -1    2.57    1.65
   1  12  -1    1.47    1.38
   0  12  -1    2.93    1.64
  -1  12  -1    0.01    1.64
  12  11  -1    1.40    0.97
  11  11  -1    0.15    0.85
  10  11  -1   -0.58    0.69
   9  11  -1   28.68    2.32
   9  11  -1   27.12    2.04
   8  11  -1    4.03    1.06
   8  11  -1    2.99    1.03
   7  11  -1    1.15    0.89
   6  11  -1    5.85    1.18
   5  11  -1    2.70    1.07
   4  11  -1    2.09    1.06
   3  11  -1    8.72    1.15
   3  11  -1    9.12    1.56
   2  11  -1    0.15    1.02
   2  11  -1    0.98    1.10
   1  11  -1   32.92    2.87
   1  11  -1   40.03    2.85
   0  11  -1    7.08    1.78
   0  11  -1    8.91    1.86
  -1  11  -1    3.08    1.70
  -2  11  -1    1.42    1.45
  -3  11  -1   -2.84    1.32
  12  10  -1    5.69    1.23
  11  10  -1    0.00    0.94
  11  10  -1    0.80    0.84
  10  10  -1    7.28    1.12
  10  10  -1    8.15    1.31
   9  10  -1   30.27    2.18
   9  10  -1   30.96    1.99
   8  10  -1    0.24    0.67
   8  10  -1    1.58    0.94
   7  10  -1   16.20    1.49
   7  10  -1   18.10    1.65
   6  10  -1   12.03    1.35
   6  10  -1   10.37    1.30
   6  10  -1   14.63    1.52
   5  10  -1    6.48    1.15
   5  10  -1    6.01    1.15
   4  10  -1    0.80    0.87
   3  10  -1    9.10    1.43
   3  10  -1   11.27    1.17
   2  10  -1   61.22    3.21
   2  10  -1   65.92    3.54
   1  10  -1   27.46    2.44
   1  10  -1   27.39    2.34
   0  10  -1   -1.47    0.98
   0  10  -1   -0.75    0.99
  -1  10  -1   -1.26    1.12
  -1  10  -1    0.37    1.26
  -2  10  -1   -1.94    1.00
  -3  10  -1   -0.16    1.44
   3 -10   1   -1.00    1.35
  -4  10  -1    9.68    2.30
   4 -10   1    7.11    2.34
   5 -10   1    5.25    2.36
  -5  10  -1    4.26    2.21
  13   9  -1   14.09    1.75
  12   9  -1    5.03    1.28
  11   9  -1    4.64    1.07
  11   9  -1    4.99    1.01
  11   9  -1    4.70    1.22
  10   9  -1    9.39    1.30
  10   9  -1    7.32    1.12
  10   9  -1   10.14    1.10
   9   9  -1   12.72    1.19
   9   9  -1   13.54    1.26
   9   9  -1   12.14    1.37
   8   9  -1   21.66    1.76
   8   9  -1   24.60    1.60
   8   9  -1   21.55    1.57
   7   9  -1   18.20    1.59
   7   9  -1   18.36    1.45
   6   9  -1    1.43    0.69
   6   9  -1    0.41    0.74
   5   9  -1    0.98    0.67
   5   9  -1    0.83    0.75
   5   9  -1   -0.67    0.77
   4   9  -1  136.50    5.20
   4   9  -1  144.80    5.36
  -4  -9   1  130.63    5.20
   3   9  -1   27.01    2.01
  -3  -9   1   30.35    2.02
   3   9  -1   31.83    2.17
   3   9  -1   29.30    1.76
   2   9  -1    4.60    1.00
  -2  -9   1    5.09    0.98
   2   9  -1    7.43    1.21
   1   9  -1    0.09    0.89
  -1  -9   1   -0.07    0.95
   1   9  -1    0.42    0.85
   0  -9   1   18.39    2.01
   0   9  -1   20.22    1.99
   0   9  -1   19.37    2.01
  -1   9  -1    6.21    1.63
   1  -9   1    5.30    1.50
  -1   9  -1    5.06    1.41
  -1   9  -1    6.01    1.41
   2  -9   1    0.84    1.16
  -2   9  -1    1.10    1.23
  -2   9  -1    1.41    1.22
   3  -9   1    0.88    1.38
  -3   9  -1   -0.23    1.29
  -4   9  -1   26.12    3.01
   4  -9   1   29.76    3.10
   5  -9   1   28.41    3.20
  -5   9  -1   28.30    3.19
   6  -9   1    5.44    2.23
  -6   9  -1   11.35    2.69
  13   8  -1    4.81    1.44
  12   8  -1   31.18    2.25
  11   8  -1    7.02    1.30
  11   8  -1    9.29    1.20
  11   8  -1    7.00    1.15
  10   8  -1    2.85    0.82
  10   8  -1    3.96    0.92
  10   8  -1    4.42    1.04
   9   8  -1   16.04    1.40
   9   8  -1   14.32    1.31
   9   8  -1   13.64    1.23
   8   8  -1    0.72    0.61
   8   8  -1    1.08    0.64
   8   8  -1    0.35    0.69
   7   8  -1    4.51    0.86
   7   8  -1    2.86    0.72
   7   8  -1    2.60    0.70
   6   8  -1    1.06    0.61
   6   8  -1    1.17    0.58
   5   8  -1  132.83    4.81
  -5  -8   1  129.42    5.19
   5   8  -1  143.62    4.97
   4   8  -1  350.38   10.73
   4   8  -1  339.54   10.60
   4   8  -1  335.02   10.62
  -4  -8   1  337.58   10.56
   3   8  -1   44.90    2.43
   3   8  -1   42.38    2.04
  -3  -8   1   42.81    2.30
  -3  -8   1   44.25    2.60
  -3  -8   1   44.73    2.21
   3   8  -1   44.91    2.02
   3   8  -1   42.09    2.32
   2   8  -1    2.03    0.75
  -2  -8   1    1.00    0.72
   2   8  -1    1.53    0.78
  -2  -8   1    1.28    0.86
   2   8  -1    2.10    0.83
  -2  -8   1    2.32    0.73
   2   8  -1    2.50    0.73
   1   8  -1    1.24    0.81
  -1  -8   1    0.98    0.86
  -1  -8   1    1.23    0.63
   1   8  -1    0.30    0.66
   1   8  -1    0.64    0.69
   0  -8   1   34.30    2.57
   0   8  -1   35.38    2.64
   0   8  -1   36.08    2.45
   0   8  -1   34.21    2.34
  -1   8  -1    7.66    1.42
  -1   8  -1    8.83    1.39
   1  -8   1   10.92    1.61
  -1   8  -1    8.14    1.55
   2  -8   1    1.12    1.18
  -2   8  -1    1.49    1.30
  -2   8  -1    1.79    1.16
  -2   8  -1    1.81    1.08
   3  -8   1    0.91    1.22
  -3   8  -1   -0.72    1.17
   4  -8   1   25.70    2.79
  -4   8  -1   22.16    2.64
  -5   8  -1   12.94    2.43
   5  -8   1   14.90    2.37
   6  -8   1   -0.15    1.50
  -6   8  -1   -0.86    1.47
   7  -8   1    9.66    2.33
  -7   8  -1   11.71    2.71
  13   7  -1    4.78    1.51
  12   7  -1    8.21    1.44
  11   7  -1    2.09    0.91
  11   7  -1    3.36    1.02
  10   7  -1    0.71    0.81
  10   7  -1   -0.83    0.61
  10   7  -1   -0.14    0.66
   9   7  -1    1.00    0.68
   9   7  -1   -0.82    0.56
   9   7  -1   -0.57    0.68
   8   7  -1    4.44    0.89
   8   7  -1    4.59    0.83
   8   7  -1    3.34    0.75
   7   7  -1    2.37    0.73
   7   7  -1    2.65    0.67
   7   7  -1    3.33    0.70
   6   7  -1   -0.12    0.50
   6   7  -1    0.90    0.55
   6   7  -1    0.69    0.59
   5   7  -1  354.77   10.41
  -5  -7   1  350.31   10.90
   5   7  -1  355.30   10.66
   5   7  -1  345.27   10.59
  -4  -7   1    0.79    0.61
  -4  -7   1    0.35    0.64
   4   7  -1   -0.28    0.50
   4   7  -1   -0.61    0.47
   3   7  -1    0.28    0.46
   3   7  -1   -0.13    0.35
   3   7  -1    0.59    0.59
  -3  -7   1    0.62    0.61
  -3  -7   1   -0.46    0.46
  -3  -7   1    0.39    0.65
   3   7  -1    1.19    0.61
   3   7  -1   -0.04    0.47
  -2  -7   1   80.68    3.24
   2   7  -1   82.60    3.32
   2   7  -1   78.95    3.36
   2   7  -1   87.13    3.56
   2   7  -1   86.99    3.31
  -2  -7   1   84.16    3.58
  -2  -7   1   77.93    3.15
  -1  -7   1    1.27    0.79
   1   7  -1    0.14    0.64
  -1  -7   1    0.25    0.46
  -1  -7   1    0.31    0.54
   1   7  -1   -0.07    0.58
   1   7  -1    0.82    0.64
   1   7  -1    0.79    0.58
   0  -7   1    1.62    0.75
   0   7  -1    0.43    0.58
   0   7  -1    1.22    0.87
   0  -7   1    0.39    0.72
   0   7  -1    0.98    0.69
   0  -7   1    0.39    0.45
   0   7  -1    0.71    0.60
   0   7  -1    0.34    0.70
  -1   7  -1   25.43    2.12
   1  -7   1   28.05    2.25
  -1   7  -1   26.43    2.01
  -1   7  -1   25.63    2.16
  -2   7  -1    1.52    1.01
  -2   7  -1    0.42    0.92
   2  -7   1    0.65    0.84
  -2   7  -1    0.04    0.77
   3  -7   1   98.78    4.81
  -3   7  -1   99.90    4.90
  -3   7  -1   93.31    4.52
  -3   7  -1   97.11    4.83
  -4   7  -1    4.66    1.63
   4  -7   1    3.44    1.48
   5  -7   1   13.74    2.18
  -5   7  -1   10.10    2.11
   6  -7   1   11.54    2.24
  -6   7  -1   13.67    2.40
   7  -7   1    5.85    1.99
  -7   7  -1    8.07    2.25
  -8   7  -1    0.65    1.89
   8  -7   1    0.57    1.56
  13   6  -1   29.32    2.60
  12   6  -1   -0.38    1.38
  12   6  -1    0.96    1.00
  11   6  -1    4.16    1.44
  11   6  -1    7.31    1.28
  10   6  -1   13.39    1.42
  10   6  -1   15.55    1.47
  10   6  -1   15.72    1.90
  10   6  -1   16.30    1.52
   9   6  -1   20.75    1.57
   9   6  -1   19.68    1.57
   9   6  -1   19.44    1.95
   9   6  -1   22.44    1.68
   8   6  -1   17.99    1.45
   8   6  -1   16.38    1.34
   8   6  -1   17.25    1.38
   7   6  -1   99.80    3.70
   7   6  -1  106.22    3.71
   7   6  -1  103.38    3.74
   6   6  -1   17.03    1.15
  -6  -6   1   16.03    1.30
   6   6  -1   14.47    1.13
   6   6  -1   15.62    1.13
   5   6  -1    5.27    0.69
  -5  -6   1    6.31    0.82
   5   6  -1    5.56    0.74
   5   6  -1    5.67    0.72
   4   6  -1   36.81    1.75
  -4  -6   1   35.74    1.53
  -4  -6   1   34.26    1.81
   4   6  -1   38.34    1.84
   4   6  -1   39.18    1.80
   3   6  -1    9.78    0.78
   3   6  -1   10.19    0.94
  -3  -6   1   10.40    1.02
  -3  -6   1   11.05    0.90
   3   6  -1   10.59    0.83
   3   6  -1   11.92    1.01
   2   6  -1   76.38    3.03
  -2  -6   1   78.69    3.00
   2   6  -1   83.73    3.21
   2   6  -1   76.18    3.08
   2   6  -1   84.32    3.06
  -2  -6   1   81.61    3.04
  -2  -6   1   79.31    3.23
   2   6  -1   73.55    3.07
   1   6  -1   -0.08    0.45
  -1  -6   1    0.88    0.59
   1   6  -1    0.58    0.52
   1   6  -1    0.47    0.54
   1   6  -1    0.08    0.58
  -1  -6   1   -0.22    0.42
   1   6  -1   -0.17    0.55
  -1  -6   1    1.08    0.55
   0   6  -1  203.78    7.04
   0  -6   1  213.42    6.21
   0   6  -1  210.44    7.25
   0   6  -1  221.53    7.28
   0  -6   1  207.63    6.95
   0   6  -1  205.78    7.15
   0  -6   1  224.44    7.08
   0  -6   1  208.03    7.32
  -1   6  -1    8.50    1.24
   1  -6   1    9.11    1.14
  -1   6  -1    6.91    1.12
  -1   6  -1    8.73    1.11
   1  -6   1    7.58    1.20
  -1   6  -1    6.47    1.07
   2  -6   1    0.72    0.71
  -2   6  -1    0.64    0.77
  -2   6  -1   -0.15    0.56
  -2   6  -1   -0.16    0.67
   2  -6   1   -0.51    0.62
  -3   6  -1   36.52    2.67
  -3   6  -1   33.29    2.49
   3  -6   1   32.25    2.45
  -3   6  -1   31.60    2.29
  -4   6  -1   38.51    2.85
  -4   6  -1   39.30    2.89
   4  -6   1   33.66    2.79
  -5   6  -1    3.16    1.34
   5  -6   1    3.36    1.37
   6  -6   1    6.35    1.65
  -6   6  -1    5.43    1.68
  -7   6  -1   13.59    2.40
   7  -6   1   12.15    2.09
  -8   6  -1   29.78    3.42
   8  -6   1   21.73    2.72
   9  -6   1    1.49    1.54
  -9   6  -1    1.95    2.09
  13   5  -1   -0.39    1.05
  12   5  -1   18.70    2.00
  12   5  -1   15.96    2.07
  11   5  -1   -0.12    0.81
  11   5  -1   -0.20    1.15
  10   5  -1   12.99    1.50
  10   5  -1   11.01    1.39
  10   5  -1    9.43    1.55
  10   5  -1   10.40    1.35
   9   5  -1    1.96    1.05
   9   5  -1    3.92    0.91
   9   5  -1    2.92    0.86
   9   5  -1    3.04    0.87
   8   5  -1  162.15    5.41
   8   5  -1  157.67    5.88
   8   5  -1  157.59    5.42
   8   5  -1  153.23    5.40
   7   5  -1    1.53    0.54
  -7  -5   1    1.08    0.59
   7   5  -1    1.34    0.54
   7   5  -1    0.86    0.53
   7   5  -1    1.99    0.82
   6   5  -1    4.81    0.65
   6   5  -1    3.37    0.62
   6   5  -1    3.41    0.59
  -6  -5   1    5.14    0.76
  -5  -5   1   11.40    0.96
   5   5  -1   10.12    0.87
   5   5  -1   11.07    0.85
   5   5  -1   12.50    0.95
   4   5  -1   -0.24    0.37
  -4  -5   1    0.08    0.30
   4   5  -1   -0.15    0.33
  -4  -5   1    0.02    0.42
   4   5  -1    0.11    0.35
  -3  -5   1   75.92    2.90
   3   5  -1   74.00    2.54
   3   5  -1   75.73    2.81
   3   5  -1   78.23    2.84
   3   5  -1   77.81    2.79
   3   5  -1   79.37    2.56
  -3  -5   1   77.49    2.64
   2   5  -1   22.18    1.30
   2   5  -1   17.91    1.16
   2   5  -1   19.01    1.13
  -2  -5   1   20.97    1.19
  -2  -5   1   19.87    1.26
  -2  -5   1   21.21    1.33
   2   5  -1   18.83    1.14
  -1  -5   1   45.56    1.88
   1   5  -1   46.53    2.09
   1   5  -1   44.98    2.07
   1   5  -1   47.42    2.18
   1   5  -1   47.39    2.12
  -1  -5   1   43.14    1.97
  -1  -5   1   44.57    2.19
  -1  -5   1   44.87    2.11
   1   5  -1   49.39    2.19
  -1  -5   1   45.56    2.05
   0  -5   1  160.80    5.29
   0   5  -1  162.31    5.48
   0   5  -1  150.79    5.28
   0  -5   1  153.59    5.29
   0   5  -1  150.52    5.44
   0  -5   1  151.90    4.63
   0  -5   1  156.24    5.54
   0   5  -1  160.32    5.42
   0  -5   1  155.76    5.26
  -1   5  -1  113.64    4.52
  -1   5  -1  119.75    4.43
  -1   5  -1  120.30    4.51
  -1   5  -1  114.70    4.50
  -1   5  -1  126.78    4.66
   1  -5   1  118.21    4.46
   1  -5   1  118.45    4.41
   1  -5   1  117.18    4.62
  -2   5  -1   37.16    2.31
  -2   5  -1   36.84    2.29
  -2   5  -1   38.32    2.17
   2  -5   1   37.29    2.33
   2  -5   1   35.20    2.14
  -2   5  -1   44.80    2.36
   2  -5   1   38.90    2.38
  -3   5  -1    2.50    0.93
   3  -5   1    3.38    0.90
   3  -5   1    3.97    1.13
  -3   5  -1    3.09    0.87
  -3   5  -1    2.74    0.89
   3  -5   1    2.00    0.85
  -4   5  -1   -0.28    0.86
   4  -5   1   -1.02    0.74
   4  -5   1    1.22    1.20
  -4   5  -1    1.17    0.90
   4  -5   1    0.93    0.84
  -4   5  -1   -0.52    0.69
  -5   5  -1    1.09    1.06
   5  -5   1    0.54    0.89
   6  -5   1    2.08    1.18
  -6   5  -1    2.55    1.27
   7  -5   1   -0.38    0.97
  -7   5  -1   -2.19    1.07
  -8   5  -1   10.53    2.22
   8  -5   1    9.70    1.89
   9  -5   1    9.36    1.92
  -9   5  -1    4.28    2.04
   9  -5   1    3.89    1.77
  10  -5   1    6.39    1.87
  13   4  -1    4.05    1.51
  12   4  -1   -0.43    1.02
  11   4  -1   10.61    1.64
  11   4  -1    8.27    1.49
  10   4  -1   18.55    1.76
  10   4  -1   17.30    1.85
   9   4  -1    6.53    1.07
   9   4  -1    5.43    1.09
   9   4  -1    7.48    1.17
   9   4  -1    4.22    1.17
   8   4  -1    6.42    0.94
   8   4  -1    5.33    1.03
   8   4  -1    6.13    0.97
   8   4  -1    6.04    0.91
   7   4  -1   22.45    1.70
   7   4  -1   25.50    1.52
  -7  -4   1   27.03    1.69
   7   4  -1   27.91    1.57
   7   4  -1   26.20    1.59
   6   4  -1    5.32    0.71
   6   4  -1    3.96    0.82
   6   4  -1    4.50    0.63
  -6  -4   1    4.32    0.71
   6   4  -1    5.84    0.70
   5   4  -1  397.19   12.17
  -5  -4   1  399.10   12.10
   5   4  -1  414.28   11.82
   5   4  -1  413.75   11.56
   5   4  -1  397.41   11.78
  -5  -4   1  410.08   11.24
  -4  -4   1    6.56    0.66
   4   4  -1    5.43    0.56
   4   4  -1    6.09    0.57
   4   4  -1    5.60    0.61
  -4  -4   1    5.92    0.52
   3   4  -1  105.70    3.51
   3   4  -1  107.06    3.52
  -3  -4   1  107.74    3.64
   3   4  -1  112.53    3.57
  -3  -4   1  111.32    3.38
  -3  -4   1  108.35    3.38
   3   4  -1  112.67    3.38
   3   4  -1  105.61    3.36
  -2  -4   1    3.81    0.49
   2   4  -1    2.70    0.41
   2   4  -1    3.40    0.48
   2   4  -1    2.83    0.47
   2   4  -1    3.19    0.44
  -2  -4   1    2.50    0.46
   2   4  -1    2.34    0.52
  -1  -4   1    0.59    0.44
  -1  -4   1   -0.09    0.32
  -1  -4   1    0.37    0.38
   1   4  -1    0.10    0.32
   1   4  -1   -0.17    0.33
   1   4  -1   -0.48    0.28
  -1  -4   1    0.55    0.44
   0  -4   1  280.93    8.23
   0   4  -1  270.25    8.32
   0  -4   1  271.27    8.30
   0   4  -1  266.30    8.54
   0  -4   1  270.25    8.61
   0  -4   1  272.04    7.64
   0   4  -1  279.43    8.56
   0  -4   1  266.02    8.14
   0   4  -1  272.16    8.27
  -1   4  -1  862.69   23.95
   1  -4   1  797.67   24.48
  -1   4  -1  821.52   23.82
  -1   4  -1  888.27   24.59
   1  -4   1  839.41   23.28
  -1   4  -1  804.40   24.49
   1  -4   1  821.12   23.81
  -1   4  -1  812.65   23.32
  -2   4  -1   96.68    3.74
   2  -4   1  100.87    3.82
   2  -4   1   91.33    3.67
  -2   4  -1   90.56    3.79
  -2   4  -1   94.46    3.77
   2  -4   1   91.67    3.78
  -2   4  -1   87.67    3.56
   3  -4   1   13.12    1.39
  -3   4  -1   11.75    1.33
   3  -4   1   13.98    1.38
  -3   4  -1   13.91    1.40
   3  -4   1   13.28    1.30
  -3   4  -1   13.30    1.28
   4  -4   1    8.13    1.23
  -4   4  -1    5.92    1.14
   4  -4   1    8.11    1.21
  -4   4  -1   10.85    1.39
   4  -4   1    9.04    1.38
  -4   4  -1    8.71    1.19
  -5   4  -1   18.67    1.91
   5  -4   1   20.51    1.86
  -5   4  -1   19.85    1.77
  -5   4  -1   14.37    1.67
   5  -4   1   18.48    1.99
   5  -4   1   17.54    1.83
   6  -4   1    7.79    1.43
   6  -4   1    5.75    1.37
  -6   4  -1    4.60    1.31
   7  -4   1   11.71    1.75
  -7   4  -1   13.84    1.99
  -8   4  -1    2.02    1.49
   8  -4   1    2.93    1.31
   9  -4   1   -1.09    1.02
   9  -4   1   -2.19    1.21
  10  -4   1    0.48    1.36
  10  -4   1    2.31    1.56
  13   3  -1    1.81    1.42
  12   3  -1    3.63    1.43
  11   3  -1    2.80    1.21
  11   3  -1    4.67    1.34
  10   3  -1   54.69    3.11
  10   3  -1   54.13    3.09
   9   3  -1    5.31    1.16
   9   3  -1    5.76    1.19
   9   3  -1    5.60    1.19
   9   3  -1    8.49    1.21
   8   3  -1    8.93    1.19
   8   3  -1   11.02    1.17
   8   3  -1   10.45    1.24
   8   3  -1   11.34    1.21
   8   3  -1    8.71    0.70
   7   3  -1   28.74    1.69
  -7  -3   1   27.93    1.81
   7   3  -1   32.16    1.84
   7   3  -1   27.31    1.68
   7   3  -1   26.63    1.75
   7   3  -1   27.55    1.16
   6   3  -1    5.69    0.74
   6   3  -1    5.54    0.86
   6   3  -1    5.79    0.78
   6   3  -1    6.58    0.47
  -6  -3   1    6.45    0.68
  -6  -3   1    6.51    0.79
   5   3  -1   61.35    2.34
   5   3  -1   64.63    2.39
  -5  -3   1   64.10    2.49
  -5  -3   1   60.62    2.18
   5   3  -1   61.07    2.41
   5   3  -1   61.56    2.56
   4   3  -1   30.96    1.36
   4   3  -1   31.56    1.32
  -4  -3   1   27.38    1.33
   4   3  -1   28.79    1.51
  -4  -3   1   28.41    1.19
   4   3  -1   27.56    1.29
   3   3  -1  549.60   15.65
   3   3  -1  552.57   15.25
   3   3  -1  567.46   16.13
  -3  -3   1  541.52   16.05
   3   3  -1  547.97   15.65
   3   3  -1  543.05   16.18
  -3  -3   1  555.60   15.14
  -2  -3   1 1362.51   39.42
  -2  -3   1 1381.38   38.35
   2   3  -1 1396.35   38.43
   2   3  -1 1416.65   37.31
   2   3  -1 1345.95   38.40
  -2  -3   1 1349.08   37.21
  -2  -3   1 1376.14   37.22
   2   3  -1 1362.98   39.51
   2   3  -1 1411.44   39.44
   1   3  -1  436.99   12.97
  -1  -3   1  439.95   12.31
  -1  -3   1  439.66   12.32
   1   3  -1  450.33   12.38
  -1  -3   1  440.97   12.61
   1   3  -1  449.36   12.69
  -1  -3   1  435.65   13.01
   1   3  -1  431.48   12.63
   0   3  -1  106.09    3.53
   0   3  -1  100.67    3.52
   0   3  -1   99.32    3.42
   0  -3   1   99.19    3.54
   0  -3   1  106.55    3.45
   0  -3   1   98.27    3.39
   0  -3   1   95.61    3.34
   0   3  -1  101.68    3.40
  -1   3  -1   68.24    2.70
  -1   3  -1   67.66    2.59
   1  -3   1   69.74    2.75
  -1   3  -1   68.50    2.65
  -1   3  -1   67.34    2.74
   1  -3   1   67.70    2.63
   1  -3   1   67.42    2.66
  -1   3  -1   65.12    2.65
   2  -3   1  336.49   10.81
  -2   3  -1  335.65   10.44
  -2   3  -1  337.15   10.37
   2  -3   1  353.33   10.41
  -2   3  -1  352.79   10.89
   2  -3   1  351.83   10.47
   2  -3   1  343.79   10.53
  -2   3  -1  366.21   10.61
   3  -3   1    8.46    0.93
   3  -3   1    8.69    1.03
   3  -3   1    8.15    0.98
  -3   3  -1   10.51    1.14
  -3   3  -1    9.00    1.00
  -3   3  -1    9.75    1.10
   3  -3   1    8.73    1.12
   4  -3   1    6.11    1.01
  -4   3  -1    6.30    0.92
  -4   3  -1    6.25    1.03
   4  -3   1    5.29    0.97
   4  -3   1    8.16    1.04
  -4   3  -1    5.37    1.02
   4  -3   1    6.65    1.11
  -5   3  -1  340.15   10.72
   5  -3   1  327.34   11.09
   5  -3   1  348.11   10.83
  -5   3  -1  328.95   10.71
  -5   3  -1  327.65   11.21
  -5   3  -1  341.09    9.22
   5  -3   1  335.38   10.81
   5  -3   1  328.54   10.88
   6  -3   1   18.09    1.94
  -6   3  -1   22.07    2.04
   6  -3   1   15.99    1.73
  -6   3  -1   18.68    0.94
   6  -3   1   18.60    1.85
   7  -3   1    8.76    1.53
   7  -3   1   10.22    1.50
  -7   3  -1    9.85    1.63
   8  -3   1    5.52    1.42
  -8   3  -1    7.74    1.77
   8  -3   1    9.39    1.79
   9  -3   1    7.42    1.57
   9  -3   1    9.13    1.75
  10  -3   1    1.54    1.43
  10  -3   1    0.45    1.33
  11  -3   1   -0.08    1.48
  11  -3   1    0.71    1.53
  13   2  -1    0.81    1.47
  12   2  -1    0.69    1.34
  11   2  -1   -0.52    1.07
  11   2  -1    1.45    1.22
  11   2  -1    1.01    0.74
  10   2  -1   16.18    1.74
  10   2  -1   15.62    1.88
  10   2  -1   17.90    1.46
   9   2  -1   -0.31    0.66
   9   2  -1    1.18    0.85
   9   2  -1   -0.19    0.83
   9   2  -1   -0.73    0.75
   8   2  -1    8.65    1.16
   8   2  -1    8.73    1.27
  -8  -2   1    9.38    1.32
   8   2  -1   10.42    1.23
   8   2  -1    8.16    1.19
   8   2  -1    7.63    0.94
   8   2  -1    8.26    0.89
   7   2  -1    4.70    0.70
   7   2  -1    7.50    0.99
  -7  -2   1    5.90    0.86
   7   2  -1    6.63    0.92
   7   2  -1    4.17    0.84
  -7  -2   1    4.75    0.93
   7   2  -1    5.16    0.71
   7   2  -1    3.83    0.95
   6   2  -1   51.68    2.14
  -6  -2   1   52.38    2.24
   6   2  -1   53.10    2.37
   6   2  -1   52.89    2.34
  -6  -2   1   52.98    2.49
   6   2  -1   56.09    2.50
   6   2  -1   52.27    2.37
   6   2  -1   53.21    2.14
   5   2  -1  840.18   24.20
   5   2  -1  846.27   24.63
   5   2  -1  826.08   24.18
  -5  -2   1  852.15   23.42
   5   2  -1  864.58   24.21
   5   2  -1  868.98   24.61
   5   2  -1  867.32   23.61
  -5  -2   1  852.99   24.87
  -4  -2   1    9.07    0.74
   4   2  -1    9.38    0.66
   4   2  -1    8.25    0.77
  -4  -2   1    7.81    0.73
   4   2  -1    8.37    0.73
   4   2  -1    7.86    0.68
   4   2  -1   10.25    0.89
   4   2  -1    8.99    0.66
   3   2  -1  486.04   13.89
  -3  -2   1  484.31   13.19
  -3  -2   1  470.29   13.49
   3   2  -1  484.18   13.27
   3   2  -1  486.38   13.60
  -3  -2   1  478.67   13.96
   3   2  -1  471.12   13.90
   3   2  -1  462.72   13.65
   3   2  -1  474.18   13.59
   2   2  -1   12.72    0.65
  -2  -2   1   11.88    0.70
   2   2  -1   11.51    0.63
  -2  -2   1   11.61    0.67
   2   2  -1   11.48    0.64
  -2  -2   1   11.87    0.61
   2   2  -1   12.21    0.67
   2   2  -1   14.82    0.73
  -2  -2   1   12.91    0.72
   1   2  -1 9191.52  261.07
  -1  -2   1 9053.01  253.56
  -1  -2   1 8986.27  260.37
   1   2  -1 9045.47  253.76
   1   2  -1 9269.69  246.11
  -1  -2   1 9159.81  253.21
  -1  -2   1 9003.90  246.08
   1   2  -1 9123.59  253.62
  -1  -2   1 9262.21  260.17
   0  -2   1  594.04   16.08
   0   2  -1  575.67   16.49
   0  -2   1  586.19   16.45
   0   2  -1  563.70   16.95
   0  -2   1  573.58   16.49
   0  -2   1  578.86   16.05
   0   2  -1  577.62   16.48
   0   2  -1  594.92   16.94
   0  -2   1  599.04   16.96
   0  -2   1  578.36   16.96
   0   2  -1  582.03   16.09
  -1   2  -1  280.97    8.09
   1  -2   1  267.30    8.19
  -1   2  -1  263.37    8.14
  -1   2  -1  278.65    8.23
   1  -2   1  282.77    8.18
   1  -2   1  279.65    8.17
   1  -2   1  270.10    8.43
  -1   2  -1  265.18    8.43
   1  -2   1  289.99    8.48
  -1   2  -1  283.11    8.45
   1  -2   1  271.48    8.06
   2  -2   1  229.46    7.06
  -2   2  -1  211.98    7.02
   2  -2   1  218.01    6.74
  -2   2  -1  210.35    6.72
   2  -2   1  223.62    6.77
  -2   2  -1  209.63    6.71
  -2   2  -1  230.27    6.86
   2  -2   1  211.21    6.97
  -2   2  -1  229.20    7.07
   2  -2   1  218.44    6.84
  -3   2  -1  363.69   11.30
   3  -2   1  393.76   11.78
   3  -2   1  383.26   11.26
  -3   2  -1  375.68   11.21
   3  -2   1  368.01   11.40
   3  -2   1  396.10   11.39
   3  -2   1  379.16   11.72
  -3   2  -1  374.47   11.76
   4  -2   1  178.61    6.44
   4  -2   1  196.72    6.55
   4  -2   1  189.77    6.62
  -4   2  -1  190.07    6.38
  -4   2  -1  194.29    6.47
  -4   2  -1  187.58    6.69
   4  -2   1  210.87    6.54
   4  -2   1  203.37    6.73
   5  -2   1   17.73    1.57
  -5   2  -1   20.15    1.63
   5  -2   1   17.12    1.52
   5  -2   1   19.32    1.52
   5  -2   1   21.75    1.75
  -5   2  -1   18.13    1.49
  -5   2  -1   18.90    1.65
   6  -2   1    0.32    0.61
   6  -2   1    1.32    0.86
  -6   2  -1    0.75    0.79
   6  -2   1    1.43    0.87
   6  -2   1    0.91    0.74
  -6   2  -1    0.95    0.77
  -7   2  -1   13.68    1.01
  -7   2  -1   11.60    1.67
   7  -2   1   14.01    1.70
   7  -2   1   13.02    1.48
  -8   2  -1   12.02    1.82
   8  -2   1   11.75    1.63
   8  -2   1    9.71    1.67
   8  -2   1    8.07    1.43
   9  -2   1    4.87    1.43
   9  -2   1    6.58    1.53
   9  -2   1    7.14    1.75
  10  -2   1    5.44    1.59
  10  -2   1    5.50    1.85
  10  -2   1    5.44    1.57
  11  -2   1   -0.69    1.38
  11  -2   1    1.90    1.46
  12   1  -1    4.93    1.21
  12   1  -1    3.53    1.62
  11   1  -1   -0.43    1.08
  11   1  -1    1.27    1.32
  11   1  -1   -0.94    0.92
  10   1  -1   -0.55    0.95
  10   1  -1    0.04    0.85
  10   1  -1    0.11    0.97
   9   1  -1    5.53    1.33
   9   1  -1    6.29    1.20
   9   1  -1    4.86    1.02
   8   1  -1   23.21    2.02
  -8  -1   1   19.18    1.85
   8   1  -1   20.01    1.75
   8   1  -1   23.33    1.73
   8   1  -1   18.72    1.80
   8   1  -1   18.34    1.66
  -7  -1   1   12.20    1.40
   7   1  -1   13.66    1.31
   7   1  -1   14.65    1.32
   7   1  -1   13.16    1.35
   7   1  -1   11.17    1.09
   7   1  -1   13.27    1.43
   7   1  -1   14.29    1.30
  -7  -1   1   13.46    1.27
   6   1  -1   80.44    3.19
   6   1  -1   86.05    3.32
   6   1  -1   84.56    3.42
   6   1  -1   79.30    3.17
  -6  -1   1   86.56    3.49
   6   1  -1   78.54    3.31
  -6  -1   1   81.50    3.20
   5   1  -1  829.14   24.33
   5   1  -1  880.24   24.84
  -5  -1   1  843.13   23.58
   5   1  -1  835.45   24.15
  -5  -1   1  835.49   24.99
   5   1  -1  876.26   24.34
   5   1  -1  864.76   23.76
   4   1  -1  822.58   22.71
   4   1  -1  778.14   22.69
  -4  -1   1  816.01   22.59
   4   1  -1  795.66   23.20
  -4  -1   1  806.56   22.03
   4   1  -1  779.84   22.55
   4   1  -1  806.69   22.13
  -4  -1   1  797.59   23.33
   3   1  -1  127.42    4.04
   3   1  -1  131.55    4.02
   3   1  -1  129.84    3.99
  -3  -1   1  129.06    3.94
   3   1  -1  123.49    3.99
  -3  -1   1  123.95    4.12
   3   1  -1  125.72    3.96
  -3  -1   1  123.68    3.90
  -2  -1   1 5029.70  137.60
  -2  -1   1 4800.34  137.59
   2   1  -1 4831.70  141.71
   2   1  -1 4878.74  138.08
  -2  -1   1 4765.24  133.15
   2   1  -1 4983.26  137.77
   2   1  -1 4941.92  137.61
   2   1  -1 4916.94  133.07
  -2  -1   1 5137.65  137.20
  -2  -1   1 4996.00  141.46
  -2  -1   1 5031.11  141.38
  -1  -1   1  842.50   24.03
  -1  -1   1  852.81   23.35
  -1  -1   1  865.82   24.00
   1   1  -1  845.30   24.73
   1   1  -1  850.76   23.35
  -1  -1   1  859.36   24.69
  -1  -1   1  869.92   24.63
   1   1  -1  836.66   24.01
   1   1  -1  837.44   24.04
   0  -1   1 1135.03   31.59
   0   1  -1 1116.59   31.64
   0  -1   1 1137.62   31.66
   0  -1   1 1131.82   32.51
   0  -1   1 1152.71   32.44
   0   1  -1 1107.77   32.51
   0   1  -1 1151.77   32.46
   0  -1   1 1117.99   30.72
  -1   1  -1  216.47    6.63
   1  -1   1  227.60    6.70
   1  -1   1  229.98    6.87
  -1   1  -1  229.58    6.89
  -1   1  -1  234.03    6.88
  -1   1  -1  222.04    6.54
  -1   1  -1  230.79    6.70
   1  -1   1  227.80    6.88
   1  -1   1  223.21    6.64
   1  -1   1  225.62    6.55
   2  -1   1 2302.46   65.24
   2  -1   1 2285.47   63.26
   2  -1   1 2407.55   66.95
   2  -1   1 2315.40   65.14
  -2   1  -1 2455.35   66.95
  -2   1  -1 2343.70   67.01
  -2   1  -1 2470.66   65.25
  -2   1  -1 2401.01   65.19
   2  -1   1 2249.70   66.95
  -2   1  -1 2280.37   65.15
  -2   1  -1 2358.76   63.30
  -3   1  -1    2.29    0.51
   3  -1   1    1.90    0.46
   3  -1   1    1.43    0.47
   3  -1   1    0.67    0.36
  -3   1  -1    3.45    0.60
  -3   1  -1    2.09    0.46
   3  -1   1    1.70    0.50
   3  -1   1    1.36    0.36
  -4   1  -1   27.03    1.60
   4  -1   1   28.10    1.66
   4  -1   1   26.38    1.66
   4  -1   1   27.67    1.71
  -4   1  -1   27.73    1.72
  -4   1  -1   28.78    1.66
   5  -1   1   89.78    3.68
  -5   1  -1   88.85    3.49
   5  -1   1  101.80    3.82
  -5   1  -1   93.85    3.68
  -5   1  -1   93.87    3.86
   5  -1   1   90.56    3.70
   6  -1   1   61.69    2.85
   6  -1   1   50.22    2.72
   6  -1   1   54.26    2.71
   6  -1   1   53.76    2.86
  -6   1  -1   55.93    2.95
  -6   1  -1   55.78    2.64
  -6   1  -1   57.44    2.80
  -7   1  -1    4.35    1.05
  -7   1  -1    3.23    1.10
   7  -1   1    5.42    1.26
   7  -1   1    3.37    1.01
   7  -1   1    4.74    1.11
   7  -1   1    1.96    0.90
   8  -1   1    2.03    1.09
  -8   1  -1    3.20    0.73
   8  -1   1    3.12    1.23
   8  -1   1    4.36    1.17
  -8   1  -1    4.26    1.24
   9  -1   1   78.99    4.33
   9  -1   1   81.73    4.03
   9  -1   1   75.70    3.86
  10  -1   1    1.44    1.23
  10  -1   1    2.08    1.14
  10  -1   1   -0.31    1.11
  11  -1   1    3.40    1.73
  11  -1   1    4.55    1.64
  11  -1   1    3.76    1.40
  12  -1   1   -0.21    1.33
  12   0  -1    1.52    1.29
  12   0  -1    3.43    1.68
  11   0  -1    6.77    1.44
  11   0  -1    5.09    1.73
  10   0  -1    2.72    1.14
  10   0  -1    1.08    1.07
  10   0  -1   -0.26    1.06
   9   0  -1   70.48    3.37
   9   0  -1   66.03    3.37
   9   0  -1   62.78    3.69
   8   0  -1   54.62    2.97
   8   0  -1   54.00    3.13
   8   0  -1   60.44    2.94
  -8   0   1   60.30    3.46
   7   0  -1    1.13    0.68
  -7   0   1   -0.33    0.58
  -7   0   1    0.14    0.72
   7   0  -1    1.02    0.63
   7   0  -1    1.50    0.67
   7   0  -1    1.13    0.89
   7   0  -1    1.09    0.80
   7   0  -1    0.54    0.59
   6   0  -1   46.34    2.20
  -6   0   1   43.64    2.45
   6   0  -1   46.42    2.48
   6   0  -1   41.61    2.32
   6   0  -1   51.28    2.44
  -6   0   1   45.86    2.34
   6   0  -1   45.51    2.29
   6   0  -1   46.98    2.32
  -5   0   1   34.99    1.96
   5   0  -1   37.24    1.90
  -5   0   1   37.89    1.83
   5   0  -1   36.16    1.85
   5   0  -1   35.62    1.76
  -5   0   1   33.72    1.82
   5   0  -1   35.60    1.90
   5   0  -1   36.73    1.90
   5   0  -1   39.85    2.07
   4   0  -1   17.39    1.11
   4   0  -1   15.61    1.05
  -4   0   1   15.68    1.20
   4   0  -1   13.63    1.03
   4   0  -1   16.01    1.10
  -4   0   1   16.40    1.08
   4   0  -1   15.16    0.97
   4   0  -1   16.04    1.17
  -4   0   1   15.23    1.09
   3   0  -1   58.83    2.17
  -3   0   1   57.09    2.12
  -3   0   1   55.90    2.15
   3   0  -1   57.49    2.18
   3   0  -1   59.05    2.21
   3   0  -1   56.32    2.18
   3   0  -1   54.54    2.15
   3   0  -1   54.93    1.99
  -3   0   1   56.34    2.25
  -2   0   1  463.01   12.74
   2   0  -1  473.90   13.43
   2   0  -1  456.22   13.08
  -2   0   1  460.35   13.46
   2   0  -1  455.18   12.93
   2   0  -1  444.82   13.05
  -2   0   1  477.46   13.06
   2   0  -1  446.89   13.40
  -2   0   1  485.73   13.44
   2   0  -1  422.81   12.71
  -2   0   1  455.10   13.05
  -1   0   1  610.17   17.16
  -1   0   1  611.68   17.54
  -1   0   1  613.63   17.69
   1   0  -1  605.82   17.66
   1   0  -1  609.85   17.67
  -1   0   1  602.58   16.72
  -1   0   1  599.74   17.19
   1   0  -1  599.93   17.19
  -1   0   1  620.78   17.62
   1   0  -1  624.41   17.65
   0   0  -1  317.02    9.09
   1   0   1 3145.97   89.65
  -1   0  -1 3054.11   88.47
   1   0   1 3222.65   92.65
  -1   0  -1 3253.10   92.47
  -1   0  -1 3235.58   90.02
   1   0   1 3155.01   92.10
  -1   0  -1 3179.24   89.77
   1   0   1 3169.02   92.13
  -1   0  -1 3258.45   92.21
   1   0   1 3217.62   89.09
   2   0   1    5.21    0.48
   2   0   1    5.73    0.49
   2   0   1    4.84    0.46
   2   0   1    4.91    0.44
  -2   0  -1    6.01    0.38
  -2   0  -1    6.06    0.49
  -2   0  -1    5.08    0.45
  -2   0  -1    4.14    0.43
  -2   0  -1    4.69    0.44
   2   0   1    5.74    0.49
  -2   0  -1    4.66    0.44
  -3   0  -1    3.17    0.42
   3   0   1    3.20    0.52
   3   0   1    3.80    0.46
  -3   0  -1    2.69    0.47
   3   0   1    2.77    0.44
   3   0   1    2.80    0.45
   3   0   1    4.10    0.45
  -3   0  -1    3.34    0.47
   4   0   1   61.19    2.45
   4   0   1   63.79    2.46
  -4   0  -1   61.66    2.33
  -4   0  -1   60.16    2.50
  -4   0  -1   59.00    2.40
   4   0   1   62.55    2.41
   4   0   1   62.91    2.50
   4   0   1   65.11    2.48
   4   0   1   59.26    2.41
   5   0   1   37.45    1.89
   5   0   1   39.79    2.06
  -5   0  -1   38.20    1.93
  -5   0  -1   39.00    2.04
   5   0   1   40.42    1.97
  -5   0  -1   38.08    1.82
   5   0   1   40.00    1.94
   5   0   1   40.23    2.01
   5   0   1   42.56    1.98
   6   0   1   22.23    1.51
   6   0   1   22.31    1.61
  -6   0  -1   21.55    1.68
   6   0   1   21.48    1.56
   6   0   1   22.05    1.55
  -6   0  -1   22.83    1.57
   6   0   1   20.51    1.47
   6   0   1   25.06    1.76
   7   0   1   34.27    2.07
   7   0   1   33.94    2.29
  -7   0  -1   30.64    2.21
   7   0   1   32.39    2.09
  -7   0  -1   32.54    2.03
   7   0   1   31.02    2.08
   7   0   1   30.61    1.98
   7   0   1   34.93    2.04
  -8   0  -1   51.29    3.11
   8   0   1   56.90    3.23
   8   0   1   48.81    2.69
   8   0   1   50.51    2.96
   8   0   1   52.26    2.98
   9   0   1  113.80    5.13
   9   0   1  110.07    4.65
   9   0   1  107.96    4.83
  10   0   1    0.69    0.93
  10   0   1    2.49    1.30
  10   0   1    0.42    1.10
  11   0   1   27.21    2.56
  11   0   1   26.80    2.76
  11   0   1   30.56    2.46
  12   0   1    2.33    1.54
  12   0   1   -0.51    1.20
  12   0   1   -0.70    1.44
  12  -1  -1    0.21    1.38
  11  -1  -1   26.21    2.46
  11  -1  -1   24.79    2.79
  10  -1  -1    4.56    1.57
  10  -1  -1    0.64    1.09
  10  -1  -1    2.07    1.21
   9  -1  -1   21.87    2.02
   9  -1  -1   22.68    2.29
   9  -1  -1   21.88    2.09
  -8   1   1   66.58    3.84
   8  -1  -1   70.17    3.30
   8  -1  -1   65.92    3.62
   8  -1  -1   62.31    3.44
   7  -1  -1    0.34    0.86
   7  -1  -1   -0.09    0.74
  -7   1   1   -0.90    0.68
   7  -1  -1    0.30    0.85
   7  -1  -1   -0.40    0.62
  -6   1   1   20.45    1.63
   6  -1  -1   19.44    1.74
   6  -1  -1   17.86    1.61
   6  -1  -1   21.57    1.67
  -6   1   1   18.24    1.61
  -6   1   1   19.50    1.71
   6  -1  -1   20.67    1.49
   6  -1  -1   19.54    1.59
   5  -1  -1   42.99    2.05
   5  -1  -1   42.26    2.23
   5  -1  -1   45.56    2.28
  -5   1   1   45.26    2.30
  -5   1   1   44.24    2.18
   5  -1  -1   42.65    2.24
  -5   1   1   45.10    2.43
  -4   1   1  574.27   16.41
   4  -1  -1  564.01   16.84
   4  -1  -1  573.23   17.21
  -4   1   1  576.93   16.71
  -4   1   1  565.02   17.31
   4  -1  -1  596.43   17.28
   3  -1  -1  575.36   17.06
  -3   1   1  566.45   16.56
  -3   1   1  583.06   16.25
  -3   1   1  572.58   17.12
   3  -1  -1  587.00   17.08
   3  -1  -1  573.17   16.67
   2  -1  -1  868.03   25.41
  -2   1   1  909.85   24.77
  -2   1   1  846.14   24.70
   2  -1  -1  889.64   24.78
   2  -1  -1  811.70   24.03
   2  -1  -1  878.85   24.73
   2  -1  -1  915.30   25.44
  -2   1   1  900.72   25.42
  -2   1   1  868.13   25.46
  -2   1   1  900.97   24.12
  -1   1   1 4454.09  125.21
  -1   1   1 4786.42  132.39
   1  -1  -1 4749.01  129.25
  -1   1   1 4615.76  132.95
   1  -1  -1 4603.40  132.89
   1  -1  -1 4518.97  125.24
   1  -1  -1 4707.46  132.32
   1  -1  -1 4552.53  129.18
  -1   1   1 4485.57  128.61
  -1   1   1 4726.60  129.15
   0   1   1   67.26    2.40
   0  -1  -1   69.97    2.43
   0   1   1   71.78    2.44
   0  -1  -1   60.80    2.37
   0   1   1   52.80    2.45
   0  -1  -1   57.48    2.48
   0  -1  -1   72.60    2.52
   0   1   1   70.10    2.52
   1   1   1 1218.87   31.08
   1   1   1 1211.35   32.16
  -1  -1  -1 1037.26   31.92
   1   1   1 1161.48   36.58
   1   1   1 1209.38   37.08
  -1  -1  -1 1219.29   37.49
   1   1   1 1090.30   33.87
  -1  -1  -1 1073.80   36.47
  -1  -1  -1 1153.63   34.79
   2   1   1  567.43   15.43
  -2  -1  -1  536.36   15.13
  -2  -1  -1  549.06   16.00
   2   1   1  560.48   16.63
   2   1   1  564.95   15.88
  -2  -1  -1  552.70   15.97
   2   1   1  546.35   15.90
  -2  -1  -1  570.27   16.23
  -2  -1  -1  556.70   16.27
  -2  -1  -1  564.99   15.73
   2   1   1  570.24   16.57
  -3  -1  -1  261.75    7.46
   3   1   1  261.61    7.81
   3   1   1  269.79    7.82
  -3  -1  -1  269.33    7.86
   3   1   1  262.00    7.51
   3   1   1  262.25    7.68
  -3  -1  -1  263.72    7.58
   3   1   1  264.90    7.65
   3   1   1  255.85    7.78
  -3  -1  -1  262.01    7.88
   4   1   1    8.52    0.69
   4   1   1    9.03    0.77
   4   1   1    8.33    0.80
   4   1   1    5.88    0.64
  -4  -1  -1    7.48    0.72
  -4  -1  -1    8.00    0.78
   4   1   1    7.71    0.71
   4   1   1    8.31    0.86
  -4  -1  -1    8.97    0.68
   5   1   1  475.43   13.38
  -5  -1  -1  471.37   13.25
   5   1   1  479.56   13.63
   5   1   1  458.77   13.71
  -5  -1  -1  467.73   14.03
   5   1   1  468.41   13.83
   5   1   1  444.06   13.62
   6   1   1   26.97    1.50
  -6  -1  -1   29.46    1.61
  -6  -1  -1   27.59    1.72
   6   1   1   26.00    1.62
   6   1   1   27.13    1.65
   6   1   1   28.84    1.75
   6   1   1   32.24    1.71
   6   1   1   30.90    1.57
   7   1   1   18.73    1.54
   7   1   1   14.94    1.47
  -7  -1  -1   18.28    1.44
   7   1   1   15.97    1.39
   7   1   1   17.50    1.36
  -7  -1  -1   18.75    1.64
   7   1   1   18.42    1.57
   7   1   1   17.16    1.52
   8   1   1    5.63    1.13
   8   1   1    7.55    1.49
   8   1   1    7.45    1.40
   8   1   1    7.23    1.33
  -8  -1  -1    6.68    1.43
   8   1   1   11.67    1.47
  -8  -1  -1    9.68    1.35
   9   1   1  130.21    5.07
   9   1   1  139.33    5.58
   9   1   1  132.16    5.56
  -9  -1  -1  140.11    5.10
  10   1   1    2.76    1.29
  10   1   1    0.59    1.06
  10   1   1    1.01    0.88
  11   1   1   27.18    2.55
  11   1   1   23.18    2.34
  11   1   1   23.76    2.01
  12   1   1    7.37    1.81
  12   1   1    7.37    1.87
  12   1   1    8.86    1.36
  13   1   1    2.54    1.70
  11  -2  -1    0.23    1.33
  10  -2  -1    6.32    1.57
  10  -2  -1    2.51    1.35
   9  -2  -1   92.75    4.33
   9  -2  -1   90.71    4.60
   9  -2  -1   92.64    4.85
   8  -2  -1   -0.35    1.01
  -8   2   1   -0.52    1.11
   8  -2  -1   -0.44    1.06
   8  -2  -1    0.00    0.92
  -7   2   1   -0.34    0.85
   7  -2  -1   -0.14    0.68
   7  -2  -1   -0.79    0.71
   7  -2  -1    0.03    0.73
  -6   2   1   49.50    2.78
   6  -2  -1   51.38    2.84
   6  -2  -1   52.76    2.77
   6  -2  -1   57.17    3.09
   6  -2  -1   43.05    2.64
  -6   2   1   50.12    2.97
  -5   2   1    2.39    0.76
   5  -2  -1    2.20    0.73
   5  -2  -1    1.68    0.72
  -5   2   1    1.77    0.79
   5  -2  -1    1.74    0.70
   5  -2  -1    2.67    0.89
  -5   2   1    1.27    0.62
  -4   2   1   22.72    1.60
   4  -2  -1   20.80    1.52
   4  -2  -1   23.50    1.67
   4  -2  -1   23.88    1.68
  -4   2   1   22.60    1.48
  -4   2   1   24.60    1.68
   4  -2  -1   21.58    1.58
   4  -2  -1   23.13    1.55
  -3   2   1  329.73    9.95
   3  -2  -1  329.91    9.84
   3  -2  -1  320.13   10.00
  -3   2   1  320.72   10.29
   3  -2  -1  315.28   10.20
  -3   2   1  321.57    9.80
   3  -2  -1  341.92    9.99
   3  -2  -1  341.75   10.30
   2  -2  -1  367.62   11.32
   2  -2  -1  376.70   11.05
  -2   2   1  363.99   10.78
  -2   2   1  382.28   11.02
  -2   2   1  389.38   11.36
  -2   2   1  365.95   10.96
   2  -2  -1  386.14   11.36
  -2   2   1  351.88   11.30
   2  -2  -1  362.36   10.77
   2  -2  -1  378.64   10.98
  -1   2   1 5208.77  154.58
  -1   2   1 5420.50  150.24
   1  -2  -1 5288.98  150.05
   1  -2  -1 5436.77  145.97
   1  -2  -1 5606.02  153.15
   1  -2  -1 5552.96  149.87
  -1   2   1 5369.55  150.66
  -1   2   1 5503.52  153.50
   1  -2  -1 5420.35  154.98
  -1   2   1 5283.45  145.45
   0   2   1  126.76    3.94
   0  -2  -1  134.47    4.14
   0  -2  -1  131.36    4.00
   0  -2  -1  131.30    4.13
   0   2   1  125.72    3.98
   0   2   1  128.55    3.79
   0  -2  -1  133.30    3.97
   0   2   1  135.60    4.11
   0  -2  -1  129.76    3.93
   0   2   1  127.25    4.12
  -1  -2  -1 1254.74   35.07
  -1  -2  -1 1263.80   36.59
   1   2   1 1261.01   35.16
   1   2   1 1298.14   33.90
   1   2   1 1288.35   37.90
   1   2   1 1265.27   38.19
  -1  -2  -1 1266.92   36.61
   1   2   1 1271.57   35.95
  -1  -2  -1 1252.60   36.47
  -1  -2  -1 1313.54   36.74
   1   2   1 1220.82   36.12
  -1  -2  -1 1254.53   34.87
  -1  -2  -1 1251.55   33.83
   1   2   1 1269.99   34.86
  -1  -2  -1 1243.01   36.82
  -2  -2  -1 1391.77   37.30
   2   2   1 1400.21   38.80
  -3  -2  -1 1896.99   54.34
   3   2   1 1866.68   53.33
  -3  -2  -1 1869.97   54.25
   3   2   1 1816.47   53.37
   3   2   1 1911.54   50.98
   3   2   1 1815.46   51.65
   4   2   1   15.21    0.77
   4   2   1   13.86    1.02
  -4  -2  -1   14.44    0.72
   4   2   1   13.69    0.77
   4   2   1   14.55    0.82
  -4  -2  -1   14.44    0.80
   5   2   1   39.95    1.45
   5   2   1   35.61    1.62
   5   2   1   37.63    1.45
  -5  -2  -1   41.10    1.60
  -5  -2  -1   40.89    1.73
   5   2   1   38.83    1.45
   5   2   1   38.87    1.93
   5   2   1   41.62    1.66
   5   2   1   42.11    1.76
   6   2   1    3.95    0.73
   6   2   1    2.55    0.61
   6   2   1    4.28    0.50
  -6  -2  -1    4.32    0.71
   6   2   1    3.86    0.63
  -6  -2  -1    3.86    0.58
   6   2   1    3.89    0.70
   6   2   1    5.72    0.55
   7   2   1   31.09    1.87
   7   2   1   33.18    2.04
   7   2   1   33.28    1.58
  -7  -2  -1   32.22    1.73
   7   2   1   35.59    1.60
   7   2   1   32.06    1.89
   7   2   1   36.87    1.91
  -7  -2  -1   30.27    1.87
  -8  -2  -1  162.70    6.28
   8   2   1  171.43    5.73
   8   2   1  170.65    6.11
   8   2   1  176.80    6.18
  -8  -2  -1  175.22    5.82
   8   2   1  173.19    5.71
   8   2   1  164.83    6.14
   8   2   1  183.10    5.73
   8   2   1  181.42    6.37
   9   2   1   12.72    1.69
   9   2   1   13.54    1.63
   9   2   1   13.25    1.55
   9   2   1   10.74    1.14
   9   2   1   17.66    1.81
  10   2   1    1.15    1.06
  10   2   1    0.40    1.08
  10   2   1    0.80    0.70
  11   2   1    6.18    0.86
  11   2   1    5.85    1.51
  11   2   1    2.63    1.31
  12   2   1   10.31    1.96
  12   2   1   11.88    2.00
  13   2   1   -0.09    1.31
  11  -3  -1    1.10    1.52
  10  -3  -1    4.29    1.65
   9  -3  -1   15.93    2.07
   9  -3  -1   17.40    1.95
  -8   3   1   55.67    3.82
   8  -3  -1   55.52    3.15
   8  -3  -1   52.13    3.59
   8  -3  -1   52.36    3.35
   7  -3  -1    5.52    1.25
  -7   3   1    5.34    1.45
   7  -3  -1    5.98    1.42
   6  -3  -1   39.41    2.54
  -6   3   1   34.08    2.56
   6  -3  -1   42.97    2.83
   6  -3  -1   37.67    2.46
  -5   3   1    0.39    0.89
  -5   3   1    1.19    0.78
   5  -3  -1   -1.44    0.83
   5  -3  -1   -0.22    0.84
   5  -3  -1   -1.46    0.65
  -5   3   1   -0.84    0.62
   5  -3  -1   -0.39    0.80
   4  -3  -1  172.27    6.36
   4  -3  -1  172.68    6.25
   4  -3  -1  195.70    6.28
   4  -3  -1  181.94    6.29
  -4   3   1  171.66    6.17
  -4   3   1  164.80    6.38
  -4   3   1  181.54    6.19
   3  -3  -1  772.42   23.47
   3  -3  -1  801.00   22.92
  -3   3   1  802.75   22.83
  -3   3   1  787.47   22.35
   3  -3  -1  789.69   22.34
  -3   3   1  770.65   23.51
   3  -3  -1  801.52   22.80
  -2   3   1  265.14    8.12
  -2   3   1  253.23    8.13
   2  -3  -1  259.19    8.20
   2  -3  -1  248.89    8.03
   2  -3  -1  259.65    8.42
   2  -3  -1  309.02    8.25
  -2   3   1  268.80    8.22
  -2   3   1  244.87    8.40
  -1   3   1    5.64    0.70
   1  -3  -1    5.12    0.64
  -1   3   1    5.13    0.63
  -1   3   1    6.09    0.72
   1  -3  -1    6.42    0.64
   1  -3  -1    5.17    0.68
   1  -3  -1    5.26    0.68
  -1   3   1    5.67    0.67
  -1   3   1    6.06    0.74
   0   3   1   50.34    1.98
   0   3   1   53.23    2.03
   0  -3  -1   53.74    1.94
   0  -3  -1   57.36    2.11
   0  -3  -1   54.89    1.99
   0   3   1   53.52    1.79
   0   3   1   55.96    2.06
   0   3   1   50.99    2.05
   0   3   1   53.42    2.00
   0  -3  -1   51.93    2.00
   0  -3  -1   52.05    2.05
  -1  -3  -1    1.56    0.27
  -1  -3  -1    1.28    0.33
  -1  -3  -1    2.08    0.35
   1   3   1    1.61    0.32
   1   3   1    1.45    0.28
   1   3   1    1.40    0.32
   1   3   1    1.17    0.28
   1   3   1    0.98    0.25
  -1  -3  -1    2.44    0.34
  -1  -3  -1    1.42    0.30
   2   3   1  102.28    3.42
   2   3   1  103.35    3.13
   2   3   1  101.40    3.06
  -2  -3  -1  104.23    3.19
   2   3   1  107.61    3.15
  -2  -3  -1  100.06    3.29
  -2  -3  -1  107.86    3.21
  -3  -3  -1  252.04    7.41
   3   3   1  256.32    7.68
  -4  -3  -1  560.44   16.44
   4   3   1  569.97   16.22
  -4  -3  -1  571.06   16.51
   4   3   1  560.81   16.24
   4   3   1  571.47   15.59
   4   3   1  559.16   16.34
   5   3   1    0.00    0.30
   5   3   1    0.03    0.29
   5   3   1   -0.93    0.42
  -5  -3  -1   -0.20    0.27
   6   3   1  114.04    4.28
   6   3   1  114.33    3.84
   6   3   1  117.00    3.81
   6   3   1  116.02    3.83
  -6  -3  -1  115.36    3.94
   7   3   1   21.24    1.63
   7   3   1   18.11    1.29
  -7  -3  -1   19.04    1.37
   7   3   1   17.83    1.30
   7   3   1   17.53    1.30
   8   3   1   11.38    1.34
   8   3   1    7.92    1.03
   8   3   1    7.49    0.98
  -8  -3  -1    7.86    1.10
   8   3   1    9.51    1.12
   9   3   1   67.53    3.28
   9   3   1   73.10    3.23
   9   3   1   65.91    3.46
   9   3   1   69.90    3.30
  10   3   1   75.63    3.75
  10   3   1   80.72    4.03
  10   3   1   84.48    3.89
  11   3   1   19.15    2.14
  11   3   1   20.98    2.05
  12   3   1   21.00    2.30
  12   3   1   20.39    2.25
  13   3   1   21.80    2.53
  13   3   1   20.95    2.51
  10  -4  -1    1.59    1.47
   9  -4  -1   -0.56    1.06
   9  -4  -1   -0.08    1.13
   8  -4  -1    2.94    1.26
  -8   4   1    4.63    1.66
   8  -4  -1    1.46    1.22
   7  -4  -1   10.48    1.65
  -7   4   1   10.92    1.91
   6  -4  -1    2.32    1.10
   6  -4  -1    1.52    1.02
  -6   4   1    1.62    1.09
  -5   4   1   55.60    3.20
   5  -4  -1   55.49    3.14
   5  -4  -1   54.70    3.15
  -5   4   1   65.47    3.50
   5  -4  -1   63.22    3.59
  -5   4   1   65.88    3.29
  -4   4   1  283.53    9.84
   4  -4  -1  279.10    9.72
  -4   4   1  289.87    9.43
   4  -4  -1  286.75    9.53
   4  -4  -1  298.79    9.54
  -4   4   1  285.61    9.44
   3  -4  -1    3.12    0.81
  -3   4   1    2.69    0.80
  -3   4   1    1.50    0.75
   3  -4  -1    1.23    0.70
   3  -4  -1    3.77    0.95
  -3   4   1    3.36    0.77
  -2   4   1    0.09    0.44
  -2   4   1    1.20    0.57
  -2   4   1    0.33    0.50
   2  -4  -1    0.60    0.53
   2  -4  -1    1.48    0.62
   2  -4  -1    0.74    0.63
  -2   4   1    4.24    0.77
  -1   4   1  290.71    9.16
   1  -4  -1  304.13    9.08
  -1   4   1  300.73    9.24
  -1   4   1  310.70    9.48
  -1   4   1  304.14    9.14
   1  -4  -1  298.01    9.49
  -1   4   1  292.64    8.39
   1  -4  -1  310.80    9.25
  -1   4   1  297.43    9.49
   0   4   1    1.52    0.49
   0   4   1    2.07    0.47
   0   4   1    2.71    0.39
   0   4   1    1.78    0.46
   0  -4  -1    2.16    0.53
   0  -4  -1    2.59    0.53
   0   4   1    2.36    0.50
   0  -4  -1    1.86    0.46
   0   4   1    1.66    0.45
   1   4   1  292.76    8.52
  -1  -4  -1  285.77    8.40
  -1  -4  -1  278.75    8.15
   1   4   1  282.95    8.46
  -1  -4  -1  283.97    8.25
   1   4   1  294.90    8.22
   1   4   1  295.40    8.37
   1   4   1  289.82    8.68
  -1  -4  -1  286.96    8.73
   2   4   1  245.71    7.12
   2   4   1  251.41    7.35
  -2  -4  -1  238.24    7.11
   2   4   1  238.92    7.37
   2   4   1  239.28    6.96
   2   4   1  239.11    7.09
  -2  -4  -1  241.67    6.86
  -2  -4  -1  246.52    6.86
  -2  -4  -1  250.23    7.31
   3   4   1 1007.29   28.49
  -3  -4  -1  990.36   28.86
   3   4   1  961.08   27.23
   3   4   1  974.00   28.04
   3   4   1 1028.50   28.59
  -3  -4  -1 1020.06   28.99
  -3  -4  -1  970.53   26.95
  -4  -4  -1 2872.14   78.58
   4   4   1 2860.69   81.80
   4   4   1 3142.59   82.52
   5   4   1  680.09   19.49
  -5  -4  -1  673.63   19.84
   5   4   1  689.94   19.47
   5   4   1  681.12   19.95
   5   4   1  716.22   18.89
   6   4   1   43.24    1.70
   6   4   1   41.09    2.19
   6   4   1   41.97    1.64
   6   4   1   41.25    1.63
  -6  -4  -1   42.42    1.71
   7   4   1  231.07    7.80
   7   4   1  228.37    7.22
   7   4   1  238.66    7.10
  -7  -4  -1  233.36    7.38
   7   4   1  240.81    7.20
   8   4   1   -0.18    0.66
   8   4   1   -0.15    0.58
   8   4   1   -0.28    0.57
   8   4   1   -0.44    0.49
   9   4   1    3.31    0.80
   9   4   1    5.46    1.21
   9   4   1    5.79    0.99
   9   4   1    4.54    0.94
  10   4   1    7.50    1.15
  10   4   1    6.56    1.20
  10   4   1    6.21    1.14
  10   4   1    7.53    1.42
  11   4   1   31.46    2.37
  11   4   1   29.49    2.58
  12   4   1    6.92    1.50
  12   4   1    7.53    1.68
  13   4   1   11.31    1.94
  13   4   1   12.34    2.11
  -9   5   1    3.16    1.92
   9  -5  -1    0.77    1.45
   8  -5  -1    0.61    1.22
  -8   5   1   -1.92    1.30
   7  -5  -1    1.41    1.22
  -7   5   1    0.72    1.28
   6  -5  -1   17.06    2.02
  -6   5   1   18.33    2.25
   5  -5  -1   22.94    2.08
   5  -5  -1   24.11    2.21
  -5   5   1   19.42    2.12
   4  -5  -1   12.52    1.63
   4  -5  -1   12.08    1.56
  -4   5   1   12.43    1.62
   4  -5  -1   16.40    1.88
  -4   5   1   12.57    1.48
  -4   5   1   12.97    1.62
   3  -5  -1   84.32    3.79
  -3   5   1   78.84    3.66
   3  -5  -1   74.81    3.63
  -3   5   1   76.89    2.56
   3  -5  -1   80.41    3.58
  -3   5   1   76.24    3.74
  -3   5   1   78.32    3.52
   2  -5  -1   17.86    1.61
  -2   5   1   17.68    1.49
   2  -5  -1   19.25    1.68
  -2   5   1   18.23    1.55
  -2   5   1   16.90    1.48
  -2   5   1   18.17    1.65
   2  -5  -1   17.20    1.44
  -2   5   1   18.56    0.95
  -1   5   1   33.30    1.87
  -1   5   1   31.82    1.34
   1  -5  -1   31.12    1.81
   1  -5  -1   29.73    1.87
   1  -5  -1   31.48    1.92
  -1   5   1   30.94    1.89
  -1   5   1   32.86    1.86
  -1   5   1   31.40    1.77
  -1   5   1   31.07    1.91
   0  -5  -1   23.10    1.40
   0  -5  -1   22.27    1.47
   0  -5  -1   23.51    1.51
   0   5   1   21.30    1.49
   0   5   1   24.63    1.50
   0   5   1   23.93    1.17
   0   5   1   24.28    1.48
   0   5   1   24.52    1.52
   0   5   1   23.17    1.44
  -1  -5  -1   17.45    1.16
   1   5   1   14.91    1.05
   1   5   1   14.12    0.95
  -1  -5  -1   13.89    0.93
  -1  -5  -1   15.48    0.99
   1   5   1   16.15    1.06
   1   5   1   16.18    1.13
   1   5   1   14.66    1.02
  -1  -5  -1   13.93    1.06
   2   5   1  248.04    7.58
  -2  -5  -1  257.83    7.84
  -2  -5  -1  250.37    7.34
  -2  -5  -1  252.25    7.52
   2   5   1  265.25    7.63
   2   5   1  256.45    7.63
   2   5   1  245.16    7.49
   2   5   1  256.31    7.65
  -2  -5  -1  260.12    7.36
  -3  -5  -1  220.42    5.92
   3   5   1  209.23    6.22
   3   5   1  210.81    6.21
  -3  -5  -1  202.54    5.89
   3   5   1  203.21    6.10
  -3  -5  -1  216.07    6.39
  -3  -5  -1  206.16    6.44
  -4  -5  -1   72.88    2.32
   4   5   1   72.31    2.26
   4   5   1   69.71    2.26
   5   5   1  152.90    4.26
   5   5   1  142.34    5.11
   5   5   1  142.31    4.31
   5   5   1  145.97    4.32
  -5  -5  -1  142.03    5.00
   6   5   1  126.61    3.95
  -6  -5  -1  132.02    4.06
   6   5   1  129.52    3.96
   6   5   1  132.69    3.91
   6   5   1  125.64    4.78
  -6  -5  -1  126.70    4.69
   7   5   1   18.15    1.05
   7   5   1   22.42    1.76
   7   5   1   19.11    1.11
  -7  -5  -1   17.09    1.48
  -7  -5  -1   17.93    1.16
   7   5   1   19.95    1.10
   8   5   1  111.67    3.95
   8   5   1  111.97    3.90
   8   5   1  115.06    3.91
   8   5   1  113.70    4.65
   9   5   1   32.57    2.39
   9   5   1   30.19    1.76
   9   5   1   27.82    1.74
   9   5   1   28.52    1.75
  10   5   1   13.68    1.37
  10   5   1   13.79    1.75
  10   5   1   12.95    1.35
  10   5   1   12.55    1.33
  11   5   1    8.82    1.28
  11   5   1    9.37    1.66
  11   5   1    8.26    1.31
  12   5   1    3.68    1.54
  12   5   1    1.07    1.09
  13   5   1    2.35    1.64
  13   5   1    1.44    1.22
  14   5   1    2.51    1.40
  -9   6   1    6.40    2.57
   9  -6  -1    7.95    2.14
   8  -6  -1   -0.56    1.23
  -8   6   1   -2.51    1.48
   7  -6  -1    0.21    1.30
  -7   6   1    1.09    1.42
  -6   6   1    0.54    1.13
   6  -6  -1    0.09    1.13
   5  -6  -1   78.91    4.30
  -5   6   1   79.40    4.48
  -4   6   1   18.32    2.07
   4  -6  -1   17.10    1.93
  -4   6   1   18.46    2.03
  -4   6   1   17.13    1.82
  -3   6   1   -0.16    0.83
  -3   6   1    0.97    0.38
   3  -6  -1    0.77    0.84
   3  -6  -1    0.30    0.80
  -3   6   1   -0.28    0.71
  -3   6   1    0.20    0.81
   3  -6  -1    1.27    0.92
   2  -6  -1  134.47    5.20
   2  -6  -1  126.22    5.26
   2  -6  -1  138.31    5.16
  -2   6   1  125.46    5.26
  -2   6   1  139.85    5.26
  -2   6   1  130.94    5.26
  -2   6   1  129.40    5.07
  -2   6   1  132.32    4.05
  -1   6   1  165.20    4.96
  -1   6   1  156.40    5.87
  -1   6   1  164.97    6.02
   1  -6  -1  156.36    5.97
  -1   6   1  169.94    5.94
  -1   6   1  166.40    5.96
  -1   6   1  162.62    5.80
   1  -6  -1  168.22    5.85
   1  -6  -1  157.01    5.70
   0   6   1   11.04    0.84
   0  -6  -1    8.19    1.11
   0   6   1    9.23    1.00
   0   6   1   10.55    1.10
   0   6   1    8.40    1.13
   0  -6  -1    9.61    1.04
   0   6   1    9.36    1.06
   0   6   1    7.17    1.02
   0  -6  -1    8.49    1.11
   1   6   1   85.42    3.35
   1   6   1   89.59    3.39
   1   6   1   91.38    3.42
   1   6   1   89.64    3.49
  -1  -6  -1   89.07    3.13
   1   6   1   92.17    3.45
  -1  -6  -1   86.77    3.50
   2   6   1   14.15    1.12
   2   6   1   15.18    0.97
  -2  -6  -1   15.30    1.15
   2   6   1   11.74    0.96
  -2  -6  -1   13.97    0.98
   2   6   1   13.63    0.92
  -2  -6  -1   15.06    1.10
   2   6   1   14.29    1.04
  -3  -6  -1   21.31    1.24
  -3  -6  -1   20.67    1.35
   3   6   1   22.88    1.19
   3   6   1   21.06    1.13
  -3  -6  -1   19.90    1.01
   3   6   1   18.63    1.14
   4   6   1    1.18    0.37
  -4  -6  -1    1.06    0.58
  -4  -6  -1    1.11    0.39
   4   6   1    0.31    0.30
  -5  -6  -1   64.63    2.91
  -5  -6  -1   66.20    2.25
   5   6   1   65.56    2.19
   5   6   1   64.58    2.17
  -6  -6  -1    1.45    0.69
   6   6   1    1.16    0.77
   6   6   1    0.83    0.33
   6   6   1    0.93    0.29
   6   6   1    0.88    0.32
   7   6   1   56.02    2.98
  -7  -6  -1   57.04    2.91
   7   6   1   58.89    2.09
   7   6   1   57.99    2.11
   7   6   1   58.68    2.06
   8   6   1    1.24    0.53
   8   6   1    0.69    0.45
   8   6   1   -0.73    0.68
   8   6   1    1.15    0.50
   9   6   1   40.50    1.95
   9   6   1   38.51    1.92
   9   6   1   36.95    1.84
   9   6   1   37.27    2.64
  10   6   1    2.13    1.20
  10   6   1    1.66    0.77
  10   6   1    2.57    0.75
  10   6   1    2.06    0.73
  11   6   1    6.65    1.12
  11   6   1    6.04    1.10
  11   6   1    6.07    1.06
  11   6   1    6.25    1.56
  12   6   1   18.81    2.27
  12   6   1   18.31    1.78
  13   6   1    2.55    1.14
  13   6   1    1.48    1.52
  14   6   1   -0.56    1.07
  -8   7   1    9.10    2.62
   8  -7  -1    6.31    2.01
   7  -7  -1    2.46    1.61
  -7   7   1   -0.26    1.55
   6  -7  -1   -0.97    1.23
  -6   7   1    1.85    1.55
   5  -7  -1    0.17    1.17
  -5   7   1   -0.87    1.31
   4  -7  -1   16.18    2.03
  -4   7   1   16.64    2.16
   3  -7  -1   15.55    1.85
  -3   7   1   14.70    1.90
  -3   7   1   13.40    1.85
  -3   7   1   16.90    1.82
   2  -7  -1   42.27    2.79
  -2   7   1   40.83    2.75
  -2   7   1   38.55    2.69
  -2   7   1   43.79    2.62
   1  -7  -1   15.16    1.60
  -1   7   1   10.66    1.42
  -1   7   1   13.47    1.55
  -1   7   1   14.63    1.46
  -1   7   1   11.90    1.43
   0   7   1  177.89    6.25
   0   7   1  171.27    6.25
   0   7   1  186.56    6.29
   0  -7  -1  163.31    6.28
   0   7   1  167.95    6.13
   0   7   1  164.90    6.17
   0  -7  -1  178.71    6.04
  -1  -7  -1    0.35    0.50
   1   7   1    0.04    0.60
   1   7   1    0.26    0.54
   1   7   1   -0.18    0.63
  -1  -7  -1    0.67    0.69
   1   7   1   -0.22    0.51
   1   7   1    0.77    0.52
  -2  -7  -1   12.41    1.15
   2   7   1   10.73    1.03
   2   7   1   10.84    0.95
  -2  -7  -1    9.44    0.97
  -2  -7  -1   10.91    0.99
   2   7   1   11.46    0.99
   2   7   1   10.54    1.02
   2   7   1   10.77    1.10
  -3  -7  -1   25.38    1.58
   3   7   1   23.90    1.45
  -3  -7  -1   25.29    1.30
  -3  -7  -1   22.80    1.54
   3   7   1   26.59    1.44
   3   7   1   22.59    1.43
   3   7   1   24.27    0.98
  -4  -7  -1    0.29    0.47
   4   7   1    0.22    0.42
   4   7   1   -0.09    0.39
  -4  -7  -1    0.43    0.60
   5   7   1   35.78    1.52
  -5  -7  -1   35.66    1.61
   5   7   1   34.74    1.53
  -6  -7  -1    6.53    1.13
   6   7   1    8.79    0.70
   6   7   1    9.44    0.71
   7   7   1    8.75    0.72
   7   7   1    8.43    0.69
   7   7   1    9.96    0.78
   8   7   1   20.90    1.18
   8   7   1   22.19    1.14
   8   7   1   21.24    1.98
   8   7   1   21.61    1.24
   9   7   1   12.71    1.08
   9   7   1   12.82    0.99
   9   7   1    9.48    1.56
   9   7   1   10.96    0.96
  10   7   1   14.14    1.83
  10   7   1   12.57    1.17
  10   7   1   12.81    1.10
  10   7   1   12.47    1.13
  11   7   1    0.78    0.79
  11   7   1    0.70    0.61
  11   7   1   -1.18    0.57
  11   7   1    1.98    1.26
  12   7   1    5.63    1.07
  12   7   1    7.50    1.77
  12   7   1    3.91    1.03
  13   7   1    1.72    1.53
  13   7   1   -0.58    0.89
  14   7   1    0.54    1.02
  14   7   1    1.31    1.76
   7  -8  -1    8.65    2.26
  -7   8   1    7.05    2.26
   6  -8  -1   -0.84    1.42
  -6   8   1   -3.15    1.27
  -5   8   1    0.25    1.45
   5  -8  -1    1.10    1.47
   4  -8  -1   -1.76    0.98
  -4   8   1   -1.08    1.05
  -3   8   1    0.13    1.22
  -3   8   1    0.88    1.19
   3  -8  -1   -0.23    1.11
  -2   8   1    8.86    1.47
  -2   8   1   10.73    1.73
  -2   8   1    7.53    1.49
   2  -8  -1    8.50    1.54
   1  -8  -1   27.76    2.37
  -1   8   1   27.68    2.23
  -1   8   1   26.09    2.28
  -1   8   1   26.88    2.23
   0   8   1   50.88    2.95
   0   8   1   54.64    3.10
   0  -8  -1   53.78    3.03
   0   8   1   48.43    2.79
  -1  -8  -1    9.19    1.28
   1   8   1    7.66    1.21
   1   8   1    9.24    1.22
   1   8   1    9.59    1.09
   1   8   1    9.25    1.18
   1   8   1    5.88    1.06
  -2  -8  -1   33.48    1.88
   2   8   1   35.39    1.92
   2   8   1   34.60    2.04
  -2  -8  -1   34.19    2.15
  -2  -8  -1   33.51    1.91
   2   8   1   34.36    2.08
   2   8   1   36.14    2.18
   2   8   1   38.85    1.93
  -3  -8  -1   42.72    1.97
  -3  -8  -1   39.53    2.22
   3   8   1   42.46    2.20
   3   8   1   39.66    2.18
  -3  -8  -1   42.67    2.24
   3   8   1   39.82    1.67
   3   8   1   40.16    2.12
   3   8   1   42.25    1.68
  -4  -8  -1    5.51    1.04
   4   8   1    4.21    0.77
  -4  -8  -1    4.57    0.84
   4   8   1    6.36    0.85
  -5  -8  -1  207.77    7.17
   5   8   1  208.37    6.61
   5   8   1  209.77    6.62
   5   8   1  218.97    6.70
   6   8   1    3.07    0.55
   6   8   1    3.79    0.63
   7   8   1   24.23    1.25
   7   8   1   24.50    1.30
   8   8   1   19.89    1.18
   8   8   1   21.81    1.25
   8   8   1   22.34    1.09
   9   8   1    0.83    0.49
   9   8   1    0.69    0.42
   9   8   1    0.67    0.52
  10   8   1   -1.61    0.99
  10   8   1    0.51    0.61
  10   8   1    0.76    0.61
  10   8   1   -0.79    0.44
  11   8   1    0.40    0.69
  11   8   1    0.40    0.69
  11   8   1   -0.05    0.53
  11   8   1   -2.02    1.16
  12   8   1    5.97    1.83
  12   8   1    5.74    0.94
  12   8   1    7.29    1.20
  12   8   1    6.87    1.15
  13   8   1   27.10    3.01
  13   8   1   26.88    2.15
   6  -9  -1   12.57    2.57
  -6   9   1    7.83    2.34
  -5   9   1   -0.66    1.53
   5  -9  -1    1.63    1.63
  -4   9   1    0.25    1.47
   4  -9  -1    0.64    1.39
  -3   9   1    0.31    1.21
   3  -9  -1   -0.84    1.19
   2  -9  -1    5.66    1.62
  -2   9   1    5.40    1.71
  -2   9   1    6.10    1.58
  -2   9   1    8.01    1.64
   1  -9  -1   46.40    3.16
  -1   9   1   42.05    2.90
  -1   9   1   42.84    3.03
  -1   9   1   42.53    3.11
   0   9   1    7.57    1.61
   0   9   1   10.27    1.50
   0  -9  -1    9.61    1.59
   0   9   1    8.92    1.45
  -1  -9  -1   22.38    2.06
   1   9   1   21.66    2.03
   1   9   1   21.72    1.94
   1   9   1   24.24    1.95
   2   9   1    2.50    0.82
   2   9   1    2.73    0.89
   2   9   1    2.12    0.83
  -2  -9  -1    1.46    0.92
   2   9   1    3.31    1.04
  -2  -9  -1    2.34    0.78
   3   9   1    5.77    1.00
   3   9   1    5.14    0.68
   3   9   1    3.77    0.99
   3   9   1    3.37    0.66
   3   9   1    3.41    0.89
  -3  -9  -1    3.02    0.93
   4   9   1   33.95    2.11
  -4  -9  -1   39.43    2.43
   4   9   1   36.84    2.22
   5   9   1  243.35    7.65
   5   9   1  228.05    7.52
   6   9   1    2.46    0.63
   6   9   1    2.45    0.65
   6   9   1    2.34    0.69
   7   9   1    8.01    0.83
   7   9   1    7.77    0.87
   8   9   1    5.03    0.76
   8   9   1    4.96    0.70
   9   9   1    1.95    0.64
   9   9   1    2.16    0.57
  10   9   1    1.72    0.70
  10   9   1    2.24    0.65
  11   9   1   20.68    1.44
  11   9   1   18.06    1.50
  12   9   1    2.45    0.88
  12   9   1    2.63    0.95
  13   9   1   40.48    2.46
   5 -10  -1    1.32    1.77
  -5  10   1    1.37    1.95
   4 -10  -1   -0.72    1.52
  -4  10   1    0.00    1.53
  -3  10   1    5.70    1.79
   3 -10  -1    6.04    1.86
  -2  10   1    0.73    1.20
   2 -10  -1    0.05    1.33
  -1  10   1   -0.90    1.12
  -1  10   1    1.40    1.41
  -1  10   1    1.35    1.14
   0  10   1   18.39    2.02
   0  10   1   15.68    1.97
   0  10   1   15.28    2.13
   1  10   1   97.51    4.67
   1  10   1  103.48    4.91
   1  10   1  100.44    4.48
   2  10   1    9.08    1.60
   2  10   1    9.61    1.47
   2  10   1    9.89    1.34
   3  10   1  131.44    5.44
   3  10   1  138.29    4.71
   3  10   1  132.44    5.38
  -3 -10  -1  152.77    5.37
   4  10   1  110.23    4.62
   4  10   1  110.87    4.50
   5  10   1   36.34    2.24
   5  10   1   31.26    2.06
   6  10   1    0.04    0.68
   6  10   1   -0.15    0.62
   7  10   1    0.91    0.65
   7  10   1   -0.33    0.54
   8  10   1    1.10    0.65
   8  10   1    1.15    0.59
   9  10   1    7.82    0.87
   9  10   1    9.45    1.00
  10  10   1    6.88    0.87
  10  10   1    5.30    0.80
  11  10   1   -0.37    0.64
  11  10   1   -0.22    0.59
  12  10   1   42.93    2.35
  12  10   1   47.29    2.32
  13  10   1    2.64    1.00
  13  10   1    3.49    1.08
  -4  11   1    0.84    1.66
  -3  11   1   -0.97    1.35
  -2  11   1   -0.05    1.23
  -1  11   1    1.11    1.35
   0  11   1    2.55    1.58
   0  11   1    1.55    1.37
   0  11   1    4.59    1.51
   1  11   1    6.83    1.44
   1  11   1    4.32    1.48
   1  11   1    4.21    1.61
   2  11   1   26.03    2.49
   2  11   1   32.40    2.64
   2  11   1   32.26    2.26
   3  11   1    0.83    1.03
   3  11   1    0.91    0.72
   4  11   1  113.90    4.82
   5  11   1    0.08    0.93
   5  11   1   -0.21    0.79
   6  11   1   11.79    1.41
   6  11   1   12.45    1.33
   7  11   1   29.00    1.99
   7  11   1   27.22    1.83
   8  11   1   11.23    1.25
   8  11   1   10.61    1.13
   9  11   1   20.59    1.60
   9  11   1   18.84    1.44
  10  11   1    5.28    0.93
  10  11   1    4.79    0.87
  11  11   1   14.25    1.22
  11  11   1   11.85    1.18
  12  11   1    7.91    1.11
  12  11   1    8.34    1.04
  -2  12   1    0.68    1.60
  -1  12   1    2.39    1.60
   0  12   1    2.84    1.64
   0  12   1    2.11    1.54
   1  12   1    1.43    1.28
   1  12   1    0.94    1.42
   1  12   1    1.06    1.36
   2  12   1    0.12    1.03
   2  12   1    0.62    1.23
   3  12   1   76.38    4.28
   3  12   1   86.04    3.17
   4  12   1    5.90    1.44
   5  12   1   13.74    1.62
   6  12   1    1.52    0.92
   7  12   1    5.25    1.10
   7  12   1    4.37    1.21
   8  12   1    0.49    0.93
   8  12   1    0.01    0.80
   9  12   1   18.76    1.66
   9  12   1   16.64    1.50
  10  12   1   18.59    1.64
  10  12   1   20.25    1.53
  11  12   1    1.35    0.75
  11  12   1    0.00    0.70
  12  12   1    1.45    0.72
  12  12   1    1.78    0.79
   0  13   1    0.69    1.63
   1  13   1    3.80    1.74
   1  13   1    2.78    1.50
   2  13   1    0.50    1.36
   2  13   1    1.17    1.17
   3  13   1   18.20    2.31
   4  13   1   29.20    2.71
   5  13   1    3.92    1.35
   6  13   1   18.88    1.91
   7  13   1    2.52    1.09
   8  13   1    0.02    0.96
   9  13   1   26.30    2.01
  10  13   1   -0.31    0.97
  10  13   1    0.28    0.79
  11  13   1    0.89    0.87
  11  13   1    1.48    0.77
   2  14   1   -0.05    1.11
   2  14   1   -0.40    1.55
   3  14   1    0.40    1.48
   4  14   1    5.79    1.81
   5  14   1    8.20    1.79
   6  14   1    4.62    1.47
   7  14   1    1.05    1.13
   8  14   1    6.82    1.42
   9  14   1    0.46    0.96
   8  13  -2   -0.10    1.15
   7  13  -2    0.26    1.16
   6  13  -2    0.67    1.24
   5  13  -2   -0.13    1.13
   4  13  -2    3.82    1.63
   3  13  -2   -0.13    1.25
   2  13  -2    3.30    1.63
   2  13  -2    0.46    1.28
   1  13  -2   -0.12    1.47
  10  12  -2    2.18    1.05
   9  12  -2    4.41    1.26
   9  12  -2    3.69    1.23
   8  12  -2    1.33    1.09
   7  12  -2    2.76    1.20
   6  12  -2    1.17    1.13
   5  12  -2   11.51    1.80
   4  12  -2    2.94    1.28
   3  12  -2   10.76    1.32
   3  12  -2    8.21    1.75
   2  12  -2   -0.38    1.21
   2  12  -2    0.24    1.16
   1  12  -2   -2.00    1.17
   1  12  -2    0.54    1.25
   0  12  -2    0.61    1.55
  -1  12  -2   -2.51    1.46
  11  11  -2    0.23    0.89
  10  11  -2    3.26    1.03
   9  11  -2    0.05    0.83
   8  11  -2   12.75    1.55
   7  11  -2    0.85    0.96
   7  11  -2   -0.66    0.82
   6  11  -2    3.67    1.15
   5  11  -2    3.14    1.18
   4  11  -2   -0.09    1.00
   3  11  -2    1.73    1.09
   3  11  -2    0.55    0.85
   2  11  -2    1.34    1.11
   2  11  -2    0.45    1.12
   1  11  -2   -0.83    1.04
   1  11  -2    0.66    1.21
   0  11  -2    0.88    1.32
   0  11  -2   -0.55    1.22
  -1  11  -2   -1.73    1.19
  -2  11  -2   -1.21    1.31
  -3  11  -2    0.62    1.53
  12  10  -2   -0.32    0.96
  11  10  -2    2.36    1.05
  10  10  -2    1.71    0.95
   9  10  -2   50.88    2.82
   8  10  -2   16.37    1.60
   7  10  -2    0.53    0.76
   6  10  -2    0.58    0.83
   6  10  -2    0.07    0.77
   5  10  -2    7.89    1.31
   4  10  -2    0.99    0.46
   4  10  -2    0.30    0.85
   3  10  -2    3.12    0.91
   3  10  -2    4.51    1.21
   2  10  -2    3.94    1.16
   2  10  -2    4.08    1.20
   1  10  -2   18.04    2.10
   1  10  -2   22.36    2.15
   0  10  -2   45.61    3.29
   0  10  -2   47.86    3.25
  -1  10  -2    1.41    1.33
  -2  10  -2   17.87    2.42
  -3  10  -2    3.21    1.61
  -4  10  -2    3.72    2.05
   4 -10   2    2.68    2.14
  12   9  -2   -0.76    1.01
  11   9  -2   -0.45    0.88
  10   9  -2   29.58    2.19
  10   9  -2   33.93    2.16
   9   9  -2    7.50    1.22
   9   9  -2    9.96    1.26
   9   9  -2    7.98    1.35
   8   9  -2   -0.07    0.67
   8   9  -2    0.46    0.90
   8   9  -2   -0.32    0.68
   7   9  -2   -0.46    0.63
   7   9  -2   -0.84    0.75
   6   9  -2   -0.10    0.63
   6   9  -2    0.27    0.76
   5   9  -2   14.92    1.49
   5   9  -2   13.70    1.45
   4   9  -2   31.36    2.20
   4   9  -2   34.19    1.49
   4   9  -2   33.60    1.52
   4   9  -2   35.50    2.31
   4   9  -2   31.84    2.18
  -3  -9   2   17.79    1.66
   3   9  -2   22.89    1.93
   3   9  -2   19.67    1.60
   2   9  -2    6.18    1.17
   2   9  -2    4.06    1.13
   1   9  -2    7.83    1.39
   1   9  -2    7.24    1.38
   0  -9   2    0.61    1.07
   0   9  -2    3.32    1.28
   0   9  -2    0.53    1.08
  -1   9  -2    3.78    1.29
  -1   9  -2    5.14    1.40
   1  -9   2    4.32    1.46
  -2   9  -2    6.79    1.67
   2  -9   2    7.49    1.76
  -3   9  -2    0.59    1.31
   3  -9   2    0.97    1.47
  -4   9  -2    5.03    1.90
   4  -9   2    9.04    2.20
   5  -9   2   13.53    2.63
  -5   9  -2    9.40    2.43
  -6   9  -2    7.54    2.48
   6  -9   2   10.35    2.61
  12   8  -2   16.45    1.90
  11   8  -2    0.72    0.95
  10   8  -2   24.37    1.87
  10   8  -2   22.63    2.00
  10   8  -2   22.28    1.89
   9   8  -2    1.21    0.89
   9   8  -2   -0.05    0.67
   9   8  -2   -0.57    0.66
   8   8  -2    0.31    0.82
   8   8  -2    0.32    0.67
   8   8  -2    0.75    0.67
   7   8  -2    6.84    1.06
   7   8  -2    6.04    0.97
   7   8  -2    6.47    1.01
   6   8  -2   41.44    2.32
   6   8  -2   43.73    2.30
   6   8  -2   41.26    2.25
   5   8  -2    1.63    0.76
   5   8  -2    1.42    0.74
  -4  -8   2   63.63    3.27
   4   8  -2   72.69    2.50
   4   8  -2   65.65    3.13
   4   8  -2   73.33    3.32
   4   8  -2   70.23    2.50
  -3  -8   2    3.03    0.89
  -3  -8   2    4.15    0.88
   3   8  -2    3.94    0.97
   3   8  -2    2.06    0.67
   3   8  -2    3.75    0.94
  -3  -8   2    4.45    1.04
   3   8  -2    2.88    0.87
   3   8  -2    3.93    0.83
   2   8  -2    9.69    1.31
   2   8  -2   12.37    1.42
   2   8  -2   10.00    1.27
  -2  -8   2   13.79    1.58
  -2  -8   2   11.54    1.19
   1   8  -2   13.20    1.53
  -1  -8   2   12.89    1.13
   1   8  -2   15.30    1.57
  -1  -8   2   13.90    1.70
   0   8  -2    1.39    0.95
   0   8  -2    0.51    0.77
   0  -8   2   -1.20    0.90
  -1   8  -2    8.22    1.47
   1  -8   2    8.41    1.54
  -1   8  -2    5.99    1.32
  -2   8  -2   16.75    2.06
  -2   8  -2   16.44    1.98
   2  -8   2   19.04    2.20
   3  -8   2   63.12    3.93
  -3   8  -2   54.94    3.81
   4  -8   2    1.64    1.45
  -4   8  -2    2.66    1.56
   5  -8   2    5.40    1.89
  -5   8  -2    7.72    2.08
   6  -8   2    4.75    2.02
  -6   8  -2    2.15    1.89
   7  -8   2    1.91    1.91
  -7   8  -2    3.44    2.09
  13   7  -2   59.93    3.77
  12   7  -2    0.61    1.16
  11   7  -2    1.22    0.93
  10   7  -2    0.52    0.96
  10   7  -2    1.24    0.85
  10   7  -2    0.64    0.76
   9   7  -2    7.76    1.13
   9   7  -2    8.99    1.17
   9   7  -2    6.90    1.20
   8   7  -2   13.50    1.31
   8   7  -2   11.64    1.33
   8   7  -2   13.99    1.29
   7   7  -2    9.84    1.11
   7   7  -2   11.80    1.16
   7   7  -2   10.22    1.13
   6   7  -2   16.16    1.41
   6   7  -2   17.07    1.39
   6   7  -2   15.70    1.31
   5   7  -2  804.75   22.93
   5   7  -2  806.46   23.54
   5   7  -2  834.04   23.64
   4   7  -2   47.88    2.48
  -4  -7   2   46.17    2.58
   4   7  -2   47.84    1.87
   4   7  -2   48.82    1.90
   4   7  -2   45.43    2.40
   3   7  -2   16.60    1.45
   3   7  -2   15.98    1.33
   3   7  -2   18.40    1.53
  -3  -7   2   18.35    1.60
   3   7  -2   16.53    1.27
  -3  -7   2   16.79    1.44
   2   7  -2    3.02    0.83
   2   7  -2    4.23    0.89
  -2  -7   2    4.02    0.98
  -2  -7   2    4.45    0.85
  -2  -7   2    2.58    0.72
   2   7  -2    1.25    0.52
   2   7  -2    3.24    0.83
   1   7  -2   12.29    1.31
   1   7  -2   17.25    1.50
   1   7  -2   14.24    1.36
  -1  -7   2   15.47    1.42
  -1  -7   2   11.15    1.41
   1   7  -2   12.01    1.31
  -1  -7   2   13.22    1.12
   0  -7   2    8.29    1.19
   0   7  -2    7.00    1.14
   0  -7   2    8.57    0.78
   0   7  -2    7.22    1.20
   0  -7   2    9.04    1.31
   1  -7   2   47.41    2.97
  -1   7  -2   45.84    2.71
  -1   7  -2   45.17    2.83
  -2   7  -2    4.03    1.09
   2  -7   2    0.97    0.96
  -2   7  -2    3.50    1.13
  -3   7  -2  102.00    4.81
  -3   7  -2   90.58    4.77
   3  -7   2  103.25    5.05
  -3   7  -2   96.36    4.92
  -4   7  -2  116.76    5.81
   4  -7   2  114.29    5.68
  -5   7  -2   21.66    2.56
   5  -7   2   23.69    2.61
   6  -7   2    0.82    1.36
  -6   7  -2   -1.68    1.27
   7  -7   2   -2.44    1.13
  -7   7  -2    0.73    1.67
   8  -7   2   -0.07    1.46
  -8   7  -2    3.20    2.05
  13   6  -2   27.57    2.66
  12   6  -2   14.89    1.87
  11   6  -2   10.71    1.51
  10   6  -2    1.41    0.83
  10   6  -2    2.14    0.96
   9   6  -2    0.98    0.86
   9   6  -2    1.23    0.79
   9   6  -2    1.62    0.77
   8   6  -2    3.90    0.89
   8   6  -2    4.60    0.92
   8   6  -2    6.90    1.04
   7   6  -2   26.43    1.75
   7   6  -2   27.31    1.66
   7   6  -2   26.83    1.71
   6   6  -2  356.33   10.84
   6   6  -2  349.25   10.77
   6   6  -2  359.69   10.59
   5   6  -2  316.77    9.81
   5   6  -2  329.53    9.65
   5   6  -2  312.32    9.76
  -5  -6   2  318.98   10.07
   4   6  -2   12.37    0.81
  -4  -6   2   12.54    1.17
   4   6  -2   13.13    1.16
  -4  -6   2   13.62    1.07
   4   6  -2   10.67    0.77
   4   6  -2   10.25    1.03
   4   6  -2   13.32    1.16
   3   6  -2    0.90    0.54
   3   6  -2    1.39    0.56
  -3  -6   2    0.39    0.49
   3   6  -2    1.70    0.48
  -3  -6   2    1.41    0.67
   3   6  -2    1.10    0.56
   2   6  -2   70.82    2.93
   2   6  -2   68.48    2.96
  -2  -6   2   71.01    3.16
   2   6  -2   66.85    2.94
  -2  -6   2   72.88    2.89
   2   6  -2   70.53    3.05
   1   6  -2   48.91    2.39
  -1  -6   2   44.70    2.29
  -1  -6   2   41.73    2.42
   1   6  -2   42.21    2.28
   1   6  -2   48.09    2.39
   1   6  -2   42.89    2.29
  -1  -6   2   42.83    1.92
   0   6  -2    9.78    1.18
   0  -6   2   11.42    0.86
   0   6  -2    9.37    1.14
   0  -6   2    8.17    1.11
   0  -6   2   10.02    1.27
   0   6  -2    7.81    1.08
   0  -6   2   10.09    1.15
   1  -6   2    9.28    1.30
  -1   6  -2    7.97    1.21
  -1   6  -2    8.58    1.14
   1  -6   2    7.98    1.15
   1  -6   2    9.25    1.19
  -1   6  -2    9.17    1.21
  -2   6  -2    0.91    0.94
  -2   6  -2    2.07    0.98
   2  -6   2    1.44    0.90
  -2   6  -2    1.72    0.75
  -3   6  -2   -0.35    0.83
  -3   6  -2    0.79    0.95
  -3   6  -2    0.14    0.87
   3  -6   2   -0.61    0.92
  -4   6  -2   28.46    2.59
   4  -6   2   24.73    2.44
  -5   6  -2    5.40    1.62
   5  -6   2    3.22    1.45
  -6   6  -2    1.55    1.44
   6  -6   2    3.61    1.52
   7  -6   2   -0.01    1.38
  -7   6  -2    1.52    1.51
  -8   6  -2    6.57    2.16
   8  -6   2    7.50    1.99
  -9   6  -2    1.85    1.92
   9  -6   2    4.16    1.74
  13   5  -2    3.32    1.45
  12   5  -2    5.09    1.43
  11   5  -2    0.38    0.94
  11   5  -2    0.18    1.19
  10   5  -2   -0.80    0.95
  10   5  -2    0.28    0.78
   9   5  -2    6.36    1.28
   9   5  -2    6.52    1.10
   9   5  -2    5.61    1.07
   9   5  -2    6.34    1.10
   8   5  -2   97.92    3.88
   8   5  -2   95.56    3.86
   8   5  -2   94.40    3.87
   7   5  -2   49.19    2.35
   7   5  -2   45.11    2.28
   7   5  -2   51.40    2.38
   6   5  -2    0.52    0.51
   6   5  -2    0.12    0.51
  -6  -5   2    0.86    0.63
   6   5  -2   -0.28    0.44
  -5  -5   2  350.12   10.97
  -5  -5   2  350.69   10.07
   5   5  -2  359.05   10.47
   5   5  -2  352.43   10.65
   5   5  -2  364.39   10.70
   4   5  -2  261.45    7.99
  -4  -5   2  268.72    7.83
  -4  -5   2  265.62    8.47
   4   5  -2  280.64    8.01
   4   5  -2  255.98    8.20
   4   5  -2  274.32    8.13
   4   5  -2  272.27    8.29
   3   5  -2  707.79   21.03
   3   5  -2  751.02   21.37
  -3  -5   2  743.54   20.36
   3   5  -2  708.23   21.35
  -3  -5   2  732.00   21.66
   3   5  -2  747.15   20.60
   3   5  -2  754.20   21.16
   2   5  -2    2.28    0.60
  -2  -5   2    2.84    0.75
   2   5  -2    3.20    0.68
  -2  -5   2    3.35    0.65
   2   5  -2    3.08    0.63
  -1  -5   2  134.43    4.56
  -1  -5   2  126.16    4.51
   1   5  -2  132.79    4.71
   1   5  -2  128.92    4.70
   1   5  -2  128.79    4.64
   1   5  -2  136.31    4.68
  -1  -5   2  128.67    4.81
  -1  -5   2  134.76    4.64
   1   5  -2  138.47    4.75
   0  -5   2  216.21    7.01
   0  -5   2  213.56    6.26
   0  -5   2  209.30    6.98
   0  -5   2  212.01    6.94
   0   5  -2  229.56    7.29
   0   5  -2  212.98    7.24
   0   5  -2  212.94    7.05
   0  -5   2  213.32    7.31
  -1   5  -2   20.75    1.70
   1  -5   2   17.96    0.83
   1  -5   2   18.06    1.65
  -1   5  -2   18.61    1.47
  -1   5  -2   17.55    1.52
   1  -5   2   18.60    1.48
   1  -5   2   19.04    1.54
  -1   5  -2   21.10    1.58
   1  -5   2   20.50    1.67
  -2   5  -2   23.07    1.88
  -2   5  -2   25.75    1.84
  -2   5  -2   23.76    1.78
   2  -5   2   22.25    1.71
   2  -5   2   26.67    2.00
  -2   5  -2   23.24    1.91
   2  -5   2   25.82    1.96
  -3   5  -2   17.78    1.61
   3  -5   2   17.43    1.66
   3  -5   2   18.48    1.75
   3  -5   2   16.14    1.75
  -3   5  -2   17.31    1.73
  -3   5  -2   17.30    1.76
  -4   5  -2  121.22    5.00
  -4   5  -2  119.18    5.17
   4  -5   2  113.45    5.02
  -4   5  -2  112.63    5.19
   4  -5   2  109.56    5.12
   4  -5   2  122.18    5.25
  -5   5  -2    4.59    1.41
   5  -5   2    6.55    1.50
   6  -5   2    3.00    1.27
  -6   5  -2    3.73    1.37
  -7   5  -2    4.37    1.62
   7  -5   2    0.96    1.25
  -8   5  -2   -0.58    1.52
   8  -5   2    1.78    1.37
   9  -5   2   32.08    3.08
  -9   5  -2   28.36    3.39
  13   4  -2    0.56    1.20
  12   4  -2   14.54    1.99
  11   4  -2    5.37    1.40
  11   4  -2    1.66    1.09
  10   4  -2   -0.29    0.92
  10   4  -2    0.18    0.84
   9   4  -2   81.49    3.72
   9   4  -2   74.83    3.57
   9   4  -2   77.32    3.55
   9   4  -2   76.49    3.59
   8   4  -2    1.74    0.87
   8   4  -2    3.07    0.86
   8   4  -2    0.94    0.68
   8   4  -2    2.02    0.78
   7   4  -2    7.15    0.92
   7   4  -2    5.03    0.85
   7   4  -2    6.85    1.01
  -7  -4   2    5.94    0.96
   7   4  -2    6.62    0.87
   6   4  -2    8.83    0.92
   6   4  -2   10.66    0.97
  -6  -4   2    7.94    0.94
   6   4  -2    9.51    0.97
  -5  -4   2    2.00    0.46
   5   4  -2    2.16    0.27
   5   4  -2    1.80    0.57
   5   4  -2    2.69    0.56
  -5  -4   2    1.27    0.57
   5   4  -2    3.45    0.61
   4   4  -2   30.94    1.28
  -4  -4   2   29.62    1.41
   4   4  -2   30.42    1.62
   4   4  -2   33.71    1.62
   4   4  -2   30.17    1.52
  -4  -4   2   27.98    1.60
   4   4  -2   31.62    1.30
  -3  -4   2    8.53    0.75
   3   4  -2    8.27    0.86
   3   4  -2    6.77    0.65
   3   4  -2    7.48    0.76
   3   4  -2    9.79    0.84
   3   4  -2    8.21    0.77
  -3  -4   2    9.59    0.89
   2   4  -2  435.25   12.52
   2   4  -2  431.00   12.24
  -2  -4   2  422.07   12.10
  -2  -4   2  420.16   12.08
   2   4  -2  415.81   12.44
   2   4  -2  424.29   12.70
  -2  -4   2  427.79   12.85
  -1  -4   2 1483.16   40.76
   1   4  -2 1481.84   42.00
   1   4  -2 1470.76   43.09
  -1  -4   2 1521.53   41.95
  -1  -4   2 1460.05   43.14
   1   4  -2 1564.05   42.11
   1   4  -2 1520.46   43.07
  -1  -4   2 1486.52   40.73
   0  -4   2    3.42    0.70
   0   4  -2    4.36    0.73
   0  -4   2    3.52    0.70
   0   4  -2    4.81    0.70
   0   4  -2    5.59    0.84
   0  -4   2    3.10    0.72
   0  -4   2    4.75    0.84
   1  -4   2  381.94   10.57
  -1   4  -2  388.33   11.72
  -1   4  -2  389.33   11.64
   1  -4   2  374.44   12.10
  -1   4  -2  406.07   11.87
   1  -4   2  377.73   11.70
   1  -4   2  386.27   11.56
   1  -4   2  376.37   11.49
  -1   4  -2  384.90   12.11
  -1   4  -2  405.31   12.14
   2  -4   2   21.59    1.69
  -2   4  -2   20.10    1.57
  -2   4  -2   18.29    1.48
  -2   4  -2   20.67    1.65
  -2   4  -2   23.46    1.61
   2  -4   2   18.84    1.49
   2  -4   2   20.90    1.66
  -3   4  -2    4.67    0.88
  -3   4  -2    4.66    0.97
   3  -4   2    3.19    0.84
   3  -4   2    3.19    0.90
   3  -4   2    4.98    1.06
  -3   4  -2    5.45    1.06
   4  -4   2    9.35    1.29
  -4   4  -2    8.12    1.34
   4  -4   2   10.58    1.50
   4  -4   2    7.99    1.26
  -4   4  -2    8.47    1.31
  -4   4  -2    8.18    1.22
  -5   4  -2    8.54    1.52
  -5   4  -2   12.33    1.63
   5  -4   2    8.26    1.64
   5  -4   2    7.72    1.41
   5  -4   2    8.43    1.41
   6  -4   2   16.95    1.92
  -6   4  -2   10.95    1.73
   6  -4   2   11.18    1.64
   7  -4   2   -1.13    0.80
  -7   4  -2   -0.24    1.03
  -8   4  -2   35.69    3.22
   8  -4   2   32.29    2.83
   9  -4   2    2.04    1.36
   9  -4   2    3.03    1.43
  10  -4   2   -0.54    1.13
  10  -4   2    1.96    1.45
  13   3  -2    0.31    1.28
  12   3  -2    3.66    1.40
  11   3  -2    0.73    1.02
  10   3  -2    6.44    1.31
  10   3  -2    6.54    1.39
   9   3  -2   59.86    3.18
   9   3  -2   53.69    2.18
   9   3  -2   58.58    2.20
   9   3  -2   57.94    3.08
   9   3  -2   51.81    2.92
   8   3  -2    1.44    0.51
   8   3  -2    1.00    0.77
   8   3  -2    1.52    0.46
   8   3  -2    1.04    0.73
   8   3  -2    0.81    0.72
   8   3  -2    2.58    0.84
  -7  -3   2    1.58    0.61
   7   3  -2    1.72    0.44
   7   3  -2    1.82    0.70
   7   3  -2    1.53    0.48
  -7  -3   2    1.48    0.71
   7   3  -2    1.42    0.66
   7   3  -2    1.23    0.60
   7   3  -2    1.85    0.73
   6   3  -2    0.23    0.47
   6   3  -2   -0.26    0.32
   6   3  -2   -0.24    0.54
  -6  -3   2   -0.50    0.40
   6   3  -2    0.10    0.51
   6   3  -2    0.29    0.37
  -6  -3   2    0.03    0.56
   6   3  -2   -0.47    0.40
   5   3  -2   18.64    1.27
  -5  -3   2   20.54    1.35
   5   3  -2   19.75    1.33
   5   3  -2   19.75    1.02
   5   3  -2   17.53    1.18
   5   3  -2   19.26    1.00
   5   3  -2   19.84    1.24
  -5  -3   2   18.40    1.14
   4   3  -2  214.61    6.49
   4   3  -2  204.63    6.46
  -4  -3   2  216.31    6.79
   4   3  -2  206.15    6.47
   4   3  -2  202.33    6.52
   4   3  -2  221.33    6.61
  -4  -3   2  218.29    6.32
   4   3  -2  217.58    6.50
   3   3  -2 2321.55   64.54
  -3  -3   2 2256.16   60.96
   3   3  -2 2227.56   64.62
   3   3  -2 2193.94   62.93
   3   3  -2 2313.59   61.10
  -3  -3   2 2261.30   64.65
   3   3  -2 2296.18   62.96
  -2  -3   2  245.94    7.40
   2   3  -2  262.24    7.69
   2   3  -2  249.63    7.61
   2   3  -2  253.12    7.51
  -2  -3   2  251.89    7.52
   2   3  -2  253.90    7.75
  -2  -3   2  257.75    7.88
  -1  -3   2   45.66    1.98
  -1  -3   2   44.90    1.86
   1   3  -2   43.89    1.90
   1   3  -2   46.34    1.93
   1   3  -2   45.94    1.92
   1   3  -2   45.02    1.85
  -1  -3   2   47.08    1.91
   1   3  -2   44.69    1.92
  -1  -3   2   47.61    1.90
   0  -3   2  558.62   15.56
   0  -3   2  538.99   16.42
   0   3  -2  561.84   15.96
   0  -3   2  560.13   15.60
   0   3  -2  584.53   16.43
   0  -3   2  532.15   15.91
   0   3  -2  544.15   15.94
   0   3  -2  538.85   16.40
   1  -3   2  574.36   15.91
   1  -3   2  551.50   15.83
  -1   3  -2  577.28   16.31
  -1   3  -2  535.44   16.65
   1  -3   2  543.76   16.68
   1  -3   2  548.22   16.22
  -1   3  -2  583.94   16.72
  -1   3  -2  541.42   16.17
  -2   3  -2   93.63    3.79
  -2   3  -2  100.50    3.72
   2  -3   2   96.78    3.77
  -2   3  -2   95.12    3.59
   2  -3   2   99.85    3.76
  -2   3  -2   92.21    3.68
   2  -3   2   98.01    3.69
  -3   3  -2   95.49    3.95
   3  -3   2   93.47    3.78
  -3   3  -2   90.36    3.77
   3  -3   2  101.85    3.77
   3  -3   2   88.84    3.83
   3  -3   2  101.38    3.95
  -3   3  -2   90.25    3.62
   4  -3   2   29.21    1.99
   4  -3   2   30.68    2.18
  -4   3  -2   28.78    1.86
  -4   3  -2   32.11    2.11
   4  -3   2   32.65    2.02
   4  -3   2   30.52    1.99
  -4   3  -2   30.86    2.09
  -5   3  -2    0.20    0.73
   5  -3   2    0.33    0.61
   5  -3   2   -0.20    0.62
  -5   3  -2   -0.25    0.63
  -5   3  -2   -0.03    0.71
   5  -3   2    0.12    0.89
   5  -3   2    0.08    0.72
   6  -3   2    1.33    0.96
  -6   3  -2    0.07    0.92
   6  -3   2   -0.30    0.85
   7  -3   2    5.22    1.28
  -7   3  -2    7.46    1.53
   7  -3   2    5.04    1.34
   8  -3   2    2.68    1.43
   8  -3   2    2.18    1.17
  -8   3  -2    1.92    1.33
   9  -3   2   -1.30    1.08
   9  -3   2   -0.53    1.00
  10  -3   2    4.21    1.68
  10  -3   2    3.37    1.60
  11  -3   2    0.77    1.59
  11  -3   2   -0.28    1.43
  13   2  -2    5.28    1.81
  12   2  -2    2.90    1.39
  11   2  -2    5.55    1.51
  11   2  -2    2.68    0.85
  10   2  -2    3.29    0.89
  10   2  -2    3.43    1.24
  10   2  -2    2.58    1.09
   9   2  -2    4.44    1.08
   9   2  -2    6.34    1.29
   9   2  -2    5.05    0.93
   8   2  -2    1.29    0.76
   8   2  -2    1.86    0.86
   8   2  -2    0.98    0.67
   8   2  -2    0.92    0.72
   8   2  -2    1.58    0.93
  -7  -2   2   20.14    1.70
   7   2  -2   21.11    1.52
   7   2  -2   20.70    1.58
  -7  -2   2   23.53    1.58
   7   2  -2   21.76    1.39
   7   2  -2   21.03    1.42
   7   2  -2   19.80    1.58
   7   2  -2   23.13    1.80
  -6  -2   2  212.50    6.51
   6   2  -2  201.59    6.59
   6   2  -2  196.59    6.72
   6   2  -2  208.50    6.78
  -6  -2   2  199.03    6.97
   6   2  -2  216.42    6.79
   6   2  -2  210.42    6.63
   6   2  -2  202.85    6.60
   5   2  -2    1.70    0.55
   5   2  -2    1.98    0.55
  -5  -2   2    2.74    0.56
   5   2  -2    2.30    0.50
  -5  -2   2    1.93    0.61
   5   2  -2    1.88    0.49
   5   2  -2    2.46    0.67
   5   2  -2    1.62    0.53
  -4  -2   2   15.91    1.18
   4   2  -2   16.64    1.07
   4   2  -2   16.64    1.00
   4   2  -2   17.59    1.00
  -4  -2   2   14.23    1.01
   4   2  -2   15.69    1.05
   4   2  -2   16.00    1.07
   4   2  -2   15.95    1.12
   3   2  -2    5.76    0.59
  -3  -2   2    3.12    0.53
   3   2  -2    3.14    0.49
  -3  -2   2    3.61    0.46
   3   2  -2    3.04    0.53
   3   2  -2    4.09    0.49
  -3  -2   2    3.37    0.50
   3   2  -2    2.08    0.39
   2   2  -2 3297.02   95.41
  -2  -2   2 3455.65   96.96
  -2  -2   2 3378.47   94.34
   2   2  -2 3419.31   94.38
   2   2  -2 3375.91   97.43
   2   2  -2 3532.26   91.58
  -2  -2   2 3430.28   91.50
  -1  -2   2 1554.25   42.38
  -1  -2   2 1508.43   43.64
   1   2  -2 1612.01   44.85
  -1  -2   2 1577.38   44.91
   1   2  -2 1609.92   43.74
  -1  -2   2 1635.28   44.86
   1   2  -2 1548.71   44.88
   1   2  -2 1551.68   42.41
   1   2  -2 1526.93   43.67
   0  -2   2  955.98   26.39
   0   2  -2  881.07   25.62
   0  -2   2  893.34   25.65
   0   2  -2  893.21   26.36
   0  -2   2  959.75   26.40
   0  -2   2  930.42   25.61
   0  -2   2  898.78   24.94
   0   2  -2  940.52   26.37
   0  -2   2  867.30   26.35
   0  -2   2  895.95   24.95
   1  -2   2   57.87    2.34
  -1   2  -2   64.72    2.47
   1  -2   2   64.83    2.35
   1  -2   2   64.46    2.48
  -1   2  -2   59.20    2.31
   1  -2   2   64.37    2.41
  -1   2  -2   59.82    2.44
   1  -2   2   59.16    2.44
   1  -2   2   59.38    2.38
  -1   2  -2   63.58    2.40
   2  -2   2   14.46    1.06
  -2   2  -2   12.79    1.04
   2  -2   2   13.06    1.09
   2  -2   2   12.59    1.01
   2  -2   2   15.51    1.14
  -2   2  -2   12.60    1.06
  -2   2  -2   14.00    1.04
   2  -2   2   13.59    1.02
  -2   2  -2   14.81    1.01
   2  -2   2   14.25    1.14
  -3   2  -2   83.47    3.49
  -3   2  -2   86.95    3.29
   3  -2   2   92.61    3.55
   3  -2   2   86.97    3.33
   3  -2   2   87.59    3.42
   3  -2   2   88.54    3.50
  -3   2  -2   89.19    3.45
   4  -2   2   90.65    3.78
   4  -2   2   90.93    3.73
   4  -2   2   99.79    3.70
  -4   2  -2   87.63    3.65
   4  -2   2   90.39    3.73
  -4   2  -2   90.80    3.86
  -4   2  -2   91.25    3.59
   5  -2   2    3.60    0.81
  -5   2  -2    4.08    0.40
  -5   2  -2    5.50    1.03
  -5   2  -2    4.23    0.94
   5  -2   2    4.96    0.97
  -5   2  -2    4.35    0.84
   5  -2   2    4.64    0.93
   5  -2   2    3.42    1.00
  -6   2  -2    7.34    0.61
  -6   2  -2    6.70    1.15
  -6   2  -2    8.38    1.37
   6  -2   2    5.53    1.14
   6  -2   2    9.16    1.47
   6  -2   2    6.21    1.17
  -7   2  -2   23.10    1.15
   7  -2   2   17.22    1.76
   7  -2   2   20.15    1.97
  -7   2  -2   23.93    2.18
   8  -2   2   -0.40    0.82
   8  -2   2    1.66    1.17
  -8   2  -2   -1.01    0.81
   8  -2   2    1.09    1.12
   9  -2   2    7.28    1.67
   9  -2   2    7.27    1.54
   9  -2   2    7.64    1.59
  10  -2   2   24.71    2.48
  10  -2   2   23.21    2.47
  11  -2   2    0.93    1.41
  11  -2   2    2.04    1.55
  12   1  -2    2.76    1.59
  12   1  -2    0.70    1.03
  11   1  -2    3.70    1.45
  11   1  -2    2.78    1.09
  10   1  -2    0.78    0.92
  10   1  -2   -0.76    0.84
  10   1  -2    1.56    1.08
   9   1  -2    0.90    0.98
   9   1  -2    3.89    1.02
   9   1  -2    2.80    1.02
   8   1  -2   11.11    1.29
   8   1  -2   12.49    1.53
   8   1  -2    9.85    1.53
  -8  -1   2   11.20    1.60
   8   1  -2   16.11    1.40
   7   1  -2   -1.26    0.62
   7   1  -2    0.18    0.56
   7   1  -2    0.07    0.36
   7   1  -2   -0.22    0.53
  -7  -1   2   -0.54    0.67
   7   1  -2   -0.06    0.60
  -7  -1   2   -1.11    0.52
   7   1  -2    0.33    0.61
   6   1  -2  105.40    4.02
   6   1  -2   97.37    3.80
   6   1  -2  101.47    3.95
   6   1  -2  104.42    3.95
  -6  -1   2  100.25    4.10
  -6  -1   2  102.32    3.82
   6   1  -2   95.51    3.65
   5   1  -2   17.64    1.42
  -5  -1   2   15.48    1.34
   5   1  -2   18.50    1.30
   5   1  -2   15.48    1.19
   5   1  -2   15.10    1.23
   5   1  -2   14.09    1.07
  -5  -1   2   16.84    1.26
   4   1  -2  759.33   20.94
  -4  -1   2  747.30   21.32
  -4  -1   2  743.11   20.80
   4   1  -2  755.87   21.18
   4   1  -2  739.24   21.44
   4   1  -2  776.06   21.48
   4   1  -2  728.76   21.89
  -4  -1   2  756.04   22.08
   3   1  -2  567.68   16.31
   3   1  -2  581.33   15.96
  -3  -1   2  564.46   16.79
   3   1  -2  587.71   16.72
   3   1  -2  560.17   16.08
  -3  -1   2  572.92   15.86
  -3  -1   2  561.33   16.23
   3   1  -2  549.79   16.68
   3   1  -2  586.26   16.35
  -2  -1   2 1696.98   45.96
   2   1  -2 1702.33   48.68
  -2  -1   2 1637.87   47.32
   2   1  -2 1717.14   47.39
  -2  -1   2 1712.88   47.10
   2   1  -2 1758.16   48.64
  -2  -1   2 1705.94   48.69
   2   1  -2 1706.56   46.00
   2   1  -2 1646.68   47.37
  -2  -1   2 1752.16   48.61
   1   1  -2  830.95   23.52
  -1  -1   2  862.70   22.89
  -1  -1   2  795.05   22.89
   1   1  -2  825.28   23.55
   1   1  -2  674.88   22.81
  -1  -1   2  849.62   23.59
   1   1  -2  810.84   22.91
  -1  -1   2  834.78   22.28
  -1  -1   2  861.07   23.53
   0  -1   2  582.67   16.31
   0   1  -2  558.15   16.30
   0  -1   2  550.66   15.86
   0  -1   2  566.60   15.82
   0   1  -2  569.63   16.29
   0   1  -2  547.93   16.28
   0  -1   2  551.11   16.30
   0   1  -2  553.83   15.84
   0  -1   2  553.89   15.43
   1  -1   2  546.35   15.05
   1  -1   2  552.67   15.88
   1  -1   2  547.81   15.41
  -1   1  -2  539.27   15.89
   1  -1   2  546.64   15.87
   1  -1   2  525.03   15.86
  -1   1  -2  551.28   15.88
  -1   1  -2  537.78   15.41
  -1   1  -2  542.40   15.46
  -1   1  -2  535.90   15.42
   1  -1   2  533.00   15.46
  -2   1  -2   76.11    2.73
   2  -1   2   76.19    2.70
   2  -1   2   77.30    2.83
   2  -1   2   76.67    2.76
  -2   1  -2   72.99    2.64
  -2   1  -2   76.06    2.84
   2  -1   2   75.13    2.70
   2  -1   2   75.62    2.80
   2  -1   2   75.65    2.74
   2  -1   2   72.67    2.22
  -2   1  -2   76.99    2.81
   3  -1   2   36.95    1.77
  -3   1  -2   35.51    1.63
  -3   1  -2   35.30    1.21
  -3   1  -2   35.78    1.77
   3  -1   2   36.29    1.79
   3  -1   2   38.63    1.82
  -3   1  -2   36.46    1.85
   3  -1   2   36.30    1.71
   3  -1   2   30.39    1.70
   4  -1   2 2762.25   76.38
  -4   1  -2 2645.24   76.12
  -4   1  -2 2705.83   74.04
  -4   1  -2 2714.93   78.39
   4  -1   2 2913.52   78.37
  -4   1  -2 2774.87   72.85
   4  -1   2 2677.41   78.28
  -5   1  -2    7.42    0.99
   5  -1   2    6.50    0.92
  -5   1  -2    5.49    0.93
   5  -1   2    6.18    0.96
  -5   1  -2    6.13    0.57
  -5   1  -2    7.30    0.89
   5  -1   2    7.49    0.96
   6  -1   2    7.02    1.12
  -6   1  -2    7.59    0.69
  -6   1  -2    4.31    0.98
   6  -1   2    6.19    1.04
  -6   1  -2    7.03    1.06
   6  -1   2    6.15    1.16
   6  -1   2    3.55    0.91
  -6   1  -2    5.95    0.94
  -7   1  -2  124.04    5.38
  -7   1  -2  136.16    4.32
   7  -1   2  128.89    5.23
   7  -1   2  125.23    5.21
   7  -1   2  135.40    5.39
   7  -1   2  130.16    5.17
  -8   1  -2   10.16    1.65
   8  -1   2    7.58    1.46
   8  -1   2   11.03    1.58
   8  -1   2    7.20    1.31
   9  -1   2   28.40    2.45
   9  -1   2   30.11    2.60
   9  -1   2   26.90    2.31
  10  -1   2    4.32    1.32
  10  -1   2    3.84    1.54
  10  -1   2    3.43    1.37
  11  -1   2    0.11    1.22
  11  -1   2    2.61    1.61
  11  -1   2    0.84    1.38
  12  -1   2    9.69    2.17
  12  -1   2    6.98    1.72
  12   0  -2    1.67    1.62
  12   0  -2    2.65    1.34
  11   0  -2   -0.40    1.27
  11   0  -2    1.29    1.19
  10   0  -2    2.11    1.24
  10   0  -2   -0.17    1.03
   9   0  -2   34.79    2.71
   9   0  -2   30.49    2.16
   9   0  -2   32.89    2.41
   8   0  -2    2.66    1.00
  -8   0   2    4.66    1.32
   8   0  -2    5.26    0.98
   8   0  -2    3.20    1.15
  -7   0   2   18.36    1.64
   7   0  -2   23.60    1.85
   7   0  -2   20.28    1.79
   7   0  -2   20.95    1.66
  -7   0   2   22.27    1.88
   7   0  -2   19.74    1.49
   7   0  -2   19.21    1.81
  -6   0   2    6.40    1.06
   6   0  -2    1.64    0.68
   6   0  -2    2.66    0.63
   6   0  -2    2.15    0.67
   6   0  -2    1.22    0.82
  -6   0   2    3.45    0.82
   6   0  -2    2.00    0.73
   6   0  -2    3.53    0.81
  -5   0   2   19.64    1.59
  -5   0   2   23.36    1.48
   5   0  -2   23.41    1.30
   5   0  -2   24.15    1.58
   5   0  -2   19.94    1.46
  -5   0   2   19.70    1.46
   5   0  -2   20.93    1.46
   5   0  -2   23.04    1.50
   5   0  -2   24.63    1.71
  -4   0   2  122.46    4.22
   4   0  -2  118.81    4.25
   4   0  -2  121.93    4.29
  -4   0   2  121.96    4.16
   4   0  -2  124.22    4.34
   4   0  -2  125.35    4.33
   4   0  -2  128.15    4.29
   4   0  -2  120.45    3.91
  -4   0   2  120.62    4.42
   3   0  -2   30.78    1.50
  -3   0   2   28.40    1.40
   3   0  -2   28.51    1.17
   3   0  -2   26.92    1.40
  -3   0   2   27.03    1.41
   3   0  -2   25.60    1.38
  -3   0   2   27.50    1.49
   3   0  -2   27.30    1.40
   3   0  -2   31.09    1.48
  -2   0   2  409.95   11.30
   2   0  -2  405.14   11.35
   2   0  -2  393.43   11.89
   2   0  -2  386.79   11.56
   2   0  -2  417.16   11.93
  -2   0   2  408.11   11.91
  -2   0   2  388.59   11.28
  -2   0   2  391.43   11.92
  -2   0   2  406.60   11.59
  -2   0   2  401.50   11.55
  -1   0   2 5878.18  162.75
   1   0  -2 5856.41  163.24
   1   0  -2 6023.87  166.88
  -1   0   2 5671.73  167.22
  -1   0   2 6169.40  167.37
  -1   0   2 5772.61  158.23
  -1   0   2 5736.51  166.68
   1   0  -2 5794.31  167.58
  -1   0   2 5682.84  162.80
   0   0   2  440.80   12.78
   0   0   2  447.14   13.15
   0   0  -2  447.28   12.77
   0   0  -2  447.67   12.44
   0   0  -2  457.89   12.79
   0   0   2  457.95   12.76
   0   0  -2  451.46   13.13
   0   0  -2  441.58   13.12
   0   0   2  437.50   12.43
   0   0   2  471.50   13.14
   1   0   2   17.86    0.88
  -1   0  -2   19.73    0.92
   1   0   2   19.34    0.90
  -1   0  -2   19.51    0.89
   1   0   2   17.75    0.91
  -1   0  -2   17.13    0.90
   1   0   2   19.96    0.92
  -1   0  -2   17.61    0.88
  -1   0  -2   17.10    0.83
   2   0   2 2628.16   78.52
   2   0   2 2857.35   78.49
   2   0   2 2702.80   76.51
  -2   0  -2 2720.55   78.54
  -2   0  -2 2671.38   76.39
  -2   0  -2 2832.79   76.44
   2   0   2 2743.08   74.55
  -2   0  -2 2746.89   73.99
   2   0   2 2871.95   78.50
  -2   0  -2 2831.50   78.46
   3   0   2 1529.44   45.02
  -3   0  -2 1543.27   43.77
   3   0   2 1577.14   43.93
   3   0   2 1579.54   42.64
  -3   0  -2 1553.18   45.07
   3   0   2 1610.41   45.02
  -3   0  -2 1603.20   41.97
   3   0   2 1588.24   43.83
  -4   0  -2  102.31    3.76
  -4   0  -2  102.22    3.22
  -4   0  -2   98.24    3.55
   4   0   2   98.10    3.62
   4   0   2  111.17    3.73
  -4   0  -2   99.63    3.48
   4   0   2  100.22    3.65
   4   0   2  107.72    3.61
   4   0   2  100.11    3.64
   5   0   2   -0.08    0.43
   5   0   2   -0.18    0.45
   5   0   2    0.76    0.53
   5   0   2    0.19    0.43
  -5   0  -2   -0.32    0.37
  -5   0  -2    0.47    0.33
   5   0   2    0.03    0.39
  -5   0  -2    0.68    0.48
  -5   0  -2   -0.04    0.49
   5   0   2   -0.11    0.43
  -6   0  -2    0.85    0.65
   6   0   2    1.02    0.65
   6   0   2    1.21    0.70
  -6   0  -2    0.53    0.41
   6   0   2    0.78    0.54
   6   0   2    0.79    0.53
   6   0   2    0.02    0.57
  -6   0  -2    1.05    0.56
   6   0   2    0.76    0.61
  -7   0  -2    0.87    0.52
   7   0   2    0.53    0.69
  -7   0  -2    1.01    0.70
   7   0   2    0.53    0.61
   7   0   2   -0.94    0.74
  -7   0  -2    0.43    0.78
   7   0   2    0.05    0.77
   7   0   2   -0.26    0.58
   7   0   2    0.71    0.72
   8   0   2   29.19    2.31
   8   0   2   27.94    2.39
  -8   0  -2   33.20    1.84
  -8   0  -2   34.06    2.50
   8   0   2   27.32    2.01
   8   0   2   32.02    2.50
   9   0   2   68.23    3.43
   9   0   2   73.02    3.81
   9   0   2   70.73    3.82
  10   0   2    5.98    1.50
  10   0   2    6.66    1.60
  10   0   2    6.61    1.30
  11   0   2   25.67    2.33
  11   0   2   28.03    2.78
  11   0   2   21.74    2.42
  12   0   2    1.76    1.67
  12   0   2   -0.48    1.10
  12   0   2    0.61    1.47
  12  -1  -2   -0.76    1.38
  11  -1  -2   -0.52    1.23
  11  -1  -2    0.90    1.56
  10  -1  -2    2.53    1.41
  10  -1  -2    1.75    1.25
   9  -1  -2   20.08    1.79
   9  -1  -2   16.62    2.14
   9  -1  -2   19.63    2.02
   8  -1  -2    4.40    1.00
  -8   1   2    3.57    1.37
   8  -1  -2    4.69    1.33
   8  -1  -2    3.29    1.19
   7  -1  -2    9.97    1.30
   7  -1  -2   11.04    1.46
  -7   1   2   10.77    1.56
   7  -1  -2   10.66    1.55
   7  -1  -2   10.68    1.13
  -6   1   2    1.09    0.67
   6  -1  -2    1.30    0.76
  -6   1   2    0.58    0.75
   6  -1  -2    1.95    0.62
   6  -1  -2    0.82    0.67
   6  -1  -2   -0.17    0.27
  -6   1   2    0.05    0.67
   6  -1  -2   -0.33    0.71
   6  -1  -2    0.52    0.64
  -5   1   2   21.04    1.48
  -5   1   2   21.04    1.58
   5  -1  -2   19.66    1.47
   5  -1  -2   19.82    1.56
  -5   1   2   19.41    1.57
   5  -1  -2   21.81    1.31
   5  -1  -2   22.96    1.60
  -4   1   2  143.09    4.91
  -4   1   2  137.31    5.12
   4  -1  -2  139.99    5.05
   4  -1  -2  140.12    4.54
   4  -1  -2  155.23    5.15
   4  -1  -2  139.18    4.97
  -4   1   2  146.70    4.91
   3  -1  -2  636.19   19.69
   3  -1  -2  683.59   19.76
  -3   1   2  691.36   20.34
  -3   1   2  701.52   19.28
   3  -1  -2  733.17   20.35
  -3   1   2  687.79   19.70
   3  -1  -2  678.49   20.25
   2  -1  -2 1803.26   50.08
  -2   1   2 1914.68   51.46
  -2   1   2 1753.07   50.06
   2  -1  -2 1761.06   51.44
  -2   1   2 1753.70   51.49
   2  -1  -2 1807.65   48.66
   2  -1  -2 1733.29   50.08
  -2   1   2 1783.12   48.63
  -2   1   2 1818.95   50.07
   2  -1  -2 1859.64   51.47
  -1   1   2    2.06    0.39
   1  -1  -2    1.41    0.35
  -1   1   2    1.72    0.40
   1  -1  -2    1.60    0.41
   1  -1  -2    1.56    0.35
  -1   1   2    1.67    0.36
  -1   1   2    1.73    0.38
  -1   1   2    1.47    0.39
   1  -1  -2    1.93    0.40
   1  -1  -2    2.39    0.41
   0   1   2 1274.74   36.07
   0  -1  -2 1277.18   35.75
   0  -1  -2 1234.82   34.22
   0  -1  -2 1237.96   35.26
   0   1   2 1247.34   36.26
   0  -1  -2 1255.29   36.23
   0   1   2 1234.39   35.29
   0  -1  -2 1296.82   36.21
   0  -1  -2 1303.26   35.27
   0   1   2 1286.48   36.19
   0   1   2 1268.99   34.28
   1   1   2 4600.24  129.65
  -1  -1  -2 4551.85  125.91
  -1  -1  -2 4681.90  128.95
   1   1   2 4627.60  129.69
  -1  -1  -2 4570.28  133.01
   1   1   2 4563.43  133.57
  -1  -1  -2 4855.29  129.89
   1   1   2 4630.66  129.51
   1   1   2 4682.22  126.56
  -1  -1  -2 4748.02  133.41
  -1  -1  -2 4531.07  129.81
   2   1   2   46.31    1.58
   2   1   2   46.28    1.61
  -2  -1  -2   46.61    1.56
   2   1   2   46.73    1.60
  -2  -1  -2   46.57    1.64
   2   1   2   43.10    1.58
  -2  -1  -2   46.10    1.64
   2   1   2   48.20    1.63
  -2  -1  -2   44.17    1.59
  -2  -1  -2   50.60    1.56
   2   1   2   48.45    1.59
   2   1   2   45.99    1.71
   3   1   2  230.52    6.70
  -3  -1  -2  231.02    6.91
  -3  -1  -2  225.42    6.62
   3   1   2  225.34    6.89
  -3  -1  -2  228.58    6.51
   3   1   2  226.91    6.75
  -3  -1  -2  227.30    6.92
   3   1   2  226.72    6.84
   3   1   2  226.68    6.62
   4   1   2   44.48    1.73
  -4  -1  -2   41.23    1.61
   4   1   2   40.29    1.88
   4   1   2   39.89    1.66
   4   1   2   41.10    1.76
  -4  -1  -2   42.13    1.68
  -4  -1  -2   43.62    1.83
   4   1   2   42.23    1.81
  -5  -1  -2    8.78    0.86
   5   1   2    3.80    0.71
  -5  -1  -2    7.81    0.73
  -5  -1  -2    4.19    0.65
   5   1   2    5.23    0.71
   5   1   2    5.83    0.69
   5   1   2    5.55    0.63
   5   1   2    4.51    0.75
  -6  -1  -2   73.77    2.88
  -6  -1  -2   73.26    2.77
   6   1   2   69.39    2.79
   6   1   2   70.29    2.97
   6   1   2   72.68    3.04
   6   1   2   74.03    2.93
  -6  -1  -2   68.29    3.02
   6   1   2   71.74    3.10
   7   1   2   60.76    2.76
  -7  -1  -2   63.54    3.07
  -7  -1  -2   68.25    2.87
   7   1   2   65.45    3.13
   7   1   2   63.93    2.95
   7   1   2   65.51    2.79
   7   1   2   65.02    3.07
  -7  -1  -2   65.03    2.73
   7   1   2   63.96    3.01
   8   1   2  622.25   19.05
  -8  -1  -2  618.78   19.49
   8   1   2  605.25   18.91
   8   1   2  654.49   18.95
  -8  -1  -2  643.33   18.34
  -8  -1  -2  651.40   18.01
   8   1   2  620.92   19.02
   8   1   2  639.33   18.70
  -9  -1  -2  183.80    6.22
   9   1   2  179.38    6.85
   9   1   2  175.61    6.32
   9   1   2  176.55    6.83
  10   1   2    8.35    1.21
  10   1   2    7.87    1.54
  10   1   2    6.94    1.50
  11   1   2    1.12    1.22
  11   1   2    1.75    1.29
  11   1   2    0.06    0.92
  12   1   2    1.14    1.44
  12   1   2   -0.57    0.92
  12   1   2    1.34    1.44
  13   1   2    0.65    1.55
  13   1   2   -0.67    1.47
  11  -2  -2    1.98    1.53
  10  -2  -2    4.89    1.60
   9  -2  -2   42.55    2.77
   9  -2  -2   47.96    3.47
   9  -2  -2   44.71    3.12
  -8   2   2  104.61    5.13
   8  -2  -2  100.33    4.86
   8  -2  -2  102.09    4.27
   8  -2  -2   99.89    4.71
   7  -2  -2    2.65    0.80
  -7   2   2    1.93    1.12
   7  -2  -2    0.52    0.84
   7  -2  -2   -1.24    0.77
  -6   2   2  136.81    5.27
   6  -2  -2  131.01    5.29
   6  -2  -2  125.37    4.69
  -6   2   2  130.09    5.48
   6  -2  -2  131.26    5.24
   6  -2  -2  135.73    5.44
   5  -2  -2   23.05    1.88
  -5   2   2   21.62    1.86
   5  -2  -2   24.49    1.78
  -5   2   2   22.89    1.78
   5  -2  -2   23.60    1.72
  -5   2   2   24.28    1.78
   5  -2  -2   22.88    1.74
  -4   2   2    4.30    0.87
   4  -2  -2    5.29    0.88
   4  -2  -2    4.58    0.95
   4  -2  -2    9.28    1.00
  -4   2   2    3.86    0.80
  -4   2   2    6.13    0.85
   4  -2  -2    6.30    0.90
   3  -2  -2   10.39    1.06
  -3   2   2   10.85    1.05
   3  -2  -2    8.90    0.97
  -3   2   2    8.83    0.91
   3  -2  -2   11.52    1.08
   3  -2  -2   10.45    0.96
  -3   2   2    9.03    1.00
   3  -2  -2    8.97    0.94
  -2   2   2  569.42   17.46
   2  -2  -2  571.78   16.95
   2  -2  -2  607.50   17.49
   2  -2  -2  604.67   16.96
  -2   2   2  562.36   16.55
   2  -2  -2  599.11   16.61
  -2   2   2  615.45   17.48
  -2   2   2  571.50   16.92
  -2   2   2  604.04   17.00
   2  -2  -2  573.54   17.41
  -1   2   2 3262.51   88.85
  -1   2   2 3289.36   91.60
   1  -2  -2 3373.87   91.56
   1  -2  -2 3431.77   94.05
  -1   2   2 3333.88   91.58
  -1   2   2 3399.85   94.01
   1  -2  -2 3254.73   94.07
  -1   2   2 3287.68   94.13
   1  -2  -2 3259.86   88.80
   1  -2  -2 3220.93   91.58
   0  -2  -2 9541.59  263.79
   0   2   2 9006.50  263.85
   0  -2  -2 9439.15  256.78
   0  -2  -2 8801.86  248.25
   0  -2  -2 9331.94  264.00
   0   2   2 9015.79  256.74
   0   2   2 9994.87  263.80
   0   2   2 9184.98  249.77
   0  -2  -2 8829.76  256.62
   1   2   2   90.65    2.91
   1   2   2   91.54    2.83
  -1  -2  -2   93.28    2.81
  -1  -2  -2   92.23    2.81
   1   2   2   90.14    2.85
  -1  -2  -2   94.85    2.91
  -1  -2  -2   90.89    2.81
  -1  -2  -2   94.15    2.96
  -1  -2  -2   92.55    2.94
   1   2   2   93.84    2.86
   1   2   2   92.59    2.93
   2   2   2  259.53    7.44
   2   2   2  255.79    7.49
   2   2   2  270.51    7.67
  -2  -2  -2  262.47    7.81
  -2  -2  -2  268.94    7.50
  -2  -2  -2  270.61    7.85
   2   2   2  264.30    7.77
   2   2   2  268.06    7.70
   3   2   2 1374.69   38.33
  -3  -2  -2 1370.09   36.63
  -3  -2  -2 1392.66   39.29
   3   2   2 1356.16   38.41
   3   2   2 1341.01   36.64
   3   2   2 1356.09   38.16
  -3  -2  -2 1385.93   39.18
   4   2   2  568.29   15.59
  -4  -2  -2  561.26   15.59
   4   2   2  535.87   16.24
   4   2   2  573.06   16.57
   4   2   2  570.04   16.66
   4   2   2  548.63   16.00
   4   2   2  578.03   15.97
  -4  -2  -2  571.40   16.41
   5   2   2   10.06    0.62
  -5  -2  -2    9.76    0.86
   5   2   2    9.46    0.81
   5   2   2   10.07    0.94
  -5  -2  -2    8.34    0.81
   5   2   2    9.94    0.63
   5   2   2   10.18    0.79
   5   2   2    9.06    0.79
   6   2   2  194.55    6.02
  -6  -2  -2  192.39    6.38
   6   2   2  191.52    6.23
   6   2   2  196.59    6.02
   6   2   2  196.02    6.17
   6   2   2  190.58    6.47
  -6  -2  -2  193.44    6.15
   6   2   2  201.99    6.19
  -7  -2  -2    0.39    0.51
  -7  -2  -2    0.42    0.58
   7   2   2   -0.11    0.41
   7   2   2    0.10    0.57
   7   2   2   -0.57    0.63
   7   2   2   -0.28    0.41
   7   2   2    0.51    0.53
   7   2   2   -0.57    0.50
   8   2   2 1098.97   32.80
   8   2   2 1154.68   33.06
   8   2   2 1158.76   32.03
   8   2   2 1133.58   33.02
  -8  -2  -2 1133.01   31.50
  -8  -2  -2 1113.72   33.66
   8   2   2 1194.79   33.08
   8   2   2 1161.17   32.73
  -9  -2  -2  129.52    5.02
   9   2   2  136.56    5.50
   9   2   2  136.51    5.24
   9   2   2  131.26    4.65
   9   2   2  137.03    5.35
   9   2   2  127.36    5.27
  10   2   2   44.71    2.14
  10   2   2   40.06    2.94
  10   2   2   45.20    2.86
  11   2   2    0.55    1.14
  11   2   2    0.47    0.65
  11   2   2   -0.22    1.04
  12   2   2    2.13    1.43
  12   2   2    1.78    1.46
  13   2   2    1.89    1.71
  13   2   2    0.99    1.45
  11  -3  -2    4.18    1.85
  10  -3  -2    6.35    1.77
   9  -3  -2   14.91    2.02
   8  -3  -2   36.13    2.93
   8  -3  -2   39.84    2.58
   8  -3  -2   38.32    2.92
  -8   3   2   44.46    3.41
   7  -3  -2   10.13    1.56
  -7   3   2   11.45    1.76
   7  -3  -2   11.01    1.40
   7  -3  -2   14.59    1.80
   6  -3  -2    4.77    1.18
   6  -3  -2    5.28    1.20
  -6   3   2    4.94    1.30
  -5   3   2    3.15    0.98
   5  -3  -2    2.73    0.91
  -5   3   2    2.05    1.04
   5  -3  -2    2.96    0.98
  -5   3   2    1.45    0.80
   5  -3  -2    2.69    1.00
   5  -3  -2    3.37    1.15
  -4   3   2   40.88    2.28
   4  -3  -2   43.03    2.40
  -4   3   2   41.25    2.49
   4  -3  -2   40.59    2.41
   4  -3  -2   42.96    2.52
  -4   3   2   44.33    2.45
   4  -3  -2   48.31    2.44
   3  -3  -2   79.40    3.27
  -3   3   2   76.98    3.44
  -3   3   2   76.70    3.19
   3  -3  -2   76.86    3.33
   3  -3  -2   78.94    3.22
  -3   3   2   76.73    3.27
   3  -3  -2   79.59    3.37
  -2   3   2  164.58    5.80
   2  -3  -2  169.67    5.59
  -2   3   2  174.67    5.64
  -2   3   2  167.52    5.57
   2  -3  -2  169.63    5.54
   2  -3  -2  168.62    5.76
  -2   3   2  164.43    5.54
   2  -3  -2  164.62    5.56
  -1   3   2   15.64    1.16
   1  -3  -2   18.63    1.17
  -1   3   2   17.15    1.13
  -1   3   2   16.59    1.19
   1  -3  -2   18.09    1.16
   1  -3  -2   17.02    1.19
  -1   3   2   16.21    1.14
   1  -3  -2   15.99    1.16
  -1   3   2   17.78    1.23
   0  -3  -2 1787.13   48.12
   0   3   2 1814.44   50.88
   0  -3  -2 1742.71   49.54
   0  -3  -2 1792.31   49.51
   0   3   2 1737.87   49.59
   0  -3  -2 1781.46   50.94
   0  -3  -2 1874.16   50.95
   0   3   2 1762.17   50.97
   0   3   2 1754.53   48.16
  -1  -3  -2  520.46   15.05
   1   3   2  526.83   15.53
   1   3   2  533.29   14.75
  -1  -3  -2  545.96   15.55
   1   3   2  525.33   15.13
  -1  -3  -2  534.85   14.70
   1   3   2  533.28   15.13
  -1  -3  -2  563.36   15.56
   1   3   2  524.40   14.61
   2   3   2  235.74    6.72
   2   3   2  226.04    6.50
  -2  -3  -2  222.72    6.50
   2   3   2  224.79    6.89
  -2  -3  -2  231.57    6.81
  -2  -3  -2  232.69    6.82
   2   3   2  232.50    6.68
  -2  -3  -2  234.33    6.69
   2   3   2  232.64    6.67
  -3  -3  -2  103.26    3.38
   3   3   2  104.40    3.41
   3   3   2   99.09    3.06
  -4  -3  -2  288.24    8.48
   4   3   2  281.54    8.77
   4   3   2  285.36    8.34
  -4  -3  -2  289.59    8.45
  -4  -3  -2  292.82    8.51
   4   3   2  287.24    8.38
   4   3   2  294.25    8.11
   5   3   2  599.02   17.89
   5   3   2  616.65   17.40
   5   3   2  638.57   17.00
   5   3   2  601.83   17.44
  -5  -3  -2  621.06   17.87
  -5  -3  -2  620.54   17.24
  -6  -3  -2   19.84    1.40
  -6  -3  -2   19.17    1.20
   6   3   2   20.32    1.16
   6   3   2   21.55    1.53
   6   3   2   19.75    1.18
   6   3   2   21.24    1.13
  -7  -3  -2   16.40    1.39
  -7  -3  -2   17.15    1.33
   7   3   2   19.22    1.64
   7   3   2   15.41    1.24
   7   3   2   17.03    1.30
   7   3   2   17.12    1.27
   8   3   2   22.14    1.65
  -8  -3  -2   20.42    1.70
   8   3   2   25.17    2.01
  -8  -3  -2   20.92    1.73
   8   3   2   21.08    1.59
   8   3   2   19.48    1.61
   9   3   2  110.16    4.23
   9   3   2  110.39    4.31
  -9  -3  -2  100.77    4.27
   9   3   2   99.83    4.25
   9   3   2  101.62    4.55
  10   3   2   13.29    1.57
  10   3   2   14.57    1.81
  10   3   2   15.71    1.65
  11   3   2    5.45    1.48
  11   3   2    6.95    1.46
  12   3   2    0.98    1.38
  12   3   2    0.67    1.11
  13   3   2   19.12    2.55
  13   3   2   17.02    2.29
  10  -4  -2   30.73    3.00
   9  -4  -2    1.19    1.25
  -8   4   2    1.77    1.51
   8  -4  -2    5.21    1.50
   8  -4  -2    6.40    1.37
   7  -4  -2   -0.48    0.92
  -7   4   2   -1.49    0.98
  -6   4   2   37.94    2.83
   6  -4  -2   37.53    2.68
   6  -4  -2   39.12    2.70
   5  -4  -2   34.34    2.62
  -5   4   2   31.76    2.37
  -5   4   2   31.88    2.58
  -5   4   2   28.57    2.17
   5  -4  -2   30.09    2.34
   5  -4  -2   29.45    2.33
  -4   4   2   26.19    2.16
   4  -4  -2   30.22    2.12
  -4   4   2   24.46    2.03
  -4   4   2   28.79    2.23
   4  -4  -2   30.23    2.33
   4  -4  -2   26.93    2.05
  -3   4   2   92.68    3.82
  -3   4   2   92.54    3.90
  -3   4   2   91.31    4.02
   3  -4  -2  100.18    4.00
   3  -4  -2   94.03    3.85
   3  -4  -2   91.46    3.95
  -2   4   2  180.68    6.03
  -2   4   2  173.77    6.04
   2  -4  -2  174.34    6.22
   2  -4  -2  176.33    6.02
   2  -4  -2  181.65    6.06
  -2   4   2  176.51    6.27
  -2   4   2  188.05    6.12
   1  -4  -2   30.63    1.74
  -1   4   2   29.61    1.70
   1  -4  -2   27.52    1.61
  -1   4   2   27.03    1.60
  -1   4   2   30.47    1.65
  -1   4   2   29.18    1.68
  -1   4   2   31.79    1.70
   1  -4  -2   27.66    1.64
   0   4   2  730.28   22.16
   0   4   2  794.86   21.15
   0   4   2  769.54   22.78
   0  -4  -2  770.25   22.78
   0  -4  -2  791.70   22.13
   0   4   2  765.80   22.16
   0  -4  -2  782.77   21.57
   0   4   2  812.68   22.75
   0   4   2  794.12   21.66
  -1  -4  -2   37.01    1.52
  -1  -4  -2   36.48    1.57
   1   4   2   33.94    1.48
   1   4   2   35.24    1.55
   1   4   2   34.38    1.48
   1   4   2   35.21    1.50
   1   4   2   37.12    1.53
  -1  -4  -2   35.98    1.42
  -2  -4  -2  400.63   11.08
   2   4   2  416.36   11.35
  -2  -4  -2  410.45   11.76
  -2  -4  -2  388.30   11.27
   2   4   2  407.28   11.47
   2   4   2  391.75   11.18
   2   4   2  398.65   11.45
   2   4   2  397.50   12.04
   3   4   2  214.53    6.47
   3   4   2  214.32    6.06
   3   4   2  211.70    6.66
  -3  -4  -2  211.14    6.44
   4   4   2  205.60    6.75
  -4  -4  -2  218.31    6.58
   5   4   2  271.27    7.92
   5   4   2  281.08    7.66
  -5  -4  -2  270.95    8.24
   5   4   2  260.43    8.50
   6   4   2    2.11    0.41
   6   4   2    2.75    0.77
   6   4   2    1.23    0.45
  -6  -4  -2    1.15    0.42
  -6  -4  -2    2.24    0.69
   6   4   2    1.68    0.41
   7   4   2   15.96    1.09
  -7  -4  -2   14.63    1.34
   7   4   2   16.00    1.04
   7   4   2   15.23    1.45
   7   4   2   15.21    1.09
  -7  -4  -2   14.85    1.11
   8   4   2  148.73    4.95
   8   4   2  151.01    4.96
   8   4   2  141.60    4.99
   8   4   2  145.32    5.60
  -8  -4  -2  145.11    5.40
   9   4   2   54.08    2.62
   9   4   2   52.56    2.61
   9   4   2   52.49    2.60
   9   4   2   54.63    3.10
  10   4   2    1.25    0.80
  10   4   2   -0.09    0.67
  10   4   2    0.22    0.81
  10   4   2    0.81    1.03
  11   4   2   10.64    1.75
  11   4   2   11.89    1.55
  12   4   2    5.72    1.38
  12   4   2    5.21    1.69
  13   4   2    8.83    2.01
  13   4   2    5.45    1.57
  14   4   2    0.32    1.59
  14   4   2    0.95    1.41
   9  -5  -2   26.86    2.90
   8  -5  -2    3.12    1.27
   8  -5  -2    3.00    1.47
  -8   5   2   -0.89    1.30
  -7   5   2   26.65    2.78
   7  -5  -2   26.20    2.55
   6  -5  -2   -0.36    0.94
  -6   5   2    0.08    1.12
   5  -5  -2   92.31    4.38
   5  -5  -2   84.70    4.35
  -5   5   2   98.34    4.73
  -4   5   2   92.33    4.46
  -4   5   2   92.52    4.21
   4  -5  -2   96.65    4.29
   4  -5  -2   98.85    4.49
  -4   5   2   96.04    4.42
   4  -5  -2   92.31    4.33
   3  -5  -2    0.47    0.75
  -3   5   2    0.00    0.71
   3  -5  -2   -0.12    0.68
   3  -5  -2    0.21    0.85
  -3   5   2   -0.36    0.63
  -3   5   2   -0.01    0.67
   2  -5  -2   33.50    2.02
  -2   5   2   34.56    2.03
  -2   5   2   30.57    1.98
  -2   5   2   32.41    2.09
   2  -5  -2   32.99    2.09
   2  -5  -2   33.33    2.10
  -2   5   2   29.68    2.02
  -2   5   2   30.50    1.45
   1  -5  -2    1.85    0.65
  -1   5   2    1.74    0.61
  -1   5   2    1.14    0.64
  -1   5   2    1.93    0.62
   1  -5  -2    0.88    0.62
  -1   5   2    1.32    0.66
   1  -5  -2    2.14    0.72
  -1   5   2    2.11    0.63
  -1   5   2    1.97    0.45
   0   5   2  650.40   18.39
   0   5   2  631.15   18.30
   0   5   2  662.09   18.78
   0   5   2  596.76   17.90
   0   5   2  629.47   17.34
   0  -5  -2  650.76   17.87
   0   5   2  615.86   18.78
   0  -5  -2  622.10   18.82
   0  -5  -2  624.02   18.21
  -1  -5  -2   31.16    1.54
   1   5   2   33.10    1.57
  -1  -5  -2   33.42    1.63
   1   5   2   30.55    1.49
  -1  -5  -2   32.33    1.47
   1   5   2   31.62    1.56
   1   5   2   30.53    1.53
   1   5   2   31.47    1.60
   2   5   2    4.87    0.63
   2   5   2    3.83    0.48
   2   5   2    4.47    0.51
  -2  -5  -2    4.25    0.55
  -2  -5  -2    5.27    0.64
   2   5   2    4.63    0.43
   2   5   2    4.10    0.56
   2   5   2    4.96    0.44
  -2  -5  -2    3.76    0.49
  -3  -5  -2  340.02    9.80
   3   5   2  334.56    9.56
   3   5   2  326.11    9.34
   3   5   2  331.16    9.54
  -3  -5  -2  328.25    9.68
  -4  -5  -2 2077.96   55.04
   4   5   2 2037.43   57.26
   4   5   2 2038.65   56.74
   5   5   2  190.89    6.37
  -5  -5  -2  187.15    6.15
   6   5   2    3.49    0.33
   6   5   2    3.71    0.87
   6   5   2    4.02    0.38
   6   5   2    3.49    0.32
  -6  -5  -2    4.56    0.87
  -7  -5  -2   35.89    1.52
   7   5   2   36.21    1.47
  -7  -5  -2   33.29    2.09
   7   5   2   34.82    2.16
   7   5   2   34.92    1.47
   7   5   2   34.68    1.45
   8   5   2  125.05    5.02
   8   5   2  124.88    4.13
   8   5   2  123.82    4.10
  -8  -5  -2  127.08    4.93
   8   5   2  119.42    4.15
   9   5   2   21.30    1.98
   9   5   2   24.37    1.55
   9   5   2   23.27    1.55
   9   5   2   21.99    1.50
  10   5   2    5.91    1.36
  10   5   2    4.88    0.96
  10   5   2    5.39    0.99
  10   5   2    5.88    0.96
  11   5   2   13.16    1.49
  11   5   2   12.87    1.53
  11   5   2   14.09    1.48
  11   5   2   13.42    1.89
  12   5   2   46.22    2.91
  12   5   2   48.90    3.46
  13   5   2    0.95    1.58
  13   5   2    0.97    1.19
  14   5   2    2.17    1.36
  14   5   2    1.25    1.75
  -9   6   2    1.69    1.97
   9  -6  -2    2.51    1.69
  -8   6   2   14.15    2.69
   8  -6  -2   14.16    2.31
   7  -6  -2   -1.66    1.09
  -7   6   2   -3.08    1.15
   6  -6  -2    3.15    1.31
  -6   6   2    2.61    1.40
   5  -6  -2   11.20    1.76
  -5   6   2   13.12    2.01
   4  -6  -2    0.06    0.90
  -4   6   2   -1.08    0.84
  -4   6   2    0.31    1.00
  -4   6   2    0.19    0.52
  -4   6   2    0.11    0.90
  -3   6   2    9.71    1.35
  -3   6   2   10.10    0.87
   3  -6  -2   10.00    1.43
   3  -6  -2    9.81    1.42
  -3   6   2    9.65    1.50
  -3   6   2    9.32    1.45
   3  -6  -2   10.80    1.57
   2  -6  -2    1.65    0.99
   2  -6  -2    0.53    0.76
  -2   6   2   -0.24    0.67
  -2   6   2    1.57    0.93
  -2   6   2    0.35    0.86
  -2   6   2   -0.28    0.61
  -2   6   2    1.75    0.51
   2  -6  -2    1.18    0.91
  -1   6   2   10.00    1.30
  -1   6   2    5.29    0.93
   1  -6  -2    6.84    1.09
  -1   6   2    6.49    1.01
  -1   6   2    5.61    0.68
  -1   6   2    5.19    0.97
  -1   6   2    7.00    1.04
   1  -6  -2    6.09    1.10
   1  -6  -2    6.52    1.02
   0   6   2   12.06    1.24
   0   6   2   11.97    0.96
   0  -6  -2   11.46    1.07
   0   6   2   13.43    1.22
   0   6   2   10.08    1.09
   0  -6  -2    8.92    1.10
   0   6   2   11.04    1.10
   0   6   2   11.72    1.13
   0  -6  -2   10.46    1.16
   1   6   2    5.89    0.86
   1   6   2    5.75    0.78
   1   6   2    5.46    0.71
   1   6   2    3.31    0.59
   1   6   2    5.46    0.77
  -1  -6  -2    7.27    0.87
   1   6   2    6.03    0.77
  -1  -6  -2    5.81    0.83
   2   6   2  212.52    6.69
   2   6   2  221.22    6.72
   2   6   2  221.00    6.79
  -2  -6  -2  212.97    6.91
   2   6   2  223.43    6.70
  -2  -6  -2  216.31    6.67
   2   6   2  213.87    6.73
   2   6   2  212.81    6.69
   3   6   2    7.34    0.67
  -3  -6  -2   12.56    1.05
  -3  -6  -2    9.88    0.65
  -3  -6  -2   10.07    0.84
   3   6   2    8.41    0.71
   3   6   2    8.54    0.75
   4   6   2   15.30    0.80
  -4  -6  -2   16.55    0.92
  -4  -6  -2   20.98    1.41
   4   6   2   15.57    0.82
   4   6   2   14.97    0.84
   5   6   2   43.20    2.37
  -5  -6  -2   41.59    2.24
   6   6   2   28.20    1.94
  -6  -6  -2   23.56    1.73
   7   6   2   39.24    1.43
  -7  -6  -2   40.57    2.32
   7   6   2   39.13    1.43
   7   6   2   37.56    2.33
   8   6   2   14.28    0.92
   8   6   2   12.49    1.52
   8   6   2   12.61    0.91
   8   6   2   11.97    0.90
   9   6   2   -0.59    0.87
   9   6   2    0.39    0.49
   9   6   2    0.36    0.51
   9   6   2    0.71    0.55
  10   6   2   -0.17    0.88
  10   6   2    0.30    0.64
  10   6   2   -0.11    0.56
  10   6   2   -0.30    0.57
  11   6   2    1.25    0.80
  11   6   2    1.36    0.85
  11   6   2    0.82    0.70
  11   6   2    1.45    1.20
  12   6   2    4.44    1.20
  12   6   2    6.04    1.67
  13   6   2    3.65    1.22
  13   6   2    3.67    1.67
  14   6   2    1.58    1.24
  14   6   2    2.33    1.69
   8  -7  -2    0.95    1.57
  -8   7   2    3.40    2.19
  -7   7   2    2.12    1.82
   7  -7  -2    5.05    1.79
  -6   7   2   -0.83    1.15
   6  -7  -2    1.45    1.36
   5  -7  -2    0.10    1.11
  -5   7   2   -0.26    1.26
  -4   7   2   -0.64    1.07
   4  -7  -2    0.86    1.07
  -3   7   2    1.99    0.57
  -3   7   2   -0.24    0.86
  -3   7   2    1.13    1.03
  -3   7   2    2.41    1.26
   3  -7  -2    3.28    1.19
  -2   7   2   34.24    1.67
  -2   7   2   35.23    2.62
   2  -7  -2   39.29    2.58
  -2   7   2   35.50    2.55
  -2   7   2   38.31    2.47
  -1   7   2   73.08    3.36
  -1   7   2   59.84    3.20
  -1   7   2   65.02    3.31
  -1   7   2   63.09    2.48
  -1   7   2   61.28    3.17
   1  -7  -2   56.59    3.16
  -1   7   2   66.12    3.24
   0   7   2   60.73    3.07
   0   7   2   67.84    3.13
   0   7   2   62.80    2.54
   0  -7  -2   64.23    3.10
   0   7   2   60.29    3.02
   0   7   2   62.17    3.00
   0  -7  -2   60.63    2.85
   0   7   2   67.42    3.06
   1   7   2  126.59    4.30
   1   7   2  124.83    4.69
  -1  -7  -2  129.35    4.78
   1   7   2  123.71    4.62
   1   7   2  126.26    4.67
   1   7   2  125.19    4.55
   1   7   2  121.06    4.57
   2   7   2   31.91    1.82
   2   7   2   28.91    1.64
   2   7   2   29.62    1.55
   2   7   2   30.11    1.52
   2   7   2   31.92    1.75
  -2  -7  -2   29.12    1.67
  -2  -7  -2   28.53    1.73
  -3  -7  -2  141.90    4.28
  -3  -7  -2  135.47    4.72
   3   7   2  131.93    4.52
   3   7   2  134.14    4.56
  -3  -7  -2  131.93    4.65
   3   7   2  139.93    4.59
  -4  -7  -2  183.67    6.05
   4   7   2  177.40    5.57
  -4  -7  -2  184.19    5.77
   4   7   2  172.12    5.50
   4   7   2  182.17    5.61
   5   7   2    5.89    0.54
  -5  -7  -2    6.39    0.61
  -5  -7  -2    7.20    1.06
   5   7   2    6.02    0.54
   5   7   2    5.91    0.54
   6   7   2   16.15    0.76
  -6  -7  -2   15.57    1.50
   6   7   2   16.31    0.80
   7   7   2   31.12    2.29
   8   7   2   86.28    4.05
   8   7   2   80.90    2.73
   8   7   2   83.67    2.74
   9   7   2    4.55    1.25
   9   7   2    5.94    0.60
   9   7   2    6.33    0.72
   9   7   2    4.69    0.67
  10   7   2    0.55    0.58
  10   7   2    0.42    0.48
  10   7   2    0.23    0.54
  10   7   2    0.48    0.99
  11   7   2    8.42    0.95
  11   7   2    5.44    0.95
  11   7   2    5.91    1.55
  11   7   2    4.95    0.93
  12   7   2    9.23    1.91
  12   7   2   10.17    1.36
  12   7   2    9.48    1.32
  12   7   2    9.40    1.18
  13   7   2    2.78    1.07
  13   7   2    4.61    1.77
  14   7   2   -0.41    1.62
  14   7   2    0.11    1.02
   7  -8  -2    4.11    1.87
  -7   8   2    0.48    1.86
  -6   8   2    3.70    1.91
   6  -8  -2    5.92    1.95
   5  -8  -2   -1.53    1.02
  -5   8   2    0.53    1.37
  -4   8   2   -0.12    1.13
   4  -8  -2    0.68    1.23
  -3   8   2    9.05    1.72
   3  -8  -2    5.50    1.51
  -3   8   2    8.76    1.85
   2  -8  -2    2.86    1.22
  -2   8   2    2.77    1.16
  -2   8   2    2.54    1.23
  -2   8   2    2.21    1.32
   1  -8  -2    4.83    1.25
  -1   8   2    5.11    1.22
  -1   8   2    5.56    0.80
  -1   8   2    6.49    1.41
  -1   8   2    6.32    1.29
   0   8   2    1.05    0.81
   0   8   2    0.26    0.78
   0   8   2    0.49    0.88
   0  -8  -2    0.52    0.86
   1   8   2   82.00    3.56
   1   8   2   73.05    3.28
  -1  -8  -2   75.44    3.56
   1   8   2   80.83    3.65
   1   8   2   76.84    3.42
   1   8   2   74.80    3.39
  -2  -8  -2   24.42    1.79
   2   8   2   22.64    1.54
   2   8   2   23.07    1.66
  -2  -8  -2   23.71    1.66
   2   8   2   27.56    1.57
   2   8   2   26.49    1.75
   2   8   2   23.83    1.78
   3   8   2   19.26    1.44
   3   8   2   18.43    0.99
  -3  -8  -2   20.71    1.58
  -3  -8  -2   21.27    1.57
   3   8   2   20.72    1.46
   3   8   2   19.29    0.97
   3   8   2   21.72    1.48
  -4  -8  -2   42.12    2.05
   4   8   2   39.24    1.98
   4   8   2   39.16    1.93
  -4  -8  -2   41.85    2.33
   4   8   2   40.27    1.91
   5   8   2    0.23    0.42
  -5  -8  -2   -0.45    0.50
   5   8   2    0.23    0.42
  -5  -8  -2   -0.14    0.64
   6   8   2    6.23    0.61
   6   8   2    6.48    0.61
   6   8   2    7.03    0.68
   7   8   2    2.44    0.41
   7   8   2    2.80    0.44
   8   8   2   27.56    1.18
   8   8   2   25.04    1.13
   8   8   2   25.71    2.24
   9   8   2   12.49    1.75
   9   8   2   13.17    0.93
   9   8   2   13.96    0.90
  10   8   2    3.51    0.66
  10   8   2    3.83    1.37
  10   8   2    4.24    0.67
  11   8   2   -0.20    0.64
  11   8   2    0.96    0.51
  11   8   2   -0.29    1.22
  11   8   2    0.26    0.64
  12   8   2    4.96    0.99
  12   8   2    4.47    0.82
  12   8   2    3.21    1.64
  12   8   2    5.59    1.07
  13   8   2    0.80    0.83
  13   8   2   -1.26    1.37
  14   8   2    3.36    1.81
  14   8   2    2.95    1.07
   6  -9  -2    2.51    2.00
  -6   9   2   -0.15    1.77
  -5   9   2    2.03    1.72
   5  -9  -2   -0.88    1.46
  -4   9   2   -3.92    1.03
   4  -9  -2   -1.21    1.19
  -3   9   2    2.03    1.30
   3  -9  -2    3.19    1.52
   2  -9  -2    0.88    1.19
  -2   9   2   -0.34    0.82
  -2   9   2    0.36    1.16
  -2   9   2    0.85    1.02
  -1   9   2    6.10    1.49
   1  -9  -2   11.65    1.73
  -1   9   2    8.60    1.74
  -1   9   2    7.84    1.52
   0  -9  -2   16.02    1.90
   0   9   2   19.00    1.92
   0   9   2   18.22    1.90
   0   9   2   16.84    1.94
   1   9   2    3.99    1.13
   1   9   2    4.62    1.22
   1   9   2    4.76    1.10
  -1  -9  -2    4.66    1.21
  -2  -9  -2   20.84    1.67
   2   9   2   22.62    1.80
  -2  -9  -2   18.66    1.73
   2   9   2   23.27    1.57
   2   9   2   20.36    1.60
   2   9   2   22.26    1.89
   2   9   2   21.87    1.78
   3   9   2   59.38    2.25
   3   9   2   59.41    2.90
   3   9   2   60.45    2.24
   3   9   2   57.19    2.80
  -3  -9  -2   59.02    2.86
   3   9   2   56.81    2.89
   4   9   2   -0.69    0.56
   4   9   2    1.08    0.69
   4   9   2    0.69    0.74
  -4  -9  -2    1.23    0.88
   5   9   2   33.04    1.85
   5   9   2   35.00    1.83
   6   9   2   58.25    2.44
   6   9   2   58.69    2.36
   7   9   2   15.37    1.08
   7   9   2   16.36    1.04
   8   9   2   29.34    1.35
   8   9   2   32.05    1.44
   9   9   2    5.87    0.65
   9   9   2    5.71    0.59
  10   9   2    5.91    0.70
  10   9   2    6.12    0.71
  11   9   2   11.38    0.99
  11   9   2   12.46    1.12
  12   9   2   -0.42    0.68
  12   9   2    0.31    0.75
  12   9   2   -0.32    1.46
  13   9   2   -0.53    0.91
  13   9   2   -0.63    0.86
  13   9   2    2.09    1.79
  -5  10   2   -1.89    1.62
   5 -10  -2   -4.62    1.29
  -4  10   2    1.19    1.63
   4 -10  -2    0.42    1.45
   3 -10  -2   -2.44    1.17
  -3  10   2   -0.55    1.06
  -2  10   2   11.53    1.94
   2 -10  -2   11.27    1.96
   1 -10  -2   -0.83    1.15
  -1  10   2   -0.49    1.09
  -1  10   2   -0.24    1.08
  -1  10   2    0.07    1.04
   0  10   2    2.41    1.22
   0  10   2    3.99    1.48
   0  10   2    2.50    1.27
   1  10   2   -0.92    0.93
   1  10   2   -1.35    0.97
   1  10   2    0.36    1.15
   2  10   2  215.87    7.31
   2  10   2  213.30    7.76
   2  10   2  211.15    7.66
   3  10   2   -0.21    0.59
   3  10   2    0.02    0.53
   3  10   2    0.33    0.83
   3  10   2    0.32    0.95
   3  10   2    0.39    0.97
  -3 -10  -2    0.18    0.91
   4  10   2  167.85    5.97
   4  10   2  153.43    5.76
   4  10   2  162.64    5.87
   5  10   2   46.17    2.46
   5  10   2   43.83    2.33
   6  10   2    0.76    0.68
   6  10   2    0.92    0.65
   7  10   2   14.18    1.21
   7  10   2   10.95    1.02
   8  10   2    6.65    0.82
   8  10   2    7.00    0.76
   9  10   2    0.00    0.50
   9  10   2    0.01    0.43
  10  10   2    0.74    0.49
  10  10   2    0.40    0.44
  11  10   2    0.01    0.53
  11  10   2   -0.07    0.48
  12  10   2   24.53    1.55
  12  10   2   25.02    1.48
  13  10   2    1.99    0.91
  13  10   2    0.84    0.88
  -4  11   2    2.38    1.81
  -3  11   2   -2.31    1.25
  -2  11   2    3.20    1.57
  -1  11   2   11.81    2.05
  -1  11   2   14.81    2.23
   0  11   2    0.04    1.16
   0  11   2   -0.64    1.18
   0  11   2   -0.19    1.17
   1  11   2   27.52    2.40
   1  11   2   29.54    2.65
   1  11   2   32.97    2.86
   2  11   2    2.70    1.05
   2  11   2    3.57    1.40
   2  11   2    2.20    1.22
   3  11   2   78.74    3.02
   3  11   2   81.34    3.97
   3  11   2   78.53    4.02
   4  11   2  105.80    4.55
   4  11   2  102.28    4.53
   5  11   2   18.94    1.73
   5  11   2   24.40    2.06
   6  11   2    0.04    0.65
   6  11   2   -0.10    0.76
   7  11   2   -0.72    0.58
   7  11   2    0.20    0.73
   8  11   2   -0.14    0.63
   8  11   2   -0.11    0.55
   9  11   2   -0.06    0.61
   9  11   2    0.30    0.56
  10  11   2   -0.57    0.47
  10  11   2   -0.05    0.55
  -2  12   2    6.44    2.06
  -1  12   2    1.81    1.59
   0  12   2   17.34    2.45
   0  12   2   18.72    2.34
   0  12   2   15.47    2.56
   1  12   2    0.17    1.14
   1  12   2    1.09    1.37
   1  12   2    0.14    1.18
   2  12   2    6.64    1.33
   2  12   2    7.02    1.77
   2  12   2    5.85    1.60
   3  12   2    0.75    0.71
   3  12   2    2.97    1.36
   3  12   2    0.08    1.17
   4  12   2   -0.55    1.00
   5  12   2    2.00    1.06
   6  12   2   11.55    1.42
   7  12   2    5.27    1.13
   7  12   2    3.97    0.99
   8  12   2   14.33    1.40
   8  12   2   14.25    1.35
   9  12   2    2.65    0.87
   9  12   2    4.44    0.89
  10  12   2    0.15    0.68
  10  12   2    1.01    0.65
  -1  13   2    0.40    1.83
   0  13   2    0.63    1.49
   1  13   2    0.55    1.74
   1  13   2   -0.14    1.34
   1  13   2   -1.32    1.21
   2  13   2    2.68    1.16
   2  13   2    2.77    1.69
   2  13   2    1.55    1.46
   3  13   2    5.97    1.70
   4  13   2   11.03    1.86
   5  13   2   -0.19    1.00
   6  13   2    0.68    1.12
   7  13   2    2.42    1.03
   8  13   2    3.60    1.10
   9  13   2   18.35    1.65
   9  13   2   18.90    1.72
  10  13   2   -0.29    0.78
  10  13   2   -1.27    0.70
  11  13   2    3.98    0.75
   1  14   2    0.62    1.41
   2  14   2    6.39    2.03
   2  14   2    8.58    1.42
   3  14   2   -1.21    1.29
   4  14   2    0.30    1.31
   5  14   2    3.90    1.51
   6  14   2    0.48    1.15
   7  14   2    0.32    1.09
   8  14   2   45.58    2.90
   9  14   2   -0.43    0.95
  10  14   2    0.93    0.98
  10  14   2    0.37    0.89
   6  15   2    1.75    1.37
   7  13  -3    1.77    1.43
   6  13  -3    0.00    1.28
   5  13  -3    5.13    1.61
   4  13  -3   -0.99    1.28
   3  13  -3   -1.56    1.24
   2  13  -3   -0.94    1.28
   9  12  -3    0.62    1.13
   9  12  -3   -1.07    1.02
   8  12  -3    1.34    1.14
   8  12  -3    1.10    1.19
   7  12  -3    1.73    1.25
   6  12  -3   -0.18    1.15
   5  12  -3    8.40    1.71
   4  12  -3    4.97    1.67
   3  12  -3    0.31    0.97
   3  12  -3    1.47    1.33
   2  12  -3   -0.93    1.24
   2  12  -3   -0.69    1.19
   1  12  -3    3.17    1.71
   0  12  -3    0.73    1.71
  10  11  -3    0.38    0.99
   9  11  -3   -0.05    0.93
   8  11  -3   -0.53    0.96
   7  11  -3    0.67    1.06
   7  11  -3    0.43    0.97
   6  11  -3    4.53    1.26
   6  11  -3    3.58    1.23
   5  11  -3    4.07    1.24
   4  11  -3    1.68    1.17
   3  11  -3    2.00    1.08
   3  11  -3    1.67    1.17
   2  11  -3   -1.38    1.01
   2  11  -3   -0.39    1.09
   1  11  -3    3.19    1.47
   1  11  -3    3.06    1.53
   0  11  -3    3.35    1.64
  -1  11  -3   -0.37    1.47
  -2  11  -3    2.14    1.80
  11  10  -3    2.18    1.16
  10  10  -3   -0.86    0.86
   9  10  -3    2.81    1.07
   8  10  -3    7.05    1.32
   7  10  -3    0.86    0.88
   6  10  -3   11.39    1.51
   5  10  -3    2.27    0.98
   5  10  -3    1.20    1.00
   4  10  -3   -0.06    0.62
   4  10  -3    0.40    0.88
   3  10  -3    0.70    0.95
   3  10  -3    1.15    0.94
   2  10  -3    4.11    1.27
   2  10  -3    4.75    1.38
   1  10  -3    3.05    1.28
   1  10  -3    2.34    1.25
   0  10  -3    5.56    1.58
   0  10  -3    8.08    1.71
  -1  10  -3   -0.07    1.28
  -2  10  -3    1.98    1.54
  -3  10  -3   -1.35    1.33
  -4  10  -3   -0.01    1.75
  12   9  -3   -1.63    0.94
  11   9  -3    6.09    1.37
  10   9  -3    7.02    1.34
   9   9  -3   12.44    1.55
   8   9  -3    7.28    1.26
   7   9  -3    9.71    1.32
   6   9  -3    3.84    1.00
   5   9  -3    2.17    0.94
   4   9  -3   31.41    2.32
   4   9  -3   33.14    2.36
   4   9  -3   34.80    1.80
   3   9  -3    7.82    1.16
  -3  -9   3    7.77    1.23
   3   9  -3    7.91    1.38
   2   9  -3    1.67    1.02
   2   9  -3    2.06    0.99
   1   9  -3   48.83    3.09
   1   9  -3   48.63    3.13
   0   9  -3   25.76    2.39
   0   9  -3   27.64    2.44
  -1   9  -3    0.20    1.07
  -1   9  -3    0.72    1.08
   1  -9   3    1.41    1.25
   2  -9   3    5.91    1.79
  -2   9  -3    3.15    1.47
   3  -9   3    0.13    1.46
  -3   9  -3    0.13    1.29
   4  -9   3   10.38    2.36
  -4   9  -3    7.15    2.09
   5  -9   3   -1.40    1.50
  -5   9  -3    0.50    1.67
  12   8  -3    0.13    1.18
  11   8  -3   11.30    1.64
  10   8  -3    2.96    1.09
   9   8  -3    9.75    1.33
   8   8  -3    1.63    0.86
   8   8  -3    1.95    1.04
   8   8  -3    2.50    0.98
   7   8  -3   26.91    2.11
   7   8  -3   25.38    1.92
   7   8  -3   28.23    1.98
   6   8  -3   -0.05    0.67
   6   8  -3    0.23    0.66
   6   8  -3   -1.19    0.61
   5   8  -3    1.85    0.85
   5   8  -3    2.45    0.83
   4   8  -3    5.15    0.81
   4   8  -3    4.87    1.07
   4   8  -3    5.37    1.07
   4   8  -3    4.30    0.70
  -3  -8   3   13.78    1.42
   3   8  -3   14.59    1.34
   3   8  -3   13.03    1.48
   3   8  -3   13.00    1.46
  -2  -8   3    8.35    1.47
   2   8  -3    6.09    1.17
  -2  -8   3    6.36    1.03
   2   8  -3    7.59    1.25
   1   8  -3    3.99    1.14
  -1  -8   3    6.23    1.44
   1   8  -3    4.94    1.20
   0   8  -3   -2.41    0.84
   0  -8   3   -1.06    0.82
   0   8  -3   -1.40    0.75
   1  -8   3    5.69    1.43
  -1   8  -3    7.54    1.49
  -1   8  -3    7.68    1.47
  -2   8  -3   15.94    2.05
   2  -8   3   19.37    2.26
  -2   8  -3   17.55    2.06
  -3   8  -3   -1.01    1.12
   3  -8   3    1.87    1.28
  -4   8  -3   23.56    2.69
   4  -8   3   22.49    2.76
   5  -8   3   -0.20    1.52
  -5   8  -3    0.45    1.52
  -6   8  -3    0.48    1.68
   6  -8   3   -0.47    1.70
  -7   8  -3    0.55    2.05
   7  -8   3    1.21    1.91
  12   7  -3   -0.13    1.17
  11   7  -3    4.16    1.20
  10   7  -3    2.78    1.06
   9   7  -3    2.85    0.95
   9   7  -3    2.90    0.99
   8   7  -3    5.94    1.08
   8   7  -3    8.89    1.18
   8   7  -3    6.77    1.23
   7   7  -3    5.29    0.99
   7   7  -3    5.10    0.96
   7   7  -3    5.25    1.00
   6   7  -3   43.91    2.42
   6   7  -3   52.21    2.61
   6   7  -3   48.18    2.54
   5   7  -3   36.53    2.19
   5   7  -3   37.22    2.26
   5   7  -3   37.36    2.20
   4   7  -3   33.58    2.18
  -4  -7   3   30.07    2.18
   4   7  -3   29.58    2.01
   4   7  -3   31.69    2.20
   4   7  -3   31.71    1.66
   4   7  -3   27.87    1.70
   3   7  -3    2.67    0.88
   3   7  -3    1.16    0.76
  -3  -7   3    2.67    0.85
   3   7  -3    2.51    0.77
  -3  -7   3    2.09    0.98
   3   7  -3    3.35    0.93
  -2  -7   3   32.57    2.04
   2   7  -3   33.85    2.23
   2   7  -3   33.00    2.17
  -2  -7   3   31.00    2.26
   2   7  -3   33.18    2.09
   2   7  -3   36.83    2.22
  -1  -7   3    0.82    0.90
  -1  -7   3   -0.21    0.66
   1   7  -3    0.48    0.74
  -1  -7   3    0.95    0.61
   1   7  -3    1.22    0.68
   1   7  -3    0.92    0.70
   0   7  -3   16.82    1.64
   0  -7   3   14.29    1.70
   0   7  -3   12.78    1.49
   0  -7   3   14.15    1.05
  -1   7  -3    0.80    0.77
  -1   7  -3    2.56    1.01
   1  -7   3    0.96    0.97
   2  -7   3    0.70    0.95
  -2   7  -3    0.61    0.83
  -2   7  -3    1.89    1.16
  -3   7  -3   21.44    2.27
   3  -7   3   20.99    2.28
   4  -7   3   98.42    5.13
  -4   7  -3   92.01    5.05
  -5   7  -3    7.65    1.97
   5  -7   3    6.81    1.81
  -6   7  -3    1.37    1.46
   6  -7   3    3.61    1.73
   7  -7   3    6.43    2.08
  -7   7  -3    1.63    1.93
  -8   7  -3    1.97    2.04
   8  -7   3   -2.44    1.42
  12   6  -3    2.06    1.28
  11   6  -3    2.68    1.24
  10   6  -3    1.80    1.00
   9   6  -3    1.54    0.92
   9   6  -3    2.09    0.90
   8   6  -3   11.11    1.33
   8   6  -3   11.86    1.30
   8   6  -3   15.61    1.48
   7   6  -3    0.36    0.67
   7   6  -3   -0.13    0.62
   7   6  -3   -0.67    0.61
   6   6  -3   85.80    3.57
   6   6  -3   85.59    3.55
   6   6  -3   86.53    3.62
   5   6  -3   64.72    2.34
   5   6  -3   62.97    3.01
   5   6  -3   73.38    3.26
  -5  -6   3   65.31    3.28
   5   6  -3   72.08    3.31
   4   6  -3  665.57   19.12
   4   6  -3  628.35   19.11
   4   6  -3  677.98   19.28
   4   6  -3  659.79   18.73
  -4  -6   3  666.52   18.39
   4   6  -3  626.96   19.07
  -4  -6   3  638.19   19.66
   3   6  -3   89.73    3.62
   3   6  -3   88.31    3.37
   3   6  -3   81.13    3.48
  -3  -6   3   84.34    3.66
   3   6  -3   82.46    3.35
  -3  -6   3   84.48    3.36
   3   6  -3   91.08    3.66
  -2  -6   3    1.23    0.64
   2   6  -3    0.60    0.51
   2   6  -3    1.54    0.67
   2   6  -3    1.72    0.71
  -2  -6   3   -0.50    0.68
   2   6  -3    0.76    0.61
  -1  -6   3   95.34    4.16
  -1  -6   3  106.02    4.07
   1   6  -3   98.42    4.05
   1   6  -3  101.73    4.11
   1   6  -3  108.59    4.26
   1   6  -3   94.84    4.06
   1   6  -3  104.94    4.13
   0   6  -3  126.95    4.93
   0  -6   3  117.16    4.97
   0   6  -3  122.04    4.81
   0  -6   3  126.28    4.78
   0  -6   3  129.21    4.80
   0   6  -3  122.70    4.91
   0  -6   3  117.97    3.94
  -1   6  -3    0.75    0.67
   1  -6   3    0.46    0.33
   1  -6   3   -0.55    0.77
   1  -6   3    0.51    0.67
  -1   6  -3    0.56    0.73
   2  -6   3    0.27    0.77
  -2   6  -3   -0.52    0.68
  -2   6  -3   -0.65    0.60
   2  -6   3    0.80    0.79
   3  -6   3   34.41    2.65
  -3   6  -3   37.66    2.56
  -3   6  -3   33.67    2.77
  -4   6  -3  105.39    5.17
   4  -6   3  101.49    5.06
   5  -6   3   47.60    3.48
  -5   6  -3   42.81    3.33
  -6   6  -3   48.07    3.67
   6  -6   3   38.33    3.37
  -7   6  -3   -0.39    1.47
   7  -6   3   -0.35    1.33
   8  -6   3   -1.22    1.33
  -8   6  -3   -1.18    1.55
  -9   6  -3   -0.36    1.91
  13   5  -3   -0.37    1.33
  12   5  -3    2.35    1.32
  11   5  -3    8.07    1.55
  10   5  -3    2.50    1.03
   9   5  -3    5.89    1.15
   9   5  -3    3.82    1.05
   8   5  -3    0.17    0.70
   8   5  -3    0.56    0.72
   8   5  -3   -0.24    0.61
   7   5  -3   30.50    1.92
   7   5  -3   25.78    1.78
   7   5  -3   26.35    1.84
   6   5  -3  176.36    5.89
   6   5  -3  180.68    6.01
   6   5  -3  163.86    5.84
  -6  -5   3  165.97    6.09
  -5  -5   3  194.10    6.73
   5   5  -3  194.48    6.03
   5   5  -3  203.20    6.48
   5   5  -3  188.20    6.46
   5   5  -3  194.09    6.01
   5   5  -3  200.16    6.56
  -5  -5   3  191.82    6.07
   4   5  -3  193.33    6.26
  -4  -5   3  200.73    6.20
   4   5  -3  197.28    6.44
   4   5  -3  198.38    6.25
   4   5  -3  199.57    6.54
   4   5  -3  197.66    6.46
  -4  -5   3  191.19    6.66
   3   5  -3    0.23    0.56
  -3  -5   3   -0.19    0.50
   3   5  -3    0.48    0.53
   3   5  -3    1.98    0.69
   3   5  -3   -0.24    0.56
   3   5  -3    0.46    0.51
  -3  -5   3    1.02    0.70
  -2  -5   3  103.31    3.71
   2   5  -3   95.46    3.70
  -2  -5   3   97.77    3.91
   2   5  -3   97.30    3.81
   2   5  -3   94.02    3.72
   2   5  -3   99.59    3.74
   2   5  -3   97.51    3.80
   1   5  -3  121.80    4.54
  -1  -5   3  122.82    4.38
  -1  -5   3  119.44    4.65
   1   5  -3  117.15    4.51
   1   5  -3  115.02    4.41
  -1  -5   3  123.46    4.39
   1   5  -3  124.83    4.53
   0  -5   3  160.98    5.76
   0  -5   3  168.98    5.73
   0  -5   3  164.71    5.70
   0   5  -3  173.39    5.97
   0  -5   3  159.66    5.96
   0   5  -3  155.65    5.84
   0   5  -3  163.38    5.77
   1  -5   3   93.27    3.82
   1  -5   3   85.48    3.91
  -1   5  -3   85.66    3.73
   1  -5   3   89.55    2.82
   1  -5   3   93.96    3.83
   1  -5   3   96.07    3.97
  -1   5  -3   88.82    3.94
  -1   5  -3   93.65    3.93
   2  -5   3    1.97    0.90
   2  -5   3    1.93    0.79
   2  -5   3   -0.01    0.90
   2  -5   3    2.09    0.77
  -2   5  -3    1.50    0.74
  -2   5  -3    1.61    0.78
  -2   5  -3    1.74    0.85
   3  -5   3   47.37    2.94
  -3   5  -3   49.67    2.79
   3  -5   3   48.96    2.86
   3  -5   3   50.01    2.99
   3  -5   3   53.06    3.12
  -3   5  -3   51.06    3.10
  -4   5  -3   10.14    1.51
   4  -5   3    8.07    1.62
  -4   5  -3   11.25    1.72
  -5   5  -3    8.50    1.72
   5  -5   3    7.83    1.56
   6  -5   3   12.39    1.89
  -6   5  -3    7.49    1.70
   7  -5   3    1.24    1.28
  -7   5  -3    0.60    1.34
  -8   5  -3   -0.70    1.54
   8  -5   3    1.93    1.48
   9  -5   3    2.10    1.56
  13   4  -3    2.45    1.53
  12   4  -3   -0.02    1.07
  11   4  -3    1.73    1.08
  10   4  -3    1.97    1.11
  10   4  -3    0.68    0.91
   9   4  -3   11.43    1.48
   9   4  -3   10.97    1.45
   8   4  -3   14.89    1.52
   8   4  -3   10.80    1.36
   8   4  -3   12.27    1.37
   7   4  -3   22.94    1.09
   7   4  -3   22.56    1.12
   7   4  -3   23.42    1.69
   7   4  -3   23.75    1.76
   7   4  -3   22.73    1.68
   6   4  -3   83.15    2.87
   6   4  -3   78.87    3.31
   6   4  -3   88.52    3.45
  -6  -4   3   82.25    3.53
  -6  -4   3   83.58    3.10
   6   4  -3   81.01    2.88
   6   4  -3   80.82    3.39
   5   4  -3  104.01    3.84
   5   4  -3   99.27    3.76
   5   4  -3   97.81    3.70
   5   4  -3   96.69    3.43
  -5  -4   3   98.91    3.51
   5   4  -3  104.07    3.46
  -5  -4   3  101.36    3.93
   4   4  -3  111.62    3.79
   4   4  -3  102.90    3.73
   4   4  -3  108.52    3.94
  -4  -4   3  106.42    3.74
   4   4  -3  112.23    3.98
  -4  -4   3  110.88    4.10
   4   4  -3  111.76    3.99
  -3  -4   3  660.09   18.86
   3   4  -3  684.48   19.83
   3   4  -3  652.85   19.46
   3   4  -3  692.10   19.10
   3   4  -3  703.59   19.57
   3   4  -3  670.47   19.82
  -3  -4   3  665.40   20.04
  -2  -4   3    3.01    0.72
  -2  -4   3    2.79    0.64
   2   4  -3    0.91    0.62
   2   4  -3    3.56    0.71
   2   4  -3    2.26    0.58
   2   4  -3    3.48    0.65
   2   4  -3    3.62    0.68
   1   4  -3   12.84    1.16
   1   4  -3   12.31    1.10
  -1  -4   3   15.85    1.21
   1   4  -3   12.72    1.18
   1   4  -3   14.96    1.21
  -1  -4   3   13.41    1.25
   1   4  -3   12.49    1.10
  -1  -4   3   14.59    1.21
  -1  -4   3   12.58    1.10
   0   4  -3  439.40   13.09
   0  -4   3  424.84   12.68
   0   4  -3  410.21   12.69
   0  -4   3  420.78   13.12
   0  -4   3  420.54   12.47
   0  -4   3  429.34   12.46
   0   4  -3  408.35   12.67
   0   4  -3  425.98   13.09
   1  -4   3   22.03    1.65
   1  -4   3   23.59    1.70
  -1   4  -3   23.68    1.55
  -1   4  -3   24.51    1.64
   1  -4   3   23.22    1.59
  -1   4  -3   23.11    1.65
   1  -4   3   24.14    1.65
  -2   4  -3    0.74    0.56
   2  -4   3    1.41    0.71
  -2   4  -3    1.10    0.58
   2  -4   3    0.93    0.77
   2  -4   3    1.45    0.70
   2  -4   3    1.91    0.70
  -2   4  -3    1.01    0.73
   3  -4   3    5.38    1.04
   3  -4   3    7.30    1.34
   3  -4   3    5.40    1.07
  -3   4  -3    6.66    1.21
  -3   4  -3    6.54    1.01
   4  -4   3   -0.22    0.89
  -4   4  -3   -0.83    0.87
   4  -4   3   -0.82    0.69
  -4   4  -3    0.44    0.73
   4  -4   3   -0.10    0.78
   5  -4   3   20.62    1.99
  -5   4  -3   23.29    2.17
   5  -4   3   22.27    2.13
   6  -4   3   34.16    2.74
   6  -4   3   39.97    2.91
  -6   4  -3   38.44    3.02
  -7   4  -3    5.21    1.57
   7  -4   3    3.80    1.38
   8  -4   3   10.24    1.89
  -8   4  -3    9.15    2.02
   9  -4   3    9.09    1.87
  10  -4   3    2.87    1.70
  10  -4   3    4.61    1.73
  12   3  -3   -0.66    1.07
  11   3  -3   -0.22    0.99
  10   3  -3    4.19    1.22
  10   3  -3    3.29    0.66
   9   3  -3   83.08    3.71
   9   3  -3   85.03    3.20
   9   3  -3   85.58    4.03
   8   3  -3   19.90    1.71
   8   3  -3   16.48    1.59
   8   3  -3   18.57    1.56
   8   3  -3   19.72    1.34
   8   3  -3   17.65    1.66
   8   3  -3   19.59    1.30
   7   3  -3    2.45    0.75
   7   3  -3    2.04    0.79
  -7  -3   3    2.42    0.89
  -7  -3   3    1.12    0.69
   7   3  -3    1.25    0.50
   7   3  -3    1.83    0.60
   7   3  -3    1.77    0.72
   7   3  -3    1.61    0.71
   6   3  -3   35.80    1.72
   6   3  -3   35.94    1.73
  -6  -3   3   33.93    1.83
   6   3  -3   36.99    2.05
  -6  -3   3   34.01    2.09
   6   3  -3   38.32    2.10
   6   3  -3   35.32    1.97
   5   3  -3   53.68    2.24
  -5  -3   3   52.47    2.53
   5   3  -3   55.62    2.24
  -5  -3   3   51.57    2.28
   5   3  -3   54.29    2.43
   5   3  -3   55.51    2.46
   5   3  -3   58.48    2.59
   4   3  -3  231.61    7.29
   4   3  -3  228.60    7.32
   4   3  -3  242.32    7.38
  -4  -3   3  235.06    7.12
   4   3  -3  240.87    7.44
  -4  -3   3  230.80    7.61
   4   3  -3  236.90    7.38
  -3  -3   3  757.15   22.17
   3   3  -3  746.88   21.97
   3   3  -3  728.41   21.50
   3   3  -3  746.31   21.96
  -3  -3   3  742.11   20.86
   3   3  -3  768.10   21.03
   3   3  -3  781.82   21.59
   2   3  -3  174.85    5.42
  -2  -3   3  160.52    5.19
  -2  -3   3  161.10    5.23
   2   3  -3  157.00    5.28
   2   3  -3  170.07    5.42
  -2  -3   3  161.71    5.51
   2   3  -3  163.25    5.30
   2   3  -3  168.24    5.42
   1   3  -3 1158.36   31.65
   1   3  -3 1076.92   32.37
  -1  -3   3 1120.34   31.52
   1   3  -3 1170.33   32.44
   1   3  -3 1113.97   30.73
  -1  -3   3 1073.54   30.62
   1   3  -3 1115.62   31.57
  -1  -3   3 1120.31   32.48
   0   3  -3 1573.02   45.59
   0  -3   3 1655.20   44.37
   0   3  -3 1693.57   46.89
   0  -3   3 1627.41   46.91
   0   3  -3 1617.37   46.87
   0  -3   3 1602.28   45.61
   0  -3   3 1630.27   44.30
   1  -3   3    7.98    0.93
   1  -3   3    9.50    1.02
  -1   3  -3   10.32    1.04
   1  -3   3    9.51    1.04
  -1   3  -3    8.71    0.91
  -1   3  -3    8.98    0.94
   1  -3   3    8.45    0.89
  -1   3  -3    9.75    0.98
   2  -3   3   11.76    1.16
  -2   3  -3   13.89    1.17
   2  -3   3   12.92    1.24
   2  -3   3   15.65    1.27
  -2   3  -3   15.83    1.40
   2  -3   3   14.01    1.31
  -2   3  -3   15.42    1.28
  -3   3  -3   63.35    2.85
   3  -3   3   63.66    3.03
   3  -3   3   64.14    3.00
   3  -3   3   63.84    3.07
  -3   3  -3   64.41    3.08
   4  -3   3   45.82    2.59
  -4   3  -3   40.71    2.30
  -4   3  -3   45.68    2.65
   4  -3   3   40.46    2.45
   4  -3   3   45.65    2.73
  -5   3  -3   12.29    1.38
   5  -3   3   12.84    1.52
   5  -3   3   13.81    1.60
  -5   3  -3   13.75    1.61
   5  -3   3   14.32    1.75
   6  -3   3    1.51    0.98
  -6   3  -3    2.91    1.22
   6  -3   3    2.62    1.09
   7  -3   3    8.15    1.46
   7  -3   3    5.78    1.42
  -7   3  -3    7.78    1.59
   8  -3   3   10.75    1.75
  -8   3  -3    7.53    1.83
   8  -3   3    8.65    1.74
   9  -3   3    4.95    1.62
   9  -3   3    3.71    1.46
  10  -3   3    1.74    1.52
  10  -3   3    0.04    1.36
  11  -3   3    0.03    1.33
  11  -3   3    1.88    1.57
  12   2  -3    0.02    1.35
  11   2  -3   10.84    1.25
  11   2  -3    9.83    1.81
  10   2  -3   23.63    1.76
  10   2  -3   20.76    2.15
   9   2  -3    2.37    0.87
   9   2  -3    3.42    1.13
   9   2  -3    2.01    0.95
   8   2  -3    7.46    1.22
   8   2  -3    7.59    1.02
   8   2  -3    9.08    1.13
   8   2  -3    8.25    1.39
   7   2  -3   29.33    1.75
   7   2  -3   31.06    1.97
  -7  -2   3   25.12    1.74
   7   2  -3   30.60    2.15
   7   2  -3   28.02    1.92
   7   2  -3   28.52    1.74
   7   2  -3   29.19    1.72
  -7  -2   3   27.12    2.06
  -6  -2   3   28.56    1.98
   6   2  -3   26.29    1.62
   6   2  -3   28.04    1.81
   6   2  -3   26.15    1.75
   6   2  -3   33.44    2.03
  -6  -2   3   31.02    1.81
   6   2  -3   28.49    1.70
   6   2  -3   31.78    1.70
  -5  -2   3   45.91    2.29
   5   2  -3   42.59    2.11
  -5  -2   3   45.84    2.08
   5   2  -3   46.19    2.19
   5   2  -3   36.84    1.91
   5   2  -3   45.24    1.95
   5   2  -3   41.67    2.19
   5   2  -3   44.95    2.04
  -4  -2   3  114.02    3.85
   4   2  -3  112.46    3.95
   4   2  -3  109.31    3.88
   4   2  -3  110.18    3.95
  -4  -2   3  107.64    4.07
   4   2  -3  114.68    4.00
   3   2  -3    0.61    0.40
   3   2  -3    0.27    0.37
  -3  -2   3    0.07    0.44
   3   2  -3   -0.36    0.32
   3   2  -3    0.82    0.50
  -3  -2   3    0.34    0.38
  -3  -2   3    0.18    0.33
   3   2  -3    0.76    0.39
   2   2  -3 2246.92   61.38
  -2  -2   3 2157.40   61.26
   2   2  -3 2134.33   62.94
   2   2  -3 2261.80   59.57
  -2  -2   3 2211.23   63.05
   2   2  -3 2173.20   61.35
  -2  -2   3 2190.24   59.48
   2   2  -3 2281.35   62.96
  -1  -2   3   23.21    1.25
   1   2  -3   23.94    1.34
   1   2  -3   21.96    1.26
  -1  -2   3   23.81    1.30
   1   2  -3   18.14    1.19
   1   2  -3   21.32    1.27
  -1  -2   3   22.94    1.36
   1   2  -3   21.52    1.19
   0   2  -3   33.88    1.61
   0   2  -3   32.18    1.54
   0  -2   3   33.32    1.70
   0   2  -3   36.99    1.72
   0   2  -3   33.30    1.63
   0  -2   3   33.44    1.60
   0  -2   3   35.63    1.66
   0   2  -3   32.06    1.61
  -1   2  -3  177.04    5.74
  -1   2  -3  189.18    5.86
   1  -2   3  181.88    5.76
  -1   2  -3  173.16    5.93
  -1   2  -3  185.03    5.98
   1  -2   3  174.97    5.68
   1  -2   3  182.94    5.73
   1  -2   3  176.58    5.96
   1  -2   3  175.48    5.78
  -1   2  -3  182.38    5.75
  -2   2  -3  415.97   12.42
   2  -2   3  418.73   12.29
   2  -2   3  412.79   12.85
   2  -2   3  406.55   12.21
  -2   2  -3  405.69   12.84
   2  -2   3  430.87   12.46
   2  -2   3  422.53   12.52
  -2   2  -3  435.24   12.54
  -3   2  -3   54.09    2.39
   3  -2   3   56.66    2.47
  -3   2  -3   53.45    2.62
   3  -2   3   53.90    2.56
   3  -2   3   47.28    2.44
   3  -2   3   58.10    2.48
   3  -2   3   50.31    2.45
   4  -2   3   19.26    1.49
   4  -2   3   21.11    1.51
   4  -2   3   20.35    1.72
  -4   2  -3   19.12    1.44
  -4   2  -3   20.97    1.65
   4  -2   3   19.63    1.54
   4  -2   3   18.65    1.50
   5  -2   3   86.61    3.89
   5  -2   3   96.67    3.94
  -5   2  -3   90.63    3.72
   5  -2   3   93.50    4.09
   5  -2   3   89.33    3.94
  -5   2  -3   85.57    4.05
   6  -2   3  130.23    5.36
   6  -2   3  145.39    5.62
  -6   2  -3  127.54    5.54
   6  -2   3  136.74    5.43
  -7   2  -3   32.05    2.55
   7  -2   3   31.11    2.36
   7  -2   3   33.65    2.46
   8  -2   3    0.51    0.88
   8  -2   3    1.06    1.06
   8  -2   3    1.50    1.06
  -8   2  -3    0.50    1.15
   9  -2   3    9.07    1.74
   9  -2   3    5.56    1.46
   9  -2   3   11.29    1.96
  10  -2   3   19.25    2.30
  10  -2   3   17.83    2.22
  11  -2   3   -0.95    1.26
  11  -2   3   -0.79    1.34
  12   1  -3   -1.37    1.27
  12   1  -3    0.52    1.06
  11   1  -3   -0.02    0.98
  11   1  -3   -0.60    1.13
  10   1  -3    3.47    1.10
  10   1  -3    4.90    1.44
   9   1  -3    6.76    1.18
   9   1  -3    5.73    1.32
   9   1  -3    6.57    1.14
   8   1  -3   20.78    1.74
   8   1  -3   20.93    1.62
   8   1  -3   23.22    1.95
  -7  -1   3   10.78    1.45
  -7  -1   3   11.17    1.31
   7   1  -3   12.20    1.12
   7   1  -3   11.81    1.37
   7   1  -3   11.27    1.22
   7   1  -3   12.77    1.55
   7   1  -3   14.16    1.39
   6   1  -3   42.30    1.93
   6   1  -3   36.74    2.18
   6   1  -3   40.60    2.13
   6   1  -3   39.86    2.15
  -6  -1   3   39.19    2.20
   6   1  -3   41.03    2.39
  -6  -1   3   37.85    2.29
   6   1  -3   45.36    2.33
   5   1  -3   74.92    3.10
   5   1  -3   76.62    3.22
   5   1  -3   75.67    2.74
   5   1  -3   68.91    3.02
   5   1  -3   78.19    3.09
   5   1  -3   75.88    3.08
  -5  -1   3   71.49    2.99
  -5  -1   3   73.89    3.24
   4   1  -3   12.68    1.09
   4   1  -3   13.19    1.04
   4   1  -3   11.67    1.08
   4   1  -3   14.01    0.88
  -4  -1   3   12.51    1.08
  -4  -1   3   12.97    1.07
  -4  -1   3   12.98    1.14
   4   1  -3   12.96    1.10
   4   1  -3   14.45    1.10
   3   1  -3    6.37    0.69
   3   1  -3    7.88    0.75
   3   1  -3    6.99    0.75
  -3  -1   3    8.40    0.60
  -3  -1   3    6.82    0.79
   3   1  -3    7.12    0.72
   3   1  -3    7.67    0.83
  -3  -1   3    8.35    0.79
  -3  -1   3    8.21    0.74
  -2  -1   3  105.46    3.73
  -2  -1   3  107.76    3.57
   2   1  -3  102.06    3.55
   2   1  -3  110.05    3.70
   2   1  -3  108.09    3.63
   2   1  -3  104.12    3.58
  -2  -1   3  106.08    3.27
   2   1  -3  104.28    3.64
  -2  -1   3  107.74    3.56
   1   1  -3  122.17    3.95
   1   1  -3  126.74    4.09
  -1  -1   3  116.35    3.88
  -1  -1   3  122.22    4.06
  -1  -1   3  120.03    3.93
  -1  -1   3  124.77    3.92
  -1  -1   3  120.76    4.12
   1   1  -3  115.60    4.02
   0   1  -3 1446.48   42.79
   0  -1   3 1496.72   42.84
   0  -1   3 1497.04   41.60
   0  -1   3 1584.99   42.82
   0   1  -3 1486.71   40.45
   0  -1   3 1458.76   40.44
   0  -1   3 1480.90   41.68
   0   1  -3 1493.49   41.68
   0   1  -3 1525.19   42.80
   0   1  -3 1463.63   41.64
  -1   1  -3  280.88    8.48
   1  -1   3  278.02    8.08
   1  -1   3  280.41    8.20
   1  -1   3  280.76    8.46
  -1   1  -3  281.38    8.24
  -1   1  -3  281.92    8.08
  -1   1  -3  260.82    8.41
   1  -1   3  261.17    8.41
   1  -1   3  264.06    8.20
  -1   1  -3  266.47    8.15
   2  -1   3  221.65    6.98
   2  -1   3  234.38    7.20
   2  -1   3  218.05    7.15
  -2   1  -3  230.54    6.99
  -2   1  -3  215.48    6.87
   2  -1   3  232.56    6.96
  -2   1  -3  223.95    7.20
   2  -1   3  218.23    6.89
   2  -1   3  221.16    6.86
   2  -1   3  231.20    7.18
  -3   1  -3  177.72    5.91
   3  -1   3  171.01    4.91
   3  -1   3  181.71    5.89
   3  -1   3  179.21    5.87
   3  -1   3  160.69    5.74
   3  -1   3  166.67    5.70
   3  -1   3  176.22    5.70
  -3   1  -3  170.39    5.57
   3  -1   3  177.53    5.69
   3  -1   3  172.94    5.66
   4  -1   3  400.81   11.89
   4  -1   3  420.09   12.29
  -4   1  -3  377.77   11.73
   4  -1   3  384.49   11.95
  -4   1  -3  398.95   12.34
   4  -1   3  375.95   12.14
  -5   1  -3   16.39    1.48
  -5   1  -3   17.66    0.88
  -5   1  -3   17.66    1.32
   5  -1   3   13.16    1.30
   5  -1   3   17.17    1.48
  -6   1  -3  132.92    5.32
  -6   1  -3  132.37    4.07
   6  -1   3  142.22    5.23
   6  -1   3  125.22    5.13
   6  -1   3  126.65    5.06
  -6   1  -3  128.73    4.85
  -7   1  -3   55.58    2.11
  -7   1  -3   46.63    2.95
   7  -1   3   50.15    2.85
   7  -1   3   53.92    3.10
   7  -1   3   49.49    2.95
   8  -1   3   98.82    4.41
   8  -1   3   93.68    4.48
  -8   1  -3   97.23    4.72
   8  -1   3   95.89    4.54
   9  -1   3   -0.43    0.84
   9  -1   3   -1.18    0.85
   9  -1   3    1.46    1.06
  10  -1   3    3.11    1.44
  10  -1   3    2.24    1.22
  10  -1   3    2.21    1.36
  11  -1   3    0.81    1.43
  11  -1   3    1.16    1.28
  11  -1   3    1.42    1.56
  12  -1   3    0.10    1.60
  12  -1   3   -1.67    1.26
  12   0  -3    0.63    1.25
  11   0  -3   -0.74    1.24
  11   0  -3   -0.88    1.04
  10   0  -3    8.34    1.52
  10   0  -3    9.47    1.82
   9   0  -3    6.74    1.32
   9   0  -3    9.36    1.66
   8   0  -3   31.81    2.49
  -8   0   3   29.10    2.44
   8   0  -3   31.77    1.95
   8   0  -3   27.66    2.16
  -7   0   3  105.69    4.74
   7   0  -3  106.38    4.43
   7   0  -3  111.25    4.66
   7   0  -3  108.88    4.00
   7   0  -3  114.12    4.81
  -6   0   3   13.92    1.35
   6   0  -3   13.81    1.34
   6   0  -3   15.19    1.42
   6   0  -3   12.36    1.25
   6   0  -3   13.76    1.10
   6   0  -3   15.01    1.37
   6   0  -3   14.05    1.49
  -6   0   3   12.73    1.42
   5   0  -3  123.39    4.49
   5   0  -3  129.40    4.52
  -5   0   3  117.96    4.66
   5   0  -3  119.89    4.53
   5   0  -3  115.07    3.89
  -5   0   3  117.84    4.31
  -5   0   3  113.94    4.34
   5   0  -3  113.43    4.39
   5   0  -3  112.90    4.41
   4   0  -3  270.72    8.42
   4   0  -3  278.14    7.97
  -4   0   3  268.64    8.33
  -4   0   3  275.14    8.44
   4   0  -3  264.19    8.64
  -4   0   3  275.19    8.83
   4   0  -3  258.35    8.45
   4   0  -3  273.78    8.52
   4   0  -3  281.03    8.72
   3   0  -3    6.44    0.50
   3   0  -3    6.28    0.74
   3   0  -3    6.32    0.76
   3   0  -3    3.21    0.62
  -3   0   3    7.01    0.75
  -3   0   3    4.96    0.75
   3   0  -3    4.82    0.65
  -3   0   3    9.48    0.86
  -2   0   3   -0.41    0.32
   2   0  -3    0.15    0.14
  -2   0   3    0.56    0.34
   2   0  -3   -0.02    0.19
   2   0  -3   -0.01    0.27
  -2   0   3    0.16    0.14
   2   0  -3   -0.10    0.30
   2   0  -3    0.05    0.29
  -2   0   3   -0.01    0.27
   1   0  -3    3.15    0.49
  -1   0   3    4.48    0.49
   1   0  -3    3.16    0.45
   1   0  -3    2.78    0.44
   1   0  -3    3.46    0.50
   1   0  -3    4.64    0.51
  -1   0   3    3.35    0.48
  -1   0   3    2.85    0.50
  -1   0   3    2.75    0.46
   0   0   3  849.89   23.57
   0   0   3  786.20   22.93
   0   0  -3  831.43   23.58
   0   0  -3  791.00   22.90
   0   0  -3  811.07   23.57
   0   0   3  815.23   22.90
   0   0   3  796.21   22.30
   0   0  -3  819.33   22.32
   0   0  -3  833.60   22.96
   0   0   3  808.32   23.59
   1   0   3    3.44    0.41
  -1   0  -3    4.02    0.44
   1   0   3    3.46    0.43
   1   0   3    4.28    0.48
  -1   0  -3    3.46    0.45
  -1   0  -3    3.15    0.45
  -1   0  -3    3.84    0.48
  -1   0  -3    4.16    0.44
   1   0   3    3.11    0.44
   1   0   3    4.05    0.48
  -2   0  -3    2.26    0.43
  -2   0  -3    3.20    0.49
  -2   0  -3    2.29    0.43
   2   0   3    2.62    0.33
   2   0   3    3.06    0.46
  -2   0  -3    1.98    0.36
  -2   0  -3    2.59    0.40
  -2   0  -3    3.28    0.44
   2   0   3    3.57    0.48
   2   0   3    2.68    0.46
   2   0   3    2.71    0.47
   3   0   3 1635.43   46.14
   3   0   3 1574.26   47.27
   3   0   3 1645.57   44.04
  -3   0  -3 1630.75   45.98
  -3   0  -3 1680.96   47.40
   3   0   3 1739.91   47.34
   4   0   3   26.54    1.46
   4   0   3   24.88    1.58
  -4   0  -3   24.47    1.34
  -4   0  -3   25.67    1.61
   4   0   3   25.95    1.52
   4   0   3   26.17    1.49
  -4   0  -3   24.55    1.14
   4   0   3   26.06    1.50
   4   0   3   23.50    1.46
   5   0   3   28.93    1.81
   5   0   3   29.06    1.76
  -5   0  -3   31.23    1.66
   5   0   3   29.80    1.75
  -5   0  -3   31.16    1.91
   5   0   3   32.30    1.82
  -5   0  -3   31.09    1.40
   5   0   3   33.32    1.82
   5   0   3   32.87    1.76
   6   0   3   80.61    3.30
   6   0   3   74.81    3.42
  -6   0  -3   75.04    3.42
   6   0   3   78.37    3.27
   6   0   3   77.47    3.42
  -6   0  -3   73.79    3.06
   6   0   3   81.07    3.29
  -6   0  -3   75.25    2.74
   6   0   3   69.10    3.23
   6   0   3   71.04    3.18
   7   0   3   39.30    2.38
   7   0   3   34.19    2.49
   7   0   3   43.35    2.41
  -7   0  -3   38.83    1.87
   7   0   3   38.69    2.50
   7   0   3   36.58    2.28
   7   0   3   39.78    2.47
  -7   0  -3   36.41    2.47
   7   0   3   39.97    2.35
   8   0   3   12.24    1.60
  -8   0  -3   11.27    1.07
   8   0   3   10.50    1.34
  -8   0  -3   11.78    1.57
   8   0   3    8.22    1.54
   8   0   3   10.27    1.56
   9   0   3    5.12    1.13
   9   0   3    3.26    1.22
   9   0   3    3.10    1.25
  10   0   3    4.83    1.52
  10   0   3    5.97    1.56
  10   0   3    5.67    1.25
  11   0   3   13.63    2.08
  11   0   3   10.61    1.59
  11   0   3   12.52    2.09
  12   0   3    2.92    1.36
  12   0   3    0.12    1.43
  12   0   3    0.12    1.48
  11  -1  -3   -1.16    1.26
  10  -1  -3    5.61    1.74
  10  -1  -3    7.43    1.57
   9  -1  -3    2.58    1.32
   9  -1  -3    2.96    1.22
  -8   1   3    1.78    1.24
   8  -1  -3    1.84    1.13
   8  -1  -3    1.60    0.78
   8  -1  -3    0.87    1.01
   7  -1  -3    0.99    0.65
   7  -1  -3    0.93    0.92
  -7   1   3    2.46    1.02
   7  -1  -3    1.49    0.89
   6  -1  -3    1.78    0.74
   6  -1  -3    2.16    0.81
   6  -1  -3    0.33    0.36
  -6   1   3    1.13    0.88
   6  -1  -3    1.37    0.82
   6  -1  -3    0.21    0.74
   6  -1  -3    1.23    0.56
  -6   1   3    1.45    0.82
  -5   1   3  310.10    9.71
   5  -1  -3  297.97    9.84
  -5   1   3  305.28    9.71
   5  -1  -3  304.95    9.17
   5  -1  -3  326.20   10.13
   5  -1  -3  312.71   10.05
  -5   1   3  304.85   10.21
   4  -1  -3   22.49    1.52
   4  -1  -3   20.71    1.11
   4  -1  -3   20.09    1.43
  -4   1   3   21.81    1.52
   4  -1  -3   22.32    1.56
  -4   1   3   21.88    1.65
  -4   1   3   25.18    1.63
   4  -1  -3   23.38    1.55
   3  -1  -3    2.09    0.66
   3  -1  -3    3.66    0.64
  -3   1   3    0.84    0.54
   3  -1  -3    1.51    0.56
   3  -1  -3    1.98    0.56
  -3   1   3    1.18    0.47
  -3   1   3    1.18    0.51
   3  -1  -3    1.70    0.30
   3  -1  -3    1.11    0.53
  -2   1   3    9.51    0.86
   2  -1  -3   10.08    0.86
   2  -1  -3    9.75    0.88
   2  -1  -3    9.60    0.89
   2  -1  -3    9.44    0.89
  -2   1   3   10.27    0.95
  -2   1   3   10.73    0.88
   2  -1  -3   11.01    0.47
   2  -1  -3    9.85    0.84
  -2   1   3   11.24    0.95
   1  -1  -3    1.93    0.44
  -1   1   3    2.45    0.50
   1  -1  -3    1.90    0.42
  -1   1   3    1.80    0.46
   1  -1  -3    2.07    0.48
  -1   1   3    3.43    0.50
  -1   1   3    2.32    0.46
   1  -1  -3    2.42    0.50
  -1   1   3    1.79    0.40
   1  -1  -3    2.42    0.48
   0   1   3  288.88    8.22
   0  -1  -3  281.74    8.25
   0  -1  -3  282.54    8.69
   0  -1  -3  277.48    8.40
   0   1   3  290.83    8.67
   0   1   3  288.58    8.43
   0   1   3  283.10    8.46
   0  -1  -3  303.52    8.74
   0  -1  -3  296.66    8.46
   0   1   3  283.90    8.70
   0   1   3  289.75    8.29
  -1  -1  -3   76.70    2.53
  -1  -1  -3   69.40    2.47
  -1  -1  -3   70.80    2.39
   1   1   3   70.48    2.32
   1   1   3   71.44    2.46
   1   1   3   65.63    2.45
   1   1   3   69.55    2.42
  -1  -1  -3   66.42    2.34
  -1  -1  -3   70.89    2.38
   1   1   3   71.83    2.42
  -2  -1  -3 1701.98   47.87
   2   1   3 1705.72   46.53
  -2  -1  -3 1761.28   49.18
   2   1   3 1756.18   47.92
  -2  -1  -3 1724.43   46.48
   2   1   3 1735.67   49.27
   2   1   3 1710.65   47.85
   2   1   3 1723.28   45.97
  -2  -1  -3 1745.03   47.88
   2   1   3 1756.79   49.18
  -2  -1  -3 1712.19   49.23
   2   1   3 1660.76   47.96
   3   1   3  129.89    4.03
   3   1   3  126.40    4.00
  -3  -1  -3  127.85    4.16
  -3  -1  -3  122.88    4.15
   3   1   3  123.56    3.86
  -3  -1  -3  120.17    3.90
   3   1   3  128.82    4.20
   3   1   3  124.12    4.05
  -3  -1  -3  125.74    3.85
   3   1   3  126.95    4.01
   3   1   3  128.79    4.09
   4   1   3  298.97    9.27
   4   1   3  310.54    9.47
   4   1   3  306.59    9.13
   4   1   3  303.90    9.40
   4   1   3  317.67    9.24
  -4  -1  -3  320.23    8.85
  -4  -1  -3  316.56    9.56
  -4  -1  -3  312.53    9.12
  -5  -1  -3  439.49   12.02
  -5  -1  -3  420.85   13.00
   5   1   3  410.00   12.65
   5   1   3  437.57   12.61
   5   1   3  445.44   12.49
   5   1   3  413.44   12.78
   5   1   3  420.25   12.82
   6   1   3   44.05    2.14
   6   1   3   41.41    2.02
  -6  -1  -3   41.25    2.22
   6   1   3   43.98    2.38
   6   1   3   45.11    2.29
   6   1   3   41.98    2.17
  -6  -1  -3   44.01    1.94
   7   1   3  361.85   11.50
   7   1   3  363.06   11.18
  -7  -1  -3  376.14   10.62
   7   1   3  344.08   11.17
   7   1   3  370.97   11.25
  -7  -1  -3  355.69   11.61
   7   1   3  357.18   11.35
   8   1   3  225.33    8.22
   8   1   3  227.79    8.06
   8   1   3  233.71    7.80
  -8  -1  -3  229.54    8.28
  -8  -1  -3  242.47    7.45
   8   1   3  248.43    8.07
   8   1   3  235.39    8.11
   9   1   3  193.09    7.32
  -9  -1  -3  193.25    6.45
   9   1   3  188.91    6.69
   9   1   3  191.78    7.19
  10   1   3    0.77    1.17
  10   1   3    2.26    1.16
  10   1   3    3.73    1.01
  11   1   3   -0.81    1.13
  11   1   3    0.62    1.21
  11   1   3    1.71    1.02
  12   1   3    3.15    1.13
  12   1   3    3.34    1.66
  12   1   3    0.55    1.42
  13   1   3    5.12    2.00
  13   1   3    6.35    2.07
  11  -2  -3    1.67    1.54
  10  -2  -3    0.97    1.36
   9  -2  -3   -1.37    1.19
   9  -2  -3   -0.89    1.15
  -8   2   3    5.46    1.64
   8  -2  -3    7.16    1.10
   8  -2  -3    6.33    1.40
   8  -2  -3    6.17    1.56
  -7   2   3   38.39    2.84
   7  -2  -3   38.20    2.58
   7  -2  -3   41.04    2.76
   7  -2  -3   39.85    2.15
   6  -2  -3    1.96    0.91
  -6   2   3    0.93    0.82
  -6   2   3    1.93    1.03
   6  -2  -3    0.50    0.96
   6  -2  -3    0.28    0.77
   6  -2  -3    0.85    0.57
   5  -2  -3    1.28    0.55
   5  -2  -3    0.11    0.57
  -5   2   3    2.44    0.85
   5  -2  -3    1.04    0.71
   5  -2  -3    1.65    0.87
  -5   2   3    2.71    0.91
  -5   2   3    2.04    0.77
   5  -2  -3    1.61    0.78
   4  -2  -3  103.86    4.12
   4  -2  -3  104.61    4.14
   4  -2  -3  110.25    4.08
  -4   2   3   95.76    3.99
  -4   2   3   96.65    4.16
   4  -2  -3  101.68    4.02
  -4   2   3  101.59    3.95
   3  -2  -3  237.02    7.58
   3  -2  -3  241.85    7.59
  -3   2   3  234.34    7.86
  -3   2   3  238.53    7.52
   3  -2  -3  231.46    7.78
   3  -2  -3  246.73    7.60
  -3   2   3  230.51    7.53
  -2   2   3   47.82    2.20
   2  -2  -3   54.03    2.24
   2  -2  -3   55.16    2.36
   2  -2  -3   47.03    2.16
   2  -2  -3   51.65    2.28
  -2   2   3   50.74    2.35
  -2   2   3   54.52    2.24
   2  -2  -3   50.44    2.28
  -2   2   3   48.13    2.17
  -1   2   3   80.16    2.92
   1  -2  -3   72.98    2.90
  -1   2   3   79.50    2.83
   1  -2  -3   77.56    2.83
  -1   2   3   74.19    2.81
   1  -2  -3   79.52    2.96
  -1   2   3   74.58    2.92
  -1   2   3   73.75    2.81
   1  -2  -3   78.94    2.81
   1  -2  -3   76.79    2.79
   0  -2  -3 4763.66  129.58
   0  -2  -3 4451.73  126.19
   0   2   3 4569.69  130.52
   0   2   3 4556.39  122.43
   0  -2  -3 4517.23  122.32
   0   2   3 4418.25  126.48
   0  -2  -3 4616.81  131.00
   0  -2  -3 4566.63  126.74
   0   2   3 4662.45  129.99
   0  -2  -3 4605.20  126.74
   1   2   3   39.52    1.47
   1   2   3   35.90    1.49
   1   2   3   39.89    1.49
  -1  -2  -3   39.73    1.52
   1   2   3   36.50    1.46
  -1  -2  -3   36.91    1.45
  -1  -2  -3   37.58    1.42
  -1  -2  -3   37.35    1.43
   1   2   3   35.52    1.46
   1   2   3   37.34    1.41
  -1  -2  -3   39.98    1.55
  -1  -2  -3   39.42    1.42
   2   2   3  179.74    6.29
  -2  -2  -3  210.45    6.06
   2   2   3  213.83    6.13
  -2  -2  -3  213.16    6.16
   2   2   3  211.32    6.26
   2   2   3  217.59    6.23
   2   2   3  217.95    6.19
  -2  -2  -3  217.54    6.42
   2   2   3  216.92    6.38
  -2  -2  -3  222.98    6.44
   2   2   3  216.83    6.37
  -3  -2  -3  549.89   15.99
   3   2   3  550.12   15.17
   3   2   3  549.79   15.96
   3   2   3  537.13   15.13
   3   2   3  572.63   15.95
   3   2   3  535.26   15.59
   3   2   3  537.05   15.75
   3   2   3  561.46   15.56
  -3  -2  -3  548.12   15.46
  -3  -2  -3  554.01   15.13
   4   2   3   46.90    2.13
   4   2   3   49.66    1.83
  -4  -2  -3   51.08    1.93
   4   2   3   50.18    1.74
   4   2   3   46.90    1.88
  -4  -2  -3   52.75    2.00
   4   2   3   47.69    1.97
   4   2   3   48.88    1.73
   4   2   3   46.82    1.84
  -4  -2  -3   48.30    1.91
   5   2   3  358.10   10.73
   5   2   3  372.01   10.75
   5   2   3  354.16   10.73
  -5  -2  -3  375.77   10.49
  -5  -2  -3  368.87   11.00
   5   2   3  360.91   10.65
   5   2   3  348.34   10.99
   5   2   3  368.48   10.52
   6   2   3   78.54    3.17
   6   2   3   87.24    3.28
  -6  -2  -3   87.53    3.36
  -6  -2  -3   85.00    3.19
   6   2   3   81.11    2.94
   6   2   3   89.89    3.01
   6   2   3   85.17    3.16
   7   2   3   27.60    2.11
   7   2   3   32.13    1.86
   7   2   3   35.46    1.62
   7   2   3   29.79    1.89
   7   2   3   32.78    1.57
  -7  -2  -3   27.94    1.86
   7   2   3   32.95    1.85
  -7  -2  -3   30.07    1.77
   8   2   3   28.96    2.01
   8   2   3   28.91    1.66
  -8  -2  -3   28.73    2.03
   8   2   3   27.88    2.22
   8   2   3   27.64    2.02
   8   2   3   31.57    2.19
  -8  -2  -3   29.80    2.11
   8   2   3   31.93    1.69
  -9  -2  -3  258.87    8.22
   9   2   3  254.00    8.01
   9   2   3  243.15    8.59
   9   2   3  251.40    8.58
   9   2   3  239.78    8.80
   9   2   3  265.44    8.60
  10   2   3    1.98    1.07
  10   2   3    2.18    0.75
  10   2   3    2.97    1.29
  11   2   3    2.32    1.35
  11   2   3    0.43    1.08
  11   2   3    0.61    0.66
  12   2   3    2.68    1.50
  12   2   3    4.70    1.61
  13   2   3    0.47    1.45
  13   2   3    0.87    1.61
  10  -3  -3   10.32    2.00
   9  -3  -3    2.18    1.31
   8  -3  -3    0.80    1.32
   8  -3  -3   -0.02    1.00
  -8   3   3   -1.19    1.12
   7  -3  -3    0.78    1.06
  -7   3   3   -0.34    1.03
   7  -3  -3    1.20    0.94
   7  -3  -3   -0.19    0.74
  -6   3   3    1.32    0.95
   6  -3  -3    3.48    0.78
   6  -3  -3    1.35    0.96
   6  -3  -3    2.12    0.99
   5  -3  -3   71.35    3.49
  -5   3   3   70.59    3.51
   5  -3  -3   78.25    3.81
   5  -3  -3   68.65    3.48
  -5   3   3   75.59    3.51
  -5   3   3   75.23    3.72
  -4   3   3   60.29    3.00
   4  -3  -3   56.39    2.93
  -4   3   3   64.73    3.03
   4  -3  -3   62.66    3.11
   4  -3  -3   58.07    2.99
  -4   3   3   62.04    3.18
   4  -3  -3   67.18    3.05
  -3   3   3    1.40    0.70
   3  -3  -3    2.09    0.74
   3  -3  -3    0.41    0.64
  -3   3   3    1.32    0.64
   3  -3  -3    2.49    0.70
   3  -3  -3    3.12    0.70
  -3   3   3    1.97    0.75
   2  -3  -3    5.85    0.88
  -2   3   3    6.69    0.83
   2  -3  -3    6.84    0.83
  -2   3   3    4.51    0.82
   2  -3  -3    6.95    0.98
   2  -3  -3    6.11    0.80
  -2   3   3    5.85    0.82
  -2   3   3    7.11    0.91
  -1   3   3 4063.32  108.80
  -1   3   3 4162.59  115.11
   1  -3  -3 4098.71  108.75
   1  -3  -3 3960.10  115.15
   1  -3  -3 4017.29  112.11
  -1   3   3 3995.80  112.14
  -1   3   3 3908.99  115.20
   1  -3  -3 4091.87  112.06
  -1   3   3 4190.88  112.17
   0   3   3 4284.74  119.01
   0  -3  -3 4280.63  114.66
   0   3   3 4549.45  121.45
   0   3   3 4257.34  114.76
   0  -3  -3 4144.56  118.23
   0   3   3 4209.25  121.55
   0  -3  -3 4254.96  121.50
  -1  -3  -3 1225.64   34.75
   1   3   3 1233.04   35.78
   1   3   3 1239.66   33.51
  -1  -3  -3 1269.00   35.79
   1   3   3 1231.85   34.85
   1   3   3 1230.72   34.72
  -1  -3  -3 1269.20   33.80
   1   3   3 1276.61   34.84
  -1  -3  -3 1269.38   35.77
   1   3   3 1232.99   33.85
   2   3   3  330.94    9.55
  -2  -3  -3  337.90    9.58
  -2  -3  -3  343.93    9.94
   2   3   3  331.07    9.68
   2   3   3  336.83    9.67
   2   3   3  345.81    9.88
  -2  -3  -3  335.04    9.38
   2   3   3  338.43    9.47
   2   3   3  334.15    9.90
  -2  -3  -3  343.70    9.94
   2   3   3  345.93    9.87
  -2  -3  -3  322.50    9.54
  -3  -3  -3   51.46    2.04
   3   3   3   51.25    1.74
   3   3   3   54.28    1.73
  -3  -3  -3   53.93    1.79
   3   3   3   50.86    1.74
   3   3   3   47.59    2.02
   3   3   3   53.91    2.15
  -3  -3  -3   52.82    1.78
   4   3   3   51.86    1.74
  -4  -3  -3   52.02    2.11
   4   3   3   50.39    1.76
   4   3   3   50.18    1.76
   4   3   3   50.73    2.12
   4   3   3   49.34    2.18
  -4  -3  -3   51.17    1.81
   5   3   3   70.90    3.00
  -5  -3  -3   74.12    2.59
   5   3   3   70.74    2.51
   5   3   3   74.54    2.55
   5   3   3   73.30    2.48
  -5  -3  -3   76.37    2.86
   6   3   3   15.72    1.03
   6   3   3   13.71    1.37
   6   3   3   17.57    1.17
   6   3   3   16.94    1.10
  -6  -3  -3   17.56    1.15
  -6  -3  -3   17.55    1.27
   7   3   3  511.22   14.36
  -7  -3  -3  498.61   14.44
   7   3   3  500.82   14.57
   7   3   3  491.53   14.66
  -7  -3  -3  490.49   15.00
   8   3   3  101.49    3.88
   8   3   3  100.85    3.96
  -8  -3  -3   96.00    4.00
   8   3   3  102.17    3.95
  -8  -3  -3   99.53    4.03
   9   3   3    8.11    1.13
  -9  -3  -3    5.69    1.15
   9   3   3    8.11    1.21
   9   3   3    7.37    1.44
   9   3   3    6.44    1.14
  10   3   3    4.37    1.10
  10   3   3    6.87    1.45
  10   3   3    5.10    1.13
  11   3   3   16.61    2.05
  11   3   3   15.61    1.86
  12   3   3    0.29    1.09
  12   3   3   -0.30    1.24
  13   3   3    0.19    1.27
  13   3   3    1.23    1.73
  10  -4  -3    4.70    1.80
   9  -4  -3   39.05    3.27
  -8   4   3    0.09    1.28
   8  -4  -3   -0.38    1.10
   7  -4  -3    7.61    1.54
   7  -4  -3    6.45    1.19
  -7   4   3    2.00    1.29
   6  -4  -3    8.72    1.59
  -6   4   3    9.17    1.69
   6  -4  -3   10.94    1.65
  -5   4   3   17.29    1.91
  -5   4   3   19.44    1.97
   5  -4  -3   25.76    2.33
   5  -4  -3   22.85    1.99
   5  -4  -3   21.80    1.97
   4  -4  -3    6.30    1.17
  -4   4   3    5.85    1.21
  -4   4   3    3.93    1.02
   4  -4  -3    3.75    1.02
   4  -4  -3    5.82    1.25
  -4   4   3    2.81    1.00
  -3   4   3   10.27    1.26
  -3   4   3    8.24    1.10
   3  -4  -3    9.02    1.14
  -3   4   3    8.58    1.20
   3  -4  -3    8.51    1.25
   3  -4  -3    7.63    1.12
  -2   4   3   42.34    2.30
  -2   4   3   45.36    2.29
   2  -4  -3   44.36    2.38
  -2   4   3   41.32    2.34
   2  -4  -3   46.49    2.44
   2  -4  -3   44.15    2.27
  -2   4   3   45.04    2.28
  -1   4   3 1046.44   28.75
  -1   4   3 1043.01   29.47
  -1   4   3 1009.21   30.25
   1  -4  -3 1002.49   29.34
  -1   4   3 1010.96   29.42
   1  -4  -3 1003.94   30.22
  -1   4   3 1100.35   30.28
   1  -4  -3 1061.54   28.70
   0   4   3  158.61    5.08
   0  -4  -3  148.61    4.95
   0   4   3  157.51    5.17
   0  -4  -3  152.10    5.20
   0   4   3  152.88    5.08
   0  -4  -3  159.95    5.03
   0   4   3  153.05    5.19
   1   4   3   64.98    2.40
  -1  -4  -3   64.48    2.29
   1   4   3   66.04    2.41
  -1  -4  -3   65.31    2.37
   1   4   3   63.73    2.40
  -1  -4  -3   65.47    2.48
   1   4   3   64.49    2.41
   1   4   3   62.40    2.38
   2   4   3  547.77   15.02
   2   4   3  529.07   15.02
   2   4   3  513.11   15.19
   2   4   3  518.24   14.64
  -2  -4  -3  532.69   14.54
  -2  -4  -3  509.05   14.67
   2   4   3  536.84   15.31
   2   4   3  533.88   15.38
   2   4   3  508.73   14.67
  -2  -4  -3  548.13   15.44
   3   4   3  339.49    9.61
   3   4   3  351.76    9.98
   3   4   3  343.30    9.85
  -3  -4  -3  343.09    9.93
   3   4   3  335.46   10.26
   3   4   3  349.76    9.84
  -3  -4  -3  346.04   10.07
   4   4   3   61.41    1.99
  -4  -4  -3   63.00    2.54
   4   4   3   65.14    2.66
   4   4   3   62.05    2.00
   4   4   3   64.94    2.00
  -4  -4  -3   65.13    2.04
   4   4   3   67.26    2.61
   5   4   3   30.08    1.80
  -5  -4  -3   32.73    1.22
   5   4   3   33.56    1.18
   5   4   3   31.81    1.21
  -5  -4  -3   35.23    1.78
   5   4   3   31.55    1.19
  -6  -4  -3 1323.47   36.87
   6   4   3 1360.21   37.78
   6   4   3 1342.17   37.86
   6   4   3 1425.84   36.78
  -6  -4  -3 1359.00   38.76
   6   4   3 1317.02   38.42
  -7  -4  -3  327.38   10.12
   7   4   3  327.15   10.58
   7   4   3  337.07    9.79
   7   4   3  338.75    9.66
  -7  -4  -3  328.36   10.07
   7   4   3  327.57    9.86
   8   4   3  201.00    7.09
   8   4   3  192.73    6.35
  -8  -4  -3  190.91    6.65
  -8  -4  -3  193.57    6.50
   8   4   3  199.48    6.31
   8   4   3  193.59    6.27
   9   4   3   99.43    3.83
   9   4   3   98.99    3.85
   9   4   3  100.97    4.50
   9   4   3   94.23    3.86
  10   4   3   34.49    2.18
  10   4   3   37.41    2.30
  10   4   3   37.85    2.27
  10   4   3   36.12    2.71
  11   4   3    0.58    1.07
  11   4   3    0.76    0.86
  12   4   3    1.47    1.18
  12   4   3    1.56    1.46
  13   4   3   -0.72    1.08
  13   4   3   -0.56    1.44
  14   4   3    1.28    1.44
  14   4   3    2.08    1.87
   9  -5  -3   10.70    2.22
   8  -5  -3   12.56    2.10
  -8   5   3   12.38    2.36
  -7   5   3    1.33    1.40
   7  -5  -3   -1.02    1.04
  -6   5   3    3.07    1.30
   6  -5  -3    3.39    1.36
   5  -5  -3    1.73    1.05
  -5   5   3    4.00    1.35
   5  -5  -3    3.81    1.27
  -4   5   3   24.76    2.16
   4  -5  -3   27.83    2.43
  -4   5   3   25.43    2.19
   4  -5  -3   25.07    2.07
  -4   5   3   25.92    2.36
   4  -5  -3   27.64    2.30
  -3   5   3   50.28    2.85
   3  -5  -3   48.99    2.83
  -3   5   3   43.52    2.67
   3  -5  -3   47.39    2.66
   3  -5  -3   48.50    2.73
  -3   5   3   44.21    2.56
  -2   5   3    3.28    0.90
   2  -5  -3    3.27    0.89
  -2   5   3    3.63    0.84
  -2   5   3    3.05    0.80
  -2   5   3    3.93    0.95
   2  -5  -3    3.54    0.94
   2  -5  -3    3.55    0.83
   1  -5  -3  202.82    6.62
  -1   5   3  200.67    6.69
  -1   5   3  196.13    6.84
  -1   5   3  196.80    6.65
  -1   5   3  195.09    6.62
   1  -5  -3  187.01    6.78
  -1   5   3  209.04    6.83
   1  -5  -3  199.57    6.58
   0   5   3    0.62    0.56
   0   5   3    0.47    0.49
   0  -5  -3    0.19    0.60
   0  -5  -3    0.31    0.50
   0   5   3    0.68    0.65
   0   5   3    0.82    0.62
   0   5   3    2.18    0.53
   0  -5  -3    1.19    0.60
   0   5   3    0.61    0.51
   1   5   3   19.77    1.21
   1   5   3   22.79    1.36
  -1  -5  -3   20.93    1.14
  -1  -5  -3   20.49    1.29
  -1  -5  -3   21.24    1.26
   1   5   3   21.04    1.24
   1   5   3   17.44    1.14
   1   5   3   19.25    1.21
   1   5   3   22.94    1.27
   2   5   3  324.92    9.12
  -2  -5  -3  298.73    8.94
  -2  -5  -3  301.29    9.26
  -2  -5  -3  309.68    8.74
   2   5   3  297.50    8.86
   2   5   3  304.72    9.04
   2   5   3  300.82    8.97
   2   5   3  302.95    9.10
   2   5   3  312.87    9.06
   3   5   3  154.91    4.68
   3   5   3  152.93    5.04
  -3  -5  -3  151.15    4.40
  -3  -5  -3  159.43    4.82
   3   5   3  153.74    4.63
   3   5   3  158.33    5.21
  -3  -5  -3  153.30    5.02
   3   5   3  152.30    4.67
   4   5   3 1641.60   46.02
   4   5   3 1609.86   44.68
  -4  -5  -3 1623.13   44.21
   4   5   3 1626.34   46.36
  -4  -5  -3 1685.09   47.26
   4   5   3 1646.10   44.29
   4   5   3 1650.06   46.49
   5   5   3  247.69    8.17
  -5  -5  -3  260.51    7.93
   6   5   3    1.70    0.33
   6   5   3    1.69    0.28
  -6  -5  -3    1.83    0.65
   6   5   3    1.28    0.27
   6   5   3    1.42    0.71
   7   5   3  133.56    4.27
   7   5   3  131.33    5.15
   7   5   3  140.20    4.22
  -7  -5  -3  132.87    4.99
   7   5   3  139.93    4.25
  -7  -5  -3  137.54    4.38
   8   5   3    3.35    1.03
   8   5   3    1.87    0.58
   8   5   3    2.09    0.58
  -8  -5  -3    2.88    0.94
   8   5   3    1.78    0.55
   9   5   3    3.85    0.77
   9   5   3    3.57    0.75
   9   5   3    2.89    1.12
   9   5   3    1.44    0.63
  10   5   3    5.13    0.97
  10   5   3    7.48    1.01
  10   5   3    8.25    1.10
  10   5   3    8.90    1.53
  11   5   3    0.36    0.82
  11   5   3   -0.24    0.68
  11   5   3    1.62    0.96
  11   5   3    0.34    1.05
  12   5   3   43.19    2.78
  12   5   3   47.84    3.45
  13   5   3   14.61    2.33
  13   5   3   13.04    1.87
  14   5   3    3.48    1.82
  14   5   3    2.46    1.39
   9  -6  -3    6.19    2.13
   8  -6  -3   -0.18    1.41
  -8   6   3   -2.54    1.46
  -7   6   3   -0.82    1.39
   7  -6  -3    0.36    1.19
   6  -6  -3    4.35    1.43
  -6   6   3    3.13    1.52
  -5   6   3   -1.34    1.12
   5  -6  -3   -1.09    0.96
   4  -6  -3   60.35    3.49
  -4   6   3   48.62    3.34
  -4   6   3   60.71    3.62
  -3   6   3    6.66    1.41
  -3   6   3    6.79    1.23
  -3   6   3    8.26    1.46
   3  -6  -3    8.03    1.37
   3  -6  -3   10.08    1.55
   3  -6  -3   10.32    1.38
  -2   6   3  157.99    5.78
  -2   6   3  146.83    4.85
  -2   6   3  146.61    5.65
  -2   6   3  142.58    5.71
   2  -6  -3  151.55    5.63
   2  -6  -3  155.78    5.78
   2  -6  -3  147.58    5.86
  -2   6   3  150.24    5.89
   1  -6  -3    1.61    0.78
   1  -6  -3    0.77    0.66
   1  -6  -3    0.21    0.74
  -1   6   3    0.26    0.48
  -1   6   3   -0.13    0.67
  -1   6   3    1.71    0.68
  -1   6   3    0.07    0.53
  -1   6   3    4.32    0.98
  -1   6   3    0.46    0.62
   0  -6  -3    2.72    0.81
   0  -6  -3    3.57    0.82
   0   6   3    5.23    0.85
   0   6   3    3.24    0.84
   0   6   3    3.44    0.77
   0   6   3    4.44    0.81
   0   6   3    4.14    0.65
   0  -6  -3    4.69    0.77
   0   6   3    3.24    0.70
  -1  -6  -3  238.03    7.94
   1   6   3  242.32    7.84
   1   6   3  245.69    7.72
   1   6   3  244.50    7.75
   1   6   3  259.09    7.85
   1   6   3  247.13    7.83
  -1  -6  -3  247.29    7.56
   1   6   3  243.17    7.42
  -2  -6  -3    1.26    0.57
   2   6   3    2.39    0.57
   2   6   3    3.04    0.65
   2   6   3    2.73    0.47
   2   6   3    2.65    0.64
   2   6   3    2.70    0.52
  -2  -6  -3    2.25    0.65
   2   6   3    1.27    0.50
  -3  -6  -3  171.91    5.51
  -3  -6  -3  178.98    5.68
   3   6   3  173.02    5.40
   3   6   3  172.14    5.34
   3   6   3  172.25    5.68
   3   6   3  172.22    5.36
   4   6   3  942.54   26.16
   4   6   3  944.75   26.14
  -4  -6  -3  954.75   26.77
   4   6   3  914.66   25.40
   4   6   3  934.62   26.79
  -4  -6  -3  896.48   25.70
   5   6   3   71.07    3.07
   5   6   3   65.25    2.05
  -5  -6  -3   64.23    2.89
   6   6   3    2.70    0.81
  -6  -6  -3    2.96    0.75
   7   6   3   -0.41    0.59
  -7  -6  -3    0.82    0.61
   8   6   3   -0.04    0.79
   8   6   3   -0.57    0.35
   8   6   3   -0.69    0.35
   8   6   3   -0.29    0.33
   9   6   3   -0.12    0.46
   9   6   3   -0.48    0.84
   9   6   3   -0.22    0.41
   9   6   3    0.00    0.48
  10   6   3   10.24    1.07
  10   6   3   12.92    1.13
  10   6   3   11.61    1.70
  10   6   3   11.92    1.15
  11   6   3   -0.07    0.63
  11   6   3    0.48    0.79
  11   6   3    0.43    0.70
  11   6   3   -0.01    1.07
  12   6   3    7.13    1.23
  12   6   3    7.89    1.84
  12   6   3    4.55    1.20
  13   6   3   12.85    2.21
  13   6   3   11.59    1.59
  14   6   3    0.76    1.27
  14   6   3    0.90    1.68
  -8   7   3   17.34    3.04
   8  -7  -3   17.82    2.75
  -7   7   3   -2.74    1.43
   7  -7  -3   -0.55    1.33
  -6   7   3    4.73    1.78
   6  -7  -3    4.10    1.62
  -5   7   3    4.62    1.71
   5  -7  -3    3.91    1.51
   4  -7  -3    2.49    1.29
  -4   7   3    1.14    1.25
  -3   7   3   -0.51    0.81
  -3   7   3   -1.29    0.83
  -3   7   3   -0.81    0.91
   3  -7  -3   -0.74    0.81
  -3   7   3    0.10    0.57
  -2   7   3   41.35    2.64
  -2   7   3   37.80    1.87
  -2   7   3   36.19    2.62
  -2   7   3   37.99    2.76
   2  -7  -3   36.30    2.63
   1  -7  -3   18.33    1.82
  -1   7   3   18.33    1.79
  -1   7   3   19.99    1.77
  -1   7   3   16.65    1.70
  -1   7   3   20.41    1.36
  -1   7   3   13.86    1.65
   0   7   3    1.37    0.75
   0   7   3    1.77    0.81
   0  -7  -3    1.34    0.72
   0   7   3    1.46    0.71
   0  -7  -3    1.06    0.76
   0   7   3    0.98    0.88
   0   7   3    2.43    0.63
   0   7   3    1.64    0.85
   1   7   3   66.01    2.90
   1   7   3   61.84    2.63
   1   7   3   62.72    2.73
   1   7   3   58.25    2.75
   1   7   3   58.15    2.76
  -1  -7  -3   61.91    2.90
   1   7   3   60.87    2.90
   2   7   3   54.08    2.30
   2   7   3   53.57    2.42
   2   7   3   53.45    2.48
   2   7   3   53.16    2.49
   2   7   3   61.82    2.36
   2   7   3   59.21    2.53
  -2  -7  -3   53.73    2.55
   3   7   3  326.84    9.94
  -3  -7  -3  321.80    9.86
   3   7   3  324.05    9.82
   3   7   3  324.75    9.68
  -3  -7  -3  328.34   10.10
   3   7   3  341.36    9.93
   4   7   3   84.61    2.98
  -4  -7  -3   85.51    3.07
   4   7   3   84.57    2.96
   4   7   3   84.77    2.98
  -4  -7  -3   90.19    3.54
  -5  -7  -3    1.24    0.70
   5   7   3   -0.18    0.26
   5   7   3   -0.02    0.26
  -5  -7  -3    1.40    0.40
   5   7   3    0.20    0.29
   6   7   3    2.52    0.89
  -6  -7  -3    2.19    0.80
   7   7   3   36.96    2.41
   8   7   3   25.53    2.10
   9   7   3   38.55    1.63
   9   7   3   41.86    2.81
   9   7   3   36.85    1.62
  10   7   3    0.04    0.50
  10   7   3    0.08    0.96
  10   7   3    0.04    0.46
  10   7   3    0.07    0.54
  11   7   3    5.01    0.81
  11   7   3    2.73    0.80
  11   7   3    3.49    0.86
  11   7   3    4.60    1.40
  12   7   3   31.70    2.92
  12   7   3   28.79    2.06
  12   7   3   35.80    2.06
  12   7   3   31.78    2.19
  13   7   3    0.21    1.47
  13   7   3    0.12    0.88
  14   7   3    1.10    1.61
  14   7   3    0.11    1.04
   7  -8  -3   -1.42    1.48
  -7   8   3    2.85    1.98
  -6   8   3   -0.88    1.52
   6  -8  -3    0.40    1.40
  -5   8   3   -0.36    1.39
   5  -8  -3    0.71    1.33
   4  -8  -3    8.45    1.79
  -4   8   3   12.19    2.02
  -3   8   3    3.26    1.46
   3  -8  -3    4.54    1.41
  -3   8   3    1.02    1.21
  -2   8   3   59.14    2.56
  -2   8   3   58.90    3.56
  -2   8   3   65.66    3.80
  -2   8   3   59.77    3.47
   2  -8  -3   61.17    3.61
  -1   8   3   11.22    1.63
  -1   8   3   11.28    1.57
   1  -8  -3   11.74    1.67
  -1   8   3   10.74    1.48
  -1   8   3   12.57    1.16
   0   8   3    0.60    0.65
   0   8   3    1.12    0.80
   0   8   3    0.57    0.86
   0   8   3   -0.22    0.85
   0  -8  -3    0.84    0.94
   1   8   3  264.40    9.02
   1   8   3  279.61    9.04
   1   8   3  277.61    8.56
   1   8   3  291.01    9.22
  -1  -8  -3  272.00    9.31
   1   8   3  280.55    9.13
   1   8   3  276.28    9.10
  -2  -8  -3   72.07    3.25
   2   8   3   70.83    3.19
   2   8   3   72.04    2.92
   2   8   3   73.74    2.89
   2   8   3   67.11    3.05
   2   8   3   69.06    3.03
   2   8   3   71.48    3.16
   3   8   3    0.67    0.32
   3   8   3    0.39    0.32
  -3  -8  -3    0.31    0.57
   3   8   3   -0.12    0.59
  -3  -8  -3    0.57    0.66
   3   8   3    0.10    0.55
   3   8   3    0.46    0.52
   4   8   3  251.73    7.58
  -4  -8  -3  244.94    7.85
  -4  -8  -3  243.69    7.72
   4   8   3  228.18    7.37
   4   8   3  242.87    7.52
   5   8   3   -0.27    0.37
  -5  -8  -3   -0.34    0.46
  -5  -8  -3    0.92    0.63
   5   8   3    0.00    0.37
   5   8   3    0.39    0.36
   6   8   3   51.42    1.86
  -6  -8  -3   50.65    2.75
   6   8   3   50.12    1.86
   7   8   3    1.12    1.04
   8   8   3    2.53    1.10
   9   8   3   14.22    1.82
  10   8   3    2.74    0.58
  10   8   3    2.57    1.34
  10   8   3    2.94    0.56
  11   8   3    2.66    1.47
  11   8   3    3.75    0.78
  11   8   3    3.84    0.76
  12   8   3   17.46    1.58
  12   8   3   18.30    1.55
  12   8   3   17.50    1.22
  12   8   3   19.17    2.49
  13   8   3    2.60    1.72
  13   8   3    3.02    1.02
  13   8   3    3.53    1.03
  14   8   3   -0.41    1.59
  14   8   3   -0.03    0.87
   6  -9  -3    0.81    1.60
  -6   9   3    1.19    1.83
   5  -9  -3    2.08    1.71
  -5   9   3   -1.46    1.40
   4  -9  -3    8.05    1.97
  -4   9   3    9.21    2.07
   3  -9  -3    0.38    1.20
  -3   9   3    0.68    1.18
   2  -9  -3    7.67    1.65
  -2   9   3    8.41    1.81
  -2   9   3    9.96    1.73
  -2   9   3    6.57    1.50
  -1   9   3   58.37    3.67
   1  -9  -3   57.89    3.51
  -1   9   3   60.04    3.51
  -1   9   3   55.61    3.39
   0   9   3  138.43    5.58
   0   9   3  131.08    4.69
   0  -9  -3  124.53    5.53
   0   9   3  133.18    5.49
   0   9   3  129.16    5.59
  -1  -9  -3   33.97    2.45
   1   9   3   33.19    2.26
   1   9   3   32.33    2.43
   1   9   3   35.37    2.09
   1   9   3   32.51    2.36
  -2  -9  -3   55.82    2.99
   2   9   3   57.68    2.69
   2   9   3   59.95    2.64
   2   9   3   56.00    2.89
   2   9   3   55.89    2.98
   2   9   3   59.80    2.99
  -3  -9  -3    3.00    0.93
   3   9   3    2.29    0.55
   3   9   3    1.80    0.49
   3   9   3    2.74    0.82
  -3  -9  -3    0.93    0.80
   3   9   3    4.07    0.89
   3   9   3    1.95    0.89
   4   9   3   49.47    2.44
   4   9   3   51.51    2.45
  -4  -9  -3   50.37    2.76
   4   9   3   51.45    2.42
   5   9   3    0.83    0.54
   5   9   3   -0.02    0.48
   5   9   3    0.41    0.53
   6   9   3   -0.08    0.46
   6   9   3    0.12    0.46
   7   9   3    0.79    0.43
   7   9   3    1.44    0.41
   9   9   3   -0.28    0.99
  10   9   3    1.64    1.22
  11   9   3   -0.82    1.22
  11   9   3    0.91    0.51
  11   9   3   -0.11    0.47
  12   9   3    1.49    1.59
  12   9   3    0.99    0.70
  12   9   3    0.02    0.66
  13   9   3   23.82    1.78
  13   9   3   23.51    2.83
  13   9   3   22.36    1.68
  14   9   3    0.42    1.73
  14   9   3    1.95    0.99
  -5  10   3   -1.39    1.57
   5 -10  -3    0.86    1.70
  -4  10   3    3.14    1.79
   4 -10  -3   -0.61    1.51
  -3  10   3    6.19    1.80
   3 -10  -3    2.82    1.51
   2 -10  -3    6.34    1.66
  -2  10   3    3.72    1.46
   1 -10  -3   -0.41    1.13
  -1  10   3    1.58    1.25
  -1  10   3    1.02    1.23
  -1  10   3   -1.11    0.86
   0  10   3   65.34    3.88
   0  10   3   58.15    3.55
   0  10   3   57.83    3.54
   1  10   3   41.40    3.02
   1  10   3   41.79    2.72
   1  10   3   47.09    3.02
   2  10   3   81.24    3.59
   2  10   3   80.97    4.07
   2  10   3   87.48    4.03
   3  10   3   16.03    1.24
   3  10   3   18.83    1.23
   3  10   3   20.78    1.88
   3  10   3   19.20    1.74
   3  10   3   21.22    1.82
   4  10   3   14.78    1.48
   4  10   3   15.91    1.53
   4  10   3   16.37    1.49
   5  10   3    5.72    0.95
   5  10   3    5.00    0.93
   5  10   3    5.00    0.92
   6  10   3    0.33    0.55
   6  10   3    0.53    0.64
   7  10   3    1.96    0.64
   7  10   3    0.51    0.50
   8  10   3   22.70    1.21
   8  10   3   24.24    1.28
  13  10   3   54.59    2.30
  -4  11   3    1.08    1.75
  -3  11   3    0.56    1.60
  -2  11   3   -0.38    1.25
  -1  11   3    5.42    1.73
  -1  11   3    3.69    1.50
   0  11   3    0.90    1.18
   0  11   3   -0.95    0.95
   0  11   3   -0.70    1.10
   1  11   3    0.24    1.09
   1  11   3   -0.64    1.09
   1  11   3   -1.40    0.99
   2  11   3   22.32    2.16
   2  11   3   21.34    1.89
   2  11   3   26.26    2.39
   3  11   3   -0.50    0.64
   3  11   3    1.67    1.10
   3  11   3    1.80    1.20
   4  11   3    7.51    1.38
   4  11   3    7.46    1.37
   5  11   3   48.82    2.75
   5  11   3   47.22    2.63
   5  11   3   48.58    2.66
   6  11   3    0.10    0.67
   6  11   3   -0.01    0.67
   7  11   3   16.23    1.34
   7  11   3   20.05    1.54
   8  11   3    0.19    0.52
   8  11   3    0.45    0.58
   9  11   3    0.94    0.51
   9  11   3    1.15    0.52
  -2  12   3   -0.27    1.70
  -1  12   3   -2.16    1.30
   0  12   3    0.52    1.37
   0  12   3    0.87    1.29
   0  12   3   -0.33    1.54
   1  12   3    6.94    1.88
   1  12   3    7.21    1.54
   1  12   3   11.38    1.91
   2  12   3   -1.35    1.05
   2  12   3    0.18    1.01
   2  12   3   -0.32    1.12
   3  12   3   19.50    2.09
   3  12   3   26.26    2.42
   3  12   3   21.05    1.39
   4  12   3    0.77    1.04
   4  12   3    0.79    0.96
   5  12   3   16.36    1.73
   5  12   3   17.96    1.75
   6  12   3    3.63    0.98
   6  12   3    5.08    1.21
   7  12   3    0.52    0.76
   7  12   3    0.84    0.86
   8  12   3    7.04    1.01
   8  12   3    6.31    1.04
   9  12   3   29.16    1.70
   9  12   3   25.43    1.58
  -1  13   3   -1.22    1.67
   0  13   3    4.52    1.81
   1  13   3   -1.81    1.19
   1  13   3    0.34    1.28
   1  13   3    1.56    1.74
   2  13   3    2.73    1.44
   2  13   3    3.17    1.20
   2  13   3    4.34    1.79
   3  13   3   10.13    1.95
   3  13   3   10.14    1.99
   4  13   3   20.42    2.18
   4  13   3   17.60    2.14
   5  13   3    1.19    1.09
   6  13   3    0.54    0.93
   7  13   3    7.71    1.30
   8  13   3    2.67    1.03
   8  13   3    5.34    1.18
   9  13   3    7.56    1.12
   9  13   3   13.56    1.38
  10  13   3   10.69    1.08
  10  13   3   10.19    1.01
   1  14   3    1.43    1.49
   2  14   3   -0.62    1.05
   2  14   3   -0.99    1.38
   3  14   3    5.15    1.72
   4  14   3    3.98    1.60
   5  14   3    1.19    1.22
   6  14   3    1.46    1.27
   7  14   3   -0.27    1.01
   8  14   3    4.37    1.25
   9  14   3    1.88    1.00
  10  14   3    1.21    0.90
  10  14   3    1.81    0.91
   4  15   3   -1.65    1.35
   5  15   3    0.73    1.39
   6  15   3   -0.07    1.23
   7  15   3    6.06    1.61
   8  15   3    0.31    1.15
   8  12  -4    2.44    1.34
   8  12  -4    4.33    1.48
   7  12  -4   -0.14    1.22
   6  12  -4   -0.33    1.16
   5  12  -4    1.96    1.41
   4  12  -4    1.34    1.38
   3  12  -4    1.15    1.24
   3  12  -4   -0.25    1.09
   2  12  -4    1.54    1.41
   2  12  -4    1.40    1.48
   1  12  -4    0.19    1.53
   9  11  -4    2.03    1.16
   8  11  -4    3.51    1.27
   7  11  -4    2.16    1.21
   7  11  -4    3.04    1.32
   6  11  -4    4.80    1.42
   6  11  -4    2.11    1.23
   5  11  -4    7.03    1.58
   4  11  -4    1.22    0.81
   4  11  -4    2.91    1.42
   3  11  -4    2.80    1.22
   3  11  -4    1.84    1.32
   2  11  -4    2.50    1.39
   2  11  -4    2.40    1.34
   1  11  -4    0.07    1.18
   1  11  -4   -0.63    1.32
   0  11  -4   -0.44    1.42
  -1  11  -4    0.40    1.68
  -2  11  -4    0.88    1.83
  10  10  -4    0.12    1.06
   9  10  -4    4.46    1.29
   8  10  -4    0.21    0.92
   7  10  -4   -0.85    0.84
   6  10  -4    0.92    1.03
   5  10  -4    3.92    1.27
   5  10  -4    2.14    1.16
   4  10  -4   -1.39    0.71
   4  10  -4    0.70    1.01
   3  10  -4   -0.19    0.97
   3  10  -4   -0.58    0.96
   2  10  -4    0.77    1.05
   2  10  -4    1.22    1.16
   1  10  -4    1.98    1.35
   1  10  -4    3.87    1.41
   0  10  -4    0.88    1.38
   0  10  -4   -0.79    1.18
  -1  10  -4   14.12    2.23
  -2  10  -4    0.20    1.35
  -3  10  -4   -0.97    1.45
  11   9  -4    0.91    1.21
  10   9  -4   -1.58    0.89
   9   9  -4   -0.40    0.92
   8   9  -4    2.89    1.12
   7   9  -4    7.38    1.30
   6   9  -4    3.11    1.08
   5   9  -4   -0.88    0.75
   4   9  -4    2.20    0.86
   4   9  -4    1.72    1.01
   4   9  -4    1.83    1.05
   3   9  -4    5.43    1.13
   3   9  -4    5.76    1.32
   2   9  -4    0.48    0.94
   2   9  -4    1.81    1.10
   1   9  -4   10.32    1.67
   1   9  -4    8.87    1.64
   0   9  -4    2.68    1.22
   0   9  -4    0.98    1.15
  -1   9  -4    2.58    1.36
   2  -9   4    2.52    1.48
  -2   9  -4    1.64    1.35
   3  -9   4    4.29    1.70
  -3   9  -4    0.44    1.39
   4  -9   4   -0.39    1.46
  -4   9  -4   -0.30    1.55
   5  -9   4    0.16    1.77
  -5   9  -4    0.19    1.72
  12   8  -4    3.03    1.36
  11   8  -4    2.28    1.29
  10   8  -4    0.50    0.97
   9   8  -4   25.35    2.20
   8   8  -4   18.81    1.81
   7   8  -4    1.07    0.94
   6   8  -4   -1.39    0.74
   5   8  -4   28.99    1.45
   5   8  -4   28.68    2.14
   4   8  -4   26.79    2.10
   4   8  -4   26.71    1.76
   3   8  -4    0.39    0.85
   3   8  -4    0.82    0.84
   3   8  -4    0.47    0.80
   2   8  -4    0.71    0.91
   2   8  -4    1.90    0.92
  -2  -8   4    1.72    0.80
   1   8  -4  122.14    5.26
  -1  -8   4  125.74    5.61
   1   8  -4  118.24    5.17
   0   8  -4   18.36    1.98
   0   8  -4   19.10    2.02
   0  -8   4   23.66    2.26
  -1   8  -4    0.05    0.97
  -1   8  -4    0.61    0.94
   1  -8   4    1.00    1.09
   2  -8   4    4.67    1.45
  -2   8  -4    3.80    1.38
  -3   8  -4   -0.41    1.16
   3  -8   4    0.59    1.22
   4  -8   4    5.96    2.00
  -4   8  -4    7.00    1.93
   5  -8   4   11.66    2.34
  -5   8  -4   11.59    2.45
  -6   8  -4    0.03    1.78
   6  -8   4   -1.21    1.63
  12   7  -4    3.10    1.46
  11   7  -4    0.30    1.14
  10   7  -4    3.43    1.21
   9   7  -4    2.93    1.12
   8   7  -4   14.91    1.60
   7   7  -4    5.93    1.12
   7   7  -4    5.67    1.15
   7   7  -4    6.34    1.21
   6   7  -4    0.89    0.79
   6   7  -4    0.43    0.77
   6   7  -4    0.95    0.83
   5   7  -4   44.93    2.62
   5   7  -4   46.49    2.69
   5   7  -4   44.12    1.93
   5   7  -4   43.65    1.94
   5   7  -4   43.19    2.54
   4   7  -4   23.22    1.96
   4   7  -4   21.56    1.61
   4   7  -4   22.51    1.91
   4   7  -4   22.21    1.80
   3   7  -4   13.59    1.49
  -3  -7   4   16.55    1.71
   3   7  -4   15.69    1.43
   3   7  -4   18.92    1.70
   2   7  -4  216.73    7.58
   2   7  -4  210.68    7.57
  -2  -7   4  214.64    7.91
   2   7  -4  220.09    7.59
   1   7  -4   10.67    1.47
  -1  -7   4   10.93    1.08
   1   7  -4   13.53    1.51
  -1  -7   4   12.61    1.65
   0  -7   4    7.15    1.51
   0   7  -4    4.58    1.22
   0   7  -4    7.80    1.31
  -1   7  -4   -0.46    0.74
  -1   7  -4    1.07    1.01
   1  -7   4   -0.76    0.85
  -2   7  -4    9.68    1.63
   2  -7   4    8.24    1.65
  -2   7  -4   10.67    1.61
  -3   7  -4    6.27    1.64
   3  -7   4    5.94    1.57
   4  -7   4    4.66    1.68
  -4   7  -4    6.77    1.87
   5  -7   4    2.97    1.59
  -5   7  -4    2.49    1.64
  -6   7  -4    2.96    1.64
   6  -7   4    2.72    1.73
   7  -7   4    1.62    1.76
  -7   7  -4    1.29    1.65
  12   6  -4    4.06    1.58
  11   6  -4   -1.07    0.96
  10   6  -4    2.65    1.12
   9   6  -4    2.79    1.02
   8   6  -4    1.11    0.87
   8   6  -4   -0.03    0.73
   7   6  -4    7.06    1.15
   7   6  -4    8.24    1.21
   7   6  -4    8.66    1.25
   6   6  -4    6.58    1.12
   6   6  -4    6.65    1.14
   6   6  -4    7.12    0.63
   6   6  -4    5.22    1.03
   5   6  -4   83.30    3.81
   5   6  -4   86.56    3.26
   5   6  -4   92.07    3.89
   5   6  -4   83.59    3.70
   5   6  -4   91.13    3.29
  -4  -6   4  590.21   18.63
   4   6  -4  583.90   18.07
   4   6  -4  621.81   18.13
   4   6  -4  610.82   18.24
   4   6  -4  629.17   17.87
   4   6  -4  594.66   18.11
  -4  -6   4  623.19   17.47
   3   6  -4   18.68    1.66
  -3  -6   4   14.84    1.56
   3   6  -4   16.35    1.48
   3   6  -4   17.63    1.55
   3   6  -4   15.97    1.37
   3   6  -4   23.44    1.86
  -3  -6   4   16.95    1.47
   2   6  -4    7.35    1.05
  -2  -6   4    7.03    1.05
   2   6  -4    9.78    1.21
  -2  -6   4    6.46    1.20
   2   6  -4    7.72    1.12
   2   6  -4    7.84    1.09
   1   6  -4   34.75    2.22
  -1  -6   4   36.92    2.24
  -1  -6   4   33.73    2.30
   1   6  -4   35.29    2.25
   1   6  -4   33.43    2.20
   1   6  -4   35.92    2.24
   1   6  -4   34.07    2.18
   0   6  -4   17.06    1.64
   0  -6   4   17.16    1.59
   0   6  -4   18.55    1.66
   0  -6   4   17.69    1.75
   1  -6   4    8.77    0.74
   1  -6   4    8.58    1.40
  -1   6  -4    7.73    1.28
  -1   6  -4    8.31    1.34
  -2   6  -4   15.69    1.79
   2  -6   4   10.14    1.51
  -2   6  -4    8.00    1.36
   3  -6   4   47.13    3.21
  -3   6  -4   43.06    3.16
  -3   6  -4   44.77    2.99
   4  -6   4    5.46    1.62
  -4   6  -4    5.30    1.56
  -5   6  -4    9.05    1.86
   5  -6   4   13.38    2.13
   6  -6   4   -0.24    1.22
  -6   6  -4    1.43    1.55
  -7   6  -4    8.33    2.14
   7  -6   4    8.06    2.00
  -8   6  -4    0.48    1.77
   8  -6   4   -0.25    1.55
  12   5  -4    0.45    1.21
  11   5  -4    3.17    1.32
  10   5  -4    1.09    0.97
   9   5  -4    7.43    1.33
   8   5  -4    2.45    0.94
   8   5  -4    1.62    0.87
   7   5  -4   39.02    2.32
   7   5  -4   38.10    2.38
   7   5  -4   37.89    2.40
   6   5  -4   21.48    1.31
   6   5  -4   21.57    1.73
   6   5  -4   22.69    1.81
   6   5  -4   20.62    1.79
   6   5  -4   21.34    1.27
   5   5  -4 1947.00   51.70
   5   5  -4 1828.83   53.07
   5   5  -4 1910.71   53.18
   5   5  -4 1911.18   53.96
  -5  -5   4 1871.61   51.22
   5   5  -4 1830.34   53.98
  -5  -5   4 1902.62   54.61
   4   5  -4  327.67   10.00
   4   5  -4  302.86    9.71
   4   5  -4  308.59    9.74
  -4  -5   4  309.78    9.46
   4   5  -4  317.43    9.73
   4   5  -4  306.77    9.80
  -4  -5   4  302.46   10.15
   3   5  -4   54.31    2.70
  -3  -5   4   55.06    2.52
   3   5  -4   51.24    2.49
   3   5  -4   53.30    2.71
  -3  -5   4   52.94    2.76
   3   5  -4   51.59    2.56
  -2  -5   4   27.86    1.96
   2   5  -4   30.25    1.88
   2   5  -4   28.22    1.80
   2   5  -4   29.01    1.85
   2   5  -4   28.45    1.77
  -2  -5   4   27.88    1.77
   2   5  -4   31.32    2.01
   1   5  -4   27.03    1.80
  -1  -5   4   22.68    1.64
   1   5  -4   24.53    1.73
  -1  -5   4   22.20    1.70
   1   5  -4   24.70    1.76
   1   5  -4   27.25    1.78
  -1  -5   4   21.81    1.75
   0   5  -4    1.96    0.73
   0   5  -4    2.37    0.76
   0   5  -4    3.10    0.84
   0  -5   4    1.34    0.71
   0   5  -4    4.21    0.94
   0  -5   4    0.83    0.79
   0  -5   4    2.77    0.81
   0   5  -4    2.62    0.78
  -1   5  -4    0.56    0.75
  -1   5  -4    1.86    0.70
  -1   5  -4    1.76    0.72
   1  -5   4    0.98    0.69
   1  -5   4    1.46    0.87
   1  -5   4    0.90    0.67
  -2   5  -4   20.64    1.76
   2  -5   4   19.05    1.75
   2  -5   4   18.52    1.73
   2  -5   4   21.65    2.01
   2  -5   4   22.58    1.95
  -2   5  -4   19.96    1.90
  -3   5  -4  426.97   13.49
   3  -5   4  407.18   13.26
  -3   5  -4  405.48   13.91
   3  -5   4  446.01   13.65
   3  -5   4  420.12   13.98
  -4   5  -4    7.89    1.65
   4  -5   4   10.19    1.66
  -5   5  -4   11.87    1.88
   5  -5   4   12.65    1.87
  -6   5  -4    8.43    1.80
   6  -5   4   12.47    1.92
  -7   5  -4    9.65    2.13
   7  -5   4    8.13    1.89
  -8   5  -4   11.73    2.44
   8  -5   4   12.62    2.15
   9  -5   4    0.61    1.47
  12   4  -4    0.79    1.32
  11   4  -4    2.74    1.44
  10   4  -4    0.01    0.99
   9   4  -4    2.60    1.09
   8   4  -4    0.26    0.53
   8   4  -4    1.62    0.91
   8   4  -4    0.63    0.84
   7   4  -4   17.37    1.21
   7   4  -4   21.11    1.79
   7   4  -4   14.88    1.24
   7   4  -4   15.95    1.57
   7   4  -4   18.53    1.30
   7   4  -4   16.23    1.54
   6   4  -4   19.94    1.63
   6   4  -4   22.83    1.77
   6   4  -4   21.49    1.78
  -6  -4   4   19.68    1.50
   6   4  -4   14.07    1.33
  -6  -4   4   21.25    1.82
   6   4  -4   20.43    1.39
   6   4  -4   21.84    1.37
   5   4  -4  140.76    4.81
   5   4  -4  136.67    5.01
   5   4  -4  140.69    5.13
   5   4  -4  149.70    5.16
  -5  -4   4  132.54    5.20
   5   4  -4  128.79    4.75
  -5  -4   4  142.64    4.80
   4   4  -4  133.21    4.74
   4   4  -4  130.99    4.79
   4   4  -4  134.74    4.64
   4   4  -4  129.31    4.77
   4   4  -4  128.08    4.60
  -4  -4   4  129.10    4.53
  -4  -4   4  132.75    4.98
   3   4  -4  586.49   16.60
   3   4  -4  563.55   16.85
   3   4  -4  588.48   16.96
  -3  -4   4  562.98   17.37
   3   4  -4  562.93   17.13
  -3  -4   4  572.78   16.36
  -2  -4   4    2.68    0.65
  -2  -4   4    3.19    0.73
   2   4  -4    2.98    0.71
   2   4  -4    2.30    0.65
  -2  -4   4    2.07    0.76
   2   4  -4    4.00    0.72
   2   4  -4    1.89    0.70
   2   4  -4    2.65    0.72
  -1  -4   4    8.70    1.06
  -1  -4   4   10.42    1.04
   1   4  -4    7.32    0.96
   1   4  -4    9.14    1.02
   1   4  -4    6.96    0.91
  -1  -4   4   11.44    1.09
  -1  -4   4    8.36    1.04
   1   4  -4    9.96    1.12
   1   4  -4   12.17    1.14
   0   4  -4   98.97    3.90
   0  -4   4   97.20    4.04
   0   4  -4   92.34    3.77
   0  -4   4   98.32    3.82
   0  -4   4   99.34    3.93
   0  -4   4   95.45    3.79
   0   4  -4   96.01    3.93
   0   4  -4   98.73    3.97
   1  -4   4  103.25    4.00
  -1   4  -4  106.25    4.12
   1  -4   4   93.95    3.93
  -1   4  -4   94.27    3.91
  -1   4  -4   97.20    4.16
   1  -4   4  105.64    4.17
   1  -4   4   97.05    4.16
   2  -4   4   78.81    3.66
   2  -4   4   75.57    3.48
   2  -4   4   77.88    3.50
  -2   4  -4   85.31    3.67
  -2   4  -4   78.46    3.66
  -2   4  -4   74.07    3.36
   2  -4   4   73.00    3.55
  -3   4  -4   32.86    2.28
   3  -4   4   39.80    2.59
   3  -4   4   33.43    2.29
  -3   4  -4   35.51    2.45
   3  -4   4   31.22    2.29
   3  -4   4   32.24    2.26
   4  -4   4   -0.03    0.94
   4  -4   4   -2.36    0.76
  -4   4  -4   -1.57    0.75
   4  -4   4   -3.50    0.91
   4  -4   4   -1.20    0.81
  -4   4  -4   -1.28    1.02
  -5   4  -4   23.80    2.32
   5  -4   4   21.52    2.14
   5  -4   4   18.89    2.14
   5  -4   4   22.03    2.17
  -6   4  -4    4.25    1.48
   6  -4   4    4.08    1.38
   7  -4   4    9.92    1.82
  -7   4  -4   12.11    2.06
   8  -4   4    5.13    1.49
  -8   4  -4   -0.40    1.33
   9  -4   4    1.35    1.40
  10  -4   4   -0.06    1.19
  10  -4   4    1.15    1.58
  12   3  -4   -0.48    1.23
  11   3  -4    0.90    1.14
  10   3  -4   11.14    1.72
  10   3  -4    9.66    1.04
   9   3  -4    1.68    1.12
   9   3  -4    1.32    0.77
   8   3  -4   13.46    1.24
   8   3  -4   12.81    1.57
   7   3  -4   14.20    1.53
   7   3  -4   13.06    1.47
   7   3  -4   15.70    1.31
   7   3  -4   16.25    1.36
   7   3  -4   14.74    1.47
   6   3  -4   24.01    1.71
   6   3  -4   20.96    1.48
   6   3  -4   21.63    1.82
  -6  -3   4   18.43    1.50
  -6  -3   4   20.19    1.80
   6   3  -4   20.37    1.63
   6   3  -4   23.47    1.49
   5   3  -4   36.85    2.16
   5   3  -4   37.54    2.10
   5   3  -4   39.60    1.93
  -5  -3   4   35.06    1.95
   5   3  -4   34.94    1.87
  -5  -3   4   36.35    2.17
   5   3  -4   33.73    1.99
  -4  -3   4  243.14    7.43
   4   3  -4  226.54    7.59
  -4  -3   4  233.89    7.93
   4   3  -4  239.41    7.69
   4   3  -4  249.49    7.75
   4   3  -4  242.61    7.64
   3   3  -4   86.42    3.34
   3   3  -4   82.46    3.27
   3   3  -4   80.06    3.20
   3   3  -4   75.80    3.13
   3   3  -4   85.82    3.23
   3   3  -4   79.04    3.15
  -3  -3   4   78.74    3.11
  -3  -3   4   83.78    3.43
  -2  -3   4   58.62    2.55
   2   3  -4   61.23    2.63
   2   3  -4   61.13    2.64
   2   3  -4   62.13    2.61
  -2  -3   4   63.99    2.78
   2   3  -4   63.64    2.67
  -2  -3   4   62.31    2.56
   2   3  -4   60.45    2.61
   2   3  -4   64.23    2.71
   1   3  -4  120.29    4.46
  -1  -3   4  121.62    4.30
  -1  -3   4  124.04    4.59
   1   3  -4  119.45    4.34
  -1  -3   4  120.09    4.31
   1   3  -4  135.59    4.59
   0  -3   4  297.98    9.13
   0   3  -4  317.51    9.62
   0   3  -4  298.78    9.56
   0  -3   4  291.08    9.24
   0   3  -4  304.69    9.23
   0   3  -4  287.74    9.22
   0  -3   4  282.44    9.54
   0   3  -4  314.98    9.42
  -1   3  -4    3.76    0.70
  -1   3  -4    2.35    0.72
   1  -3   4    3.18    0.75
  -1   3  -4    2.21    0.64
   1  -3   4    2.71    0.75
   1  -3   4    2.79    0.69
  -1   3  -4    4.19    0.74
   1  -3   4    4.60    0.84
   2  -3   4  128.52    4.92
  -2   3  -4  140.29    5.04
  -2   3  -4  133.35    4.87
   2  -3   4  131.72    5.10
   2  -3   4  137.81    5.06
  -2   3  -4  136.14    5.17
   2  -3   4  137.24    4.97
  -3   3  -4   39.18    2.18
   3  -3   4   39.82    2.42
   3  -3   4   38.12    2.30
   3  -3   4   35.96    2.24
  -3   3  -4   41.55    2.48
   3  -3   4   38.99    2.29
  -4   3  -4    9.42    1.44
  -4   3  -4    8.45    1.22
   4  -3   4    6.92    1.21
   4  -3   4    9.66    1.47
   4  -3   4    7.77    1.24
   4  -3   4    8.97    1.37
   5  -3   4  122.36    5.28
   5  -3   4  124.28    5.24
   5  -3   4  130.10    5.42
  -5   3  -4  123.98    5.42
   6  -3   4   29.25    2.45
  -6   3  -4   30.72    2.54
   6  -3   4   30.38    2.44
   7  -3   4   10.51    1.73
  -7   3  -4    9.50    1.74
   7  -3   4    6.77    1.47
  -8   3  -4   39.83    3.30
   8  -3   4   39.19    2.99
   9  -3   4    8.28    1.77
   9  -3   4   10.04    1.88
  10  -3   4    4.71    1.65
  10  -3   4    3.77    1.71
  11  -3   4   -0.47    1.37
  12   2  -4    3.42    1.56
  11   2  -4   -0.37    0.89
  11   2  -4   -0.10    1.09
  10   2  -4    1.20    1.14
  10   2  -4   -1.26    0.78
   9   2  -4   33.32    2.59
   9   2  -4   36.38    2.26
   8   2  -4    2.85    0.89
   8   2  -4    3.31    0.85
   8   2  -4    3.68    1.07
   7   2  -4   11.83    1.12
   7   2  -4   10.67    1.43
  -7  -2   4    8.80    1.35
   7   2  -4   11.59    1.35
   7   2  -4    9.95    1.15
   7   2  -4   10.98    1.34
  -6  -2   4    9.71    1.12
   6   2  -4    9.24    1.16
   6   2  -4    7.49    1.07
  -6  -2   4    9.37    1.26
   6   2  -4    7.32    1.17
   6   2  -4    8.65    1.03
   5   2  -4  282.31    9.11
  -5  -2   4  287.14    8.81
  -5  -2   4  277.21    9.39
   5   2  -4  290.11    9.07
   5   2  -4  295.95    9.16
   5   2  -4  282.33    9.10
   4   2  -4  136.27    4.83
   4   2  -4  129.17    4.72
   4   2  -4  135.41    4.77
   4   2  -4  140.85    4.81
   4   2  -4  140.37    4.86
  -4  -2   4  130.82    4.94
  -4  -2   4  135.15    4.66
  -3  -2   4  103.17    4.03
  -3  -2   4  104.50    3.78
  -3  -2   4  112.28    3.86
   3   2  -4  106.84    3.91
   3   2  -4  114.46    3.97
   3   2  -4  111.42    3.96
   3   2  -4   97.95    3.80
   3   2  -4  109.12    3.95
   2   2  -4    0.24    0.38
   2   2  -4    0.13    0.39
   2   2  -4    0.12    0.42
  -2  -2   4    0.31    0.42
   2   2  -4    0.20    0.45
  -2  -2   4    0.01    0.43
   2   2  -4    0.33    0.53
  -2  -2   4    0.61    0.54
  -1  -2   4 2744.22   77.56
   1   2  -4 2749.36   79.68
   1   2  -4 2975.99   79.73
  -1  -2   4 2760.16   75.26
   1   2  -4 2767.00   79.70
   1   2  -4 2784.92   77.61
  -1  -2   4 2781.03   79.77
   0   2  -4   22.43    1.37
   0   2  -4   23.59    1.50
   0  -2   4   22.13    1.40
   0   2  -4   22.92    1.50
   0  -2   4   23.59    1.45
   0   2  -4   23.88    1.47
   0   2  -4   20.81    1.49
   0  -2   4   21.10    1.55
   1  -2   4  121.70    4.49
  -1   2  -4  130.50    4.40
   1  -2   4  118.09    4.27
  -1   2  -4  117.87    4.25
   1  -2   4  123.38    4.36
  -1   2  -4  126.66    4.38
  -1   2  -4  118.28    4.45
   2  -2   4   21.45    1.47
   2  -2   4   22.73    1.55
  -2   2  -4   22.34    1.46
   2  -2   4   24.14    1.61
  -2   2  -4   21.10    1.54
  -2   2  -4   18.75    1.34
   2  -2   4   22.89    1.51
   2  -2   4   23.15    1.44
   3  -2   4   16.33    1.38
   3  -2   4   18.32    1.52
   3  -2   4   16.99    1.44
   3  -2   4   17.42    1.34
  -3   2  -4   16.24    1.46
   3  -2   4   16.10    1.38
   3  -2   4   17.43    0.72
  -3   2  -4   18.03    1.34
  -4   2  -4   18.30    1.64
   4  -2   4   13.81    1.38
  -4   2  -4   12.80    1.23
   4  -2   4   16.01    1.52
   4  -2   4   15.47    1.46
   4  -2   4   14.84    1.51
   4  -2   4   19.81    1.53
   5  -2   4   67.90    3.24
   5  -2   4   64.07    3.25
   5  -2   4   69.57    3.23
   5  -2   4   64.27    3.38
  -5   2  -4   55.59    3.23
   5  -2   4   56.57    3.12
  -5   2  -4   62.88    2.97
  -6   2  -4   52.31    3.24
   6  -2   4   49.93    2.94
   6  -2   4   54.51    3.11
   6  -2   4   53.13    3.21
  -7   2  -4    4.22    1.34
   7  -2   4    5.41    1.30
   7  -2   4    6.18    1.34
   8  -2   4    1.91    1.10
  -8   2  -4    2.35    1.30
   8  -2   4    0.54    1.06
   9  -2   4   59.42    3.73
   9  -2   4   56.52    3.60
   9  -2   4   65.02    4.08
  10  -2   4   17.72    2.35
  10  -2   4   16.36    2.15
  11  -2   4    0.50    1.37
  11  -2   4   -0.92    1.35
  12   1  -4   -0.22    1.10
  12   1  -4    0.89    1.44
  11   1  -4    0.83    1.11
  11   1  -4   -1.06    1.06
  10   1  -4    0.53    1.00
  10   1  -4   -1.11    0.98
   9   1  -4    4.22    1.31
   9   1  -4    7.15    1.32
   8   1  -4   10.49    1.11
   8   1  -4    9.28    1.42
   8   1  -4    7.88    1.24
   7   1  -4    4.11    1.04
   7   1  -4    6.66    1.35
   7   1  -4    5.70    1.05
   7   1  -4    5.27    0.82
  -7  -1   4    5.58    1.23
  -6  -1   4   53.69    2.96
   6   1  -4   61.52    2.95
   6   1  -4   54.11    2.78
   6   1  -4   61.72    2.83
   6   1  -4   57.98    3.03
   6   1  -4   55.71    2.71
  -6  -1   4   59.24    2.81
   6   1  -4   52.73    2.28
   5   1  -4   68.67    3.15
   5   1  -4   71.71    3.04
  -5  -1   4   73.63    3.05
   5   1  -4   68.07    3.00
   5   1  -4   65.61    2.49
  -5  -1   4   67.65    3.17
   5   1  -4   66.49    3.01
   5   1  -4   68.89    3.06
   4   1  -4   90.24    3.65
   4   1  -4  100.19    3.76
   4   1  -4   89.37    3.67
   4   1  -4  103.01    3.80
  -4  -1   4   95.52    3.64
  -4  -1   4   96.61    3.89
   4   1  -4  102.45    3.84
  -4  -1   4   99.33    3.63
   3   1  -4   20.98    1.37
   3   1  -4   22.75    1.47
   3   1  -4   22.11    1.42
  -3  -1   4   21.92    1.34
   3   1  -4   22.56    1.44
   3   1  -4   20.94    1.38
  -3  -1   4   22.34    1.48
  -3  -1   4   23.43    1.04
  -3  -1   4   21.04    1.38
  -2  -1   4  169.24    5.79
  -2  -1   4  172.41    5.56
   2   1  -4  174.26    5.73
   2   1  -4  169.06    5.56
   2   1  -4  178.32    5.77
  -2  -1   4  170.03    5.49
   1   1  -4 1290.98   39.69
  -1  -1   4 1495.54   42.15
  -1  -1   4 1443.59   39.77
   1   1  -4 1554.25   42.10
   1   1  -4 1491.08   40.96
   1   1  -4 1458.88   40.97
  -1  -1   4 1468.59   40.95
   1   1  -4 1489.39   42.08
   0   1  -4    0.32    0.39
   0   1  -4   -0.06    0.32
   0  -1   4    0.37    0.35
   0  -1   4    0.17    0.39
   0   1  -4   -0.37    0.30
   0   1  -4    0.43    0.35
   0  -1   4    0.30    0.34
   0   1  -4    0.26    0.41
  -1   1  -4    7.16    0.79
   1  -1   4    6.90    0.73
   1  -1   4    6.00    0.76
  -1   1  -4    6.11    0.77
   1  -1   4    7.17    0.76
  -1   1  -4    7.92    0.83
  -1   1  -4    5.26    0.64
   1  -1   4    7.56    0.75
  -1   1  -4    7.72    0.77
   1  -1   4    6.05    0.77
  -1   1  -4    7.15    0.81
   2  -1   4    0.31    0.42
   2  -1   4    1.20    0.48
  -2   1  -4    0.52    0.42
   2  -1   4    1.95    0.51
  -2   1  -4    1.29    0.49
   2  -1   4    1.03    0.48
   2  -1   4    0.86    0.48
  -2   1  -4    1.32    0.54
  -2   1  -4    1.41    0.49
   3  -1   4  224.78    7.24
  -3   1  -4  218.90    7.42
  -3   1  -4  219.75    7.06
   3  -1   4  219.53    7.14
   3  -1   4  227.11    7.16
   3  -1   4  212.48    7.33
   3  -1   4  223.72    6.32
   3  -1   4  239.68    7.46
   3  -1   4  222.63    7.11
   4  -1   4   62.74    2.91
  -4   1  -4   58.51    2.58
   4  -1   4   57.45    2.77
   4  -1   4   58.73    2.73
   4  -1   4   63.05    2.74
   4  -1   4   56.05    2.71
  -4   1  -4   54.35    2.78
   4  -1   4   62.69    2.85
   4  -1   4   64.21    2.87
   5  -1   4   47.99    2.47
   5  -1   4   45.36    2.49
  -5   1  -4   44.82    2.58
   5  -1   4   43.70    2.39
   5  -1   4   49.93    2.55
   5  -1   4   47.95    2.53
   5  -1   4   49.95    2.51
  -5   1  -4   47.49    2.36
  -6   1  -4  295.16    9.96
   6  -1   4  292.96    9.73
   6  -1   4  314.37    9.84
   6  -1   4  310.21    9.86
   6  -1   4  244.69    9.34
   6  -1   4  289.13    9.68
   7  -1   4   21.63    1.95
  -7   1  -4   23.49    2.15
   7  -1   4   26.35    2.14
   8  -1   4   -0.35    0.88
   8  -1   4    0.16    1.06
  -8   1  -4    1.50    1.11
   8  -1   4    0.92    1.07
   9  -1   4   -0.55    0.94
   9  -1   4   -2.52    0.86
   9  -1   4    0.75    1.15
  10  -1   4   -2.22    1.02
  10  -1   4    0.27    1.09
  10  -1   4    1.38    1.16
  11  -1   4    2.87    1.77
  11  -1   4    4.69    1.48
  11  -1   4    5.83    1.79
  12  -1   4   -0.45    1.47
  12  -1   4    4.44    1.65
  12   0  -4   -0.32    1.22
  11   0  -4   -0.78    1.10
  11   0  -4   -1.66    1.19
  10   0  -4   12.06    1.73
  10   0  -4   15.34    2.13
   9   0  -4    1.45    1.25
   9   0  -4    1.80    1.07
   8   0  -4    0.00    0.86
   8   0  -4   -0.04    0.86
   7   0  -4   11.35    1.42
   7   0  -4   10.10    1.01
  -7   0   4    9.36    1.52
   7   0  -4   11.89    1.48
   6   0  -4   20.41    1.83
   6   0  -4   21.91    1.74
  -6   0   4   24.14    1.85
  -6   0   4   20.33    1.89
   6   0  -4   18.46    1.71
   6   0  -4   22.44    1.29
   6   0  -4   23.11    1.75
   6   0  -4   20.87    1.70
   5   0  -4   58.49    2.83
   5   0  -4   60.60    2.24
   5   0  -4   61.59    3.00
  -5   0   4   62.09    2.88
   5   0  -4   65.84    2.95
   5   0  -4   57.22    2.82
  -5   0   4   60.39    3.07
  -5   0   4   63.21    2.82
   5   0  -4   60.27    2.86
   4   0  -4   -0.02    0.27
   4   0  -4    1.68    0.59
   4   0  -4    0.23    0.30
   4   0  -4    0.25    0.53
  -4   0   4    0.44    0.49
   4   0  -4   -0.38    0.55
  -4   0   4   -0.30    0.46
  -4   0   4    0.37    0.57
   4   0  -4   -0.51    0.49
  -3   0   4  177.43    5.82
   3   0  -4  182.46    6.09
  -3   0   4  183.15    5.89
   3   0  -4  181.66    5.93
   3   0  -4  178.42    6.04
  -3   0   4  173.26    6.11
   2   0  -4    7.58    0.85
  -2   0   4    9.06    0.83
   2   0  -4    9.89    0.87
   2   0  -4    8.61    0.83
  -2   0   4    8.59    0.44
   2   0  -4    9.14    0.90
   2   0  -4    7.93    0.79
  -2   0   4    8.29    0.83
  -2   0   4    7.76    0.90
   1   0  -4    4.34    0.61
   1   0  -4    9.70    0.86
  -1   0   4    5.80    0.70
  -1   0   4    6.26    0.67
  -1   0   4    5.98    0.65
   1   0  -4    6.11    0.67
   1   0  -4    5.79    0.64
  -1   0   4    6.95    0.78
   1   0  -4    5.08    0.69
   0   0  -4   45.04    1.86
   0   0   4   46.35    1.96
   0   0   4   44.80    1.97
   0   0   4   45.42    1.86
   0   0  -4   48.79    2.02
   0   0  -4   47.17    1.98
   0   0   4   42.91    1.88
   0   0  -4   41.84    1.91
   0   0  -4   47.03    1.95
   0   0   4   42.07    1.88
   1   0   4  807.84   22.48
   1   0   4  788.22   23.10
  -1   0  -4  810.50   22.45
   1   0   4  802.86   23.74
  -1   0  -4  797.50   23.72
  -1   0  -4  794.05   23.03
   1   0   4  817.97   23.07
   1   0   4  835.27   23.71
  -1   0  -4  841.58   23.75
  -1   0  -4  841.62   23.12
  -2   0  -4  636.67   18.30
   2   0   4  615.47   18.38
   2   0   4  624.27   18.88
   2   0   4  664.25   18.39
   2   0   4  637.64   17.92
   2   0   4  662.84   18.89
  -2   0  -4  625.17   18.89
  -2   0  -4  659.49   17.92
  -2   0  -4  635.84   18.89
   3   0   4  108.53    3.89
   3   0   4  105.97    3.86
   3   0   4  108.64    3.39
   3   0   4  104.62    3.92
  -3   0  -4  110.80    4.03
  -3   0  -4  110.84    3.77
   3   0   4  116.66    3.99
   4   0   4  927.44   27.09
   4   0   4  918.96   27.67
  -4   0  -4  954.20   27.83
  -4   0  -4  946.92   26.88
   4   0   4  932.62   26.36
   4   0   4  957.21   25.55
   4   0   4  990.50   27.76
  -5   0  -4  115.01    4.58
   5   0   4  122.35    4.53
   5   0   4  124.07    4.51
   5   0   4  118.52    4.38
   5   0   4  120.28    4.48
   5   0   4  117.30    4.43
  -5   0  -4  122.15    4.26
   5   0   4  118.84    4.38
   6   0   4    7.73    1.17
   6   0   4    9.80    1.14
   6   0   4   10.20    1.22
  -6   0  -4    7.93    1.18
  -6   0  -4   10.54    0.89
   6   0   4    9.17    1.12
  -6   0  -4    8.16    0.98
   6   0   4   10.18    1.12
   6   0   4    7.86    1.19
   7   0   4  227.49    8.27
   7   0   4  262.35    8.27
  -7   0  -4  244.33    7.19
  -7   0  -4  229.36    8.39
   7   0   4  236.55    8.25
   7   0   4  244.46    8.29
   7   0   4  228.05    8.08
   8   0   4   10.20    1.51
  -8   0  -4    8.59    0.95
  -8   0  -4    9.03    1.46
   8   0   4    9.58    1.31
   8   0   4    6.98    1.38
   9   0   4    1.56    0.94
   9   0   4    2.52    1.15
   9   0   4   -1.53    0.81
  10   0   4   -1.19    0.87
  10   0   4    1.12    1.17
  10   0   4    0.23    1.09
  11   0   4   13.12    2.20
  11   0   4   13.39    1.73
  11   0   4    7.48    1.89
  12   0   4    6.43    2.02
  12   0   4    4.80    1.89
  12   0   4    5.83    1.52
  11  -1  -4    0.11    1.38
  10  -1  -4   -0.35    1.15
  10  -1  -4    0.79    1.22
   9  -1  -4    0.37    1.11
   9  -1  -4    0.58    1.06
  -8   1   4    6.88    1.60
   8  -1  -4   11.48    1.61
   8  -1  -4   11.16    1.74
  -7   1   4   -0.56    0.92
   7  -1  -4   -0.67    0.75
   7  -1  -4    0.36    0.90
   7  -1  -4    0.43    0.57
   6  -1  -4   44.60    2.60
   6  -1  -4   41.57    2.53
  -6   1   4   42.74    2.73
  -6   1   4   44.43    2.61
   6  -1  -4   41.85    1.89
   5  -1  -4   56.87    2.88
  -5   1   4   59.42    2.92
   5  -1  -4   56.13    2.15
   5  -1  -4   55.19    2.85
   5  -1  -4   58.80    2.91
  -5   1   4   57.06    3.06
  -5   1   4   56.19    2.75
   5  -1  -4   63.20    2.94
   4  -1  -4  385.39   11.16
   4  -1  -4  359.97   10.17
   4  -1  -4  335.40   11.22
   4  -1  -4  334.35   10.97
  -4   1   4  355.18   10.85
   4  -1  -4  332.84   10.86
   4  -1  -4  385.52   11.43
  -4   1   4  358.61   10.99
  -4   1   4  350.33   11.42
   3  -1  -4   10.86    1.09
   3  -1  -4   13.40    1.13
  -3   1   4   13.04    1.21
   3  -1  -4   13.37    1.21
   3  -1  -4   12.82    1.17
   3  -1  -4   12.38    0.56
  -3   1   4   11.49    1.05
   3  -1  -4   11.28    1.06
  -3   1   4   10.50    1.05
   2  -1  -4  146.41    4.96
  -2   1   4  142.85    4.96
  -2   1   4  144.19    4.93
   2  -1  -4  150.09    5.17
   2  -1  -4  144.37    5.11
   2  -1  -4  152.52    5.01
   2  -1  -4  165.29    5.07
  -2   1   4  145.23    5.17
  -1   1   4 1124.80   31.38
  -1   1   4 1040.95   30.49
  -1   1   4 1176.69   32.30
   1  -1  -4 1114.22   30.57
   1  -1  -4 1106.56   32.28
   1  -1  -4 1173.45   32.34
  -1   1   4 1093.30   31.42
  -1   1   4 1077.22   32.29
   1  -1  -4 1079.75   31.37
   1  -1  -4 1156.19   31.44
   0  -1  -4  278.93    8.44
   0   1   4  284.80    8.48
   0  -1  -4  299.48    8.91
   0  -1  -4  288.94    8.64
   0   1   4  305.50    8.92
   0  -1  -4  303.36    8.96
   0   1   4  298.05    8.64
   0   1   4  277.00    8.88
   0   1   4  282.33    8.64
   0  -1  -4  274.22    8.56
   0   1   4  285.94    8.24
  -1  -1  -4  387.79   11.22
   1   1   4  375.51   11.54
   1   1   4  401.99   11.55
  -1  -1  -4  391.03   11.58
   1   1   4  385.19   11.04
  -1  -1  -4  389.08   10.97
  -1  -1  -4  370.26   11.16
  -1  -1  -4  401.96   11.62
   1   1   4  375.82   10.98
   1   1   4  372.80   11.24
   2   1   4   30.75    1.44
  -2  -1  -4   32.30    1.37
   2   1   4   32.32    1.49
   2   1   4   32.33    1.42
   2   1   4   31.64    1.48
  -2  -1  -4   32.81    1.45
   2   1   4   25.81    1.34
  -2  -1  -4   32.28    1.51
   2   1   4   34.39    1.49
   3   1   4    4.99    0.60
  -3  -1  -4    4.25    0.59
   3   1   4    4.69    0.53
   3   1   4    4.53    0.59
  -3  -1  -4    4.95    0.55
   3   1   4    4.47    0.62
   3   1   4    3.67    0.54
   3   1   4    4.37    0.63
   3   1   4    4.23    0.59
   4   1   4   87.09    3.39
   4   1   4   88.53    3.27
   4   1   4   88.09    3.23
  -4  -1  -4   84.52    3.06
   4   1   4   84.58    3.25
   4   1   4   87.04    3.25
  -4  -1  -4   86.77    3.35
   4   1   4   94.87    3.27
   4   1   4   87.81    2.99
   4   1   4   90.38    3.25
   5   1   4  224.26    7.41
   5   1   4  228.46    7.34
   5   1   4  247.73    7.43
   5   1   4  224.99    7.60
  -5  -1  -4  235.57    7.19
   5   1   4  229.16    7.44
  -5  -1  -4  231.69    7.62
   5   1   4  244.53    7.41
  -5  -1  -4  232.31    6.91
   5   1   4  229.30    7.44
   6   1   4   20.08    1.48
   6   1   4   18.97    1.49
   6   1   4   17.23    1.34
  -6  -1  -4   21.02    1.61
   6   1   4   23.72    1.69
   6   1   4   21.14    1.66
  -6  -1  -4   22.40    1.30
   7   1   4   34.56    2.32
   7   1   4   37.28    2.07
  -7  -1  -4   38.03    1.93
   7   1   4   34.18    2.33
   7   1   4   42.79    2.28
  -7  -1  -4   37.72    2.35
   7   1   4   38.83    2.29
   8   1   4   71.79    3.68
   8   1   4   76.47    3.69
  -8  -1  -4   78.12    3.79
  -8  -1  -4   76.76    3.15
   8   1   4   75.39    3.33
   8   1   4   76.28    3.87
   8   1   4   82.23    3.66
   9   1   4   11.86    1.32
   9   1   4   10.51    1.64
   9   1   4   10.38    1.54
  10   1   4    1.84    1.12
  10   1   4   -1.15    1.01
  10   1   4    2.17    0.95
  11   1   4   12.45    2.03
  11   1   4   11.35    1.89
  11   1   4   10.04    1.41
  12   1   4   13.02    2.24
  12   1   4   10.94    1.46
  12   1   4   12.16    2.19
  13   1   4    1.68    1.75
  13   1   4    2.93    1.86
  11  -2  -4    0.42    1.54
  10  -2  -4   -0.39    1.22
   9  -2  -4    4.84    1.70
   9  -2  -4    4.13    1.46
   8  -2  -4    5.11    1.34
   8  -2  -4    2.94    1.32
  -8   2   4    5.27    1.67
   7  -2  -4    1.46    1.08
  -7   2   4   -0.01    1.00
   7  -2  -4    1.26    0.99
   7  -2  -4   -0.09    0.61
   6  -2  -4   14.03    1.62
   6  -2  -4   16.43    1.23
  -6   2   4   16.25    1.81
   6  -2  -4   16.99    1.71
   5  -2  -4    8.11    1.21
   5  -2  -4    8.64    0.78
  -5   2   4    6.10    1.22
  -5   2   4    6.83    1.18
   5  -2  -4   11.50    1.31
   5  -2  -4    8.17    1.20
   5  -2  -4    8.23    1.33
  -5   2   4    7.08    1.15
   4  -2  -4  323.54   10.15
   4  -2  -4  318.03   10.42
  -4   2   4  329.42   10.17
   4  -2  -4  310.01   10.15
  -4   2   4  325.81   10.06
   4  -2  -4  337.52   10.27
   4  -2  -4  310.66    9.26
  -4   2   4  304.36   10.51
  -3   2   4   62.90    2.85
   3  -2  -4   62.05    2.89
   3  -2  -4   70.78    2.93
   3  -2  -4   62.91    2.94
  -3   2   4   63.64    3.02
   3  -2  -4   68.24    2.89
   3  -2  -4   65.72    2.15
  -3   2   4   68.33    2.96
  -2   2   4  449.40   14.06
   2  -2  -4  439.60   13.97
  -2   2   4  461.68   13.40
  -2   2   4  470.53   13.65
  -2   2   4  463.99   13.65
   2  -2  -4  477.63   13.66
   2  -2  -4  459.83   13.39
   2  -2  -4  450.69   13.60
  -1   2   4    1.29    0.46
   1  -2  -4    0.49    0.48
   1  -2  -4    0.80    0.41
   1  -2  -4    0.54    0.43
  -1   2   4    0.43    0.47
  -1   2   4   -0.20    0.41
  -1   2   4    0.07    0.41
   1  -2  -4    0.69    0.45
  -1   2   4    0.42    0.41
   0  -2  -4  328.55    9.72
   0   2   4  325.58   10.22
   0  -2  -4  328.41    9.89
   0   2   4  329.84    9.75
   0   2   4  358.42   10.26
   0  -2  -4  340.10   10.25
   0   2   4  329.66    9.52
   0   2   4  345.97    9.95
   0   2   4  323.42    9.94
   0  -2  -4  336.29    9.50
   0  -2  -4  344.03    9.94
   1   2   4  146.18    4.40
   1   2   4  142.68    4.61
   1   2   4  139.65    4.69
   1   2   4  152.42    4.71
   1   2   4  145.55    4.56
  -1  -2  -4  142.44    4.49
  -1  -2  -4  140.68    4.50
  -1  -2  -4  145.32    4.73
   2   2   4  145.30    4.68
   2   2   4  147.75    4.58
   2   2   4  148.01    4.56
  -2  -2  -4  150.15    4.51
  -2  -2  -4  147.79    4.74
  -2  -2  -4  150.31    4.52
   2   2   4  142.50    4.67
   2   2   4  139.50    4.60
   2   2   4  149.79    4.62
   3   2   4   54.91    2.03
   3   2   4   55.55    2.05
  -3  -2  -4   52.34    1.88
   3   2   4   54.86    2.16
  -3  -2  -4   52.82    1.97
   3   2   4   51.50    1.97
  -3  -2  -4   49.48    2.04
   3   2   4   50.94    1.97
   3   2   4   50.64    2.02
   4   2   4    4.41    0.51
   4   2   4    5.31    0.53
  -4  -2  -4    5.38    0.63
   4   2   4    4.57    0.71
   4   2   4    5.18    0.60
   4   2   4    4.01    0.62
   4   2   4    4.16    0.54
   4   2   4    5.30    0.64
  -4  -2  -4    4.05    0.58
   5   2   4 1074.68   31.58
   5   2   4 1147.45   31.56
  -5  -2  -4 1133.15   30.36
   5   2   4 1109.27   31.84
   5   2   4 1145.40   31.56
   5   2   4 1149.65   32.20
   5   2   4 1082.34   30.69
  -5  -2  -4 1124.46   32.44
   5   2   4 1115.73   32.23
   5   2   4 1113.15   30.75
  -6  -2  -4   10.02    1.00
   6   2   4    6.35    0.85
   6   2   4    7.23    0.73
   6   2   4    6.39    1.00
   6   2   4    9.54    1.00
   6   2   4    6.26    0.78
  -6  -2  -4    7.69    0.85
   6   2   4    7.66    0.75
  -7  -2  -4   46.28    2.49
   7   2   4   48.54    2.49
   7   2   4   49.46    2.37
   7   2   4   45.56    2.63
   7   2   4   47.89    2.11
   7   2   4   47.93    2.41
   7   2   4   50.98    2.16
  -7  -2  -4   45.64    2.26
   8   2   4   55.73    2.45
   8   2   4   59.43    2.91
   8   2   4   54.27    3.20
   8   2   4   61.72    2.53
  -8  -2  -4   57.48    2.78
   8   2   4   59.78    2.94
  -8  -2  -4   55.92    2.96
   8   2   4   59.25    2.98
   9   2   4   12.20    1.50
   9   2   4   10.11    1.04
   9   2   4    9.15    1.55
  -9  -2  -4    9.48    1.29
   9   2   4    9.70    1.38
  10   2   4    2.89    1.13
  10   2   4    3.19    0.82
  10   2   4    2.97    1.38
  11   2   4    0.81    1.27
  11   2   4    0.80    0.73
  11   2   4    0.38    1.04
  12   2   4   -0.80    1.34
  12   2   4   -1.14    1.20
  13   2   4    1.95    1.69
  13   2   4    2.69    1.65
  10  -3  -4   -0.07    1.47
   9  -3  -4   -0.55    1.08
   8  -3  -4    7.80    1.61
  -8   3   4   10.21    2.08
   7  -3  -4    9.28    1.67
   7  -3  -4    3.05    1.17
  -7   3   4    3.10    1.45
   6  -3  -4   -0.47    0.51
  -6   3   4   -1.03    0.82
   6  -3  -4    0.92    0.85
   6  -3  -4   -0.53    0.81
   5  -3  -4   87.97    4.13
   5  -3  -4   95.58    4.32
   5  -3  -4   87.47    4.04
  -5   3   4   83.19    4.19
   5  -3  -4   88.52    3.25
  -5   3   4   93.86    4.18
  -4   3   4    4.71    1.05
   4  -3  -4    8.03    1.20
   4  -3  -4    7.41    1.11
  -4   3   4    5.72    1.02
   4  -3  -4    9.92    1.26
   4  -3  -4   10.45    1.43
  -4   3   4    8.36    1.30
   3  -3  -4   25.09    1.73
   3  -3  -4   28.69    2.01
  -3   3   4   25.37    1.88
  -3   3   4   28.74    1.81
   3  -3  -4   26.99    1.73
   3  -3  -4   24.41    1.77
  -3   3   4   26.18    1.80
  -2   3   4   37.63    1.96
  -2   3   4   35.91    2.04
  -2   3   4   36.04    2.11
   2  -3  -4   35.57    2.01
  -2   3   4   34.97    1.94
   2  -3  -4   40.50    2.12
   2  -3  -4   33.34    1.86
   1  -3  -4  192.06    6.27
  -1   3   4  204.18    6.39
   1  -3  -4  190.53    6.52
  -1   3   4  200.24    6.35
   1  -3  -4  195.34    5.76
  -1   3   4  193.25    6.57
   1  -3  -4  187.44    6.26
  -1   3   4  187.72    6.32
  -1   3   4  212.78    6.62
   0  -3  -4  152.74    5.00
   0  -3  -4  154.67    4.99
   0  -3  -4  152.49    5.20
   0   3   4  157.29    5.18
   0   3   4  154.84    5.23
   0   3   4  154.01    5.03
   0   3   4  156.52    5.09
   0  -3  -4  157.09    4.67
   1   3   4  103.55    3.32
   1   3   4   94.32    3.28
   1   3   4   99.81    3.34
   1   3   4   93.56    3.28
  -1  -3  -4   93.05    3.18
   1   3   4   94.15    3.12
   1   3   4   97.64    3.36
  -1  -3  -4   96.02    3.24
  -1  -3  -4   93.08    3.35
   2   3   4  502.35   14.28
  -2  -3  -4  500.11   14.63
  -2  -3  -4  483.26   14.10
   2   3   4  504.04   14.30
   2   3   4  490.61   13.89
  -2  -3  -4  499.24   13.82
   2   3   4  508.59   14.23
   2   3   4  494.80   13.90
   2   3   4  496.19   14.57
   3   3   4  763.55   21.24
   3   3   4  740.12   20.82
  -3  -3  -4  742.94   21.33
   3   3   4  729.14   20.96
   3   3   4  732.03   21.27
   3   3   4  718.03   20.21
  -3  -3  -4  741.83   20.11
   3   3   4  713.70   20.20
   3   3   4  746.72   20.76
   4   3   4    7.10    0.44
   4   3   4    7.49    0.65
   4   3   4    6.80    0.76
   4   3   4    7.65    0.65
  -4  -3  -4    8.03    0.78
   4   3   4    7.81    0.45
   4   3   4    7.27    0.81
   4   3   4    8.70    0.65
  -4  -3  -4    7.35    0.67
   5   3   4   27.60    1.35
   5   3   4   27.55    1.32
   5   3   4   26.04    1.33
  -5  -3  -4   28.21    1.40
   5   3   4   25.63    1.30
   5   3   4   27.52    1.53
   5   3   4   28.51    1.73
  -5  -3  -4   28.81    1.54
  -6  -3  -4  358.90   10.76
  -6  -3  -4  376.67   10.48
   6   3   4  345.25   10.40
   6   3   4  336.82   10.46
   6   3   4  343.03   10.96
   6   3   4  349.22   10.30
  -7  -3  -4   24.78    1.65
   7   3   4   25.52    1.60
   7   3   4   24.03    1.54
   7   3   4   22.57    1.97
   7   3   4   28.17    1.64
  -7  -3  -4   25.84    1.73
  -8  -3  -4   41.11    2.34
   8   3   4   40.66    2.29
   8   3   4   33.86    2.51
   8   3   4   37.28    2.18
  -8  -3  -4   41.14    2.37
   8   3   4   38.98    2.20
   9   3   4   35.64    2.58
   9   3   4   31.85    2.12
   9   3   4   28.57    1.97
   9   3   4   31.35    2.13
  -9  -3  -4   29.99    2.11
  10   3   4    2.08    1.13
  10   3   4    1.71    1.00
  11   3   4    5.84    1.55
  11   3   4    5.69    1.32
  12   3   4    0.82    1.13
  12   3   4   -0.79    1.30
  13   3   4    1.30    1.45
  13   3   4   -0.05    1.50
  10  -4  -4    6.65    1.92
   9  -4  -4   15.03    2.27
  -8   4   4    1.37    1.55
   8  -4  -4    1.19    1.17
   7  -4  -4    0.40    1.03
  -7   4   4   -0.18    1.17
   6  -4  -4   14.20    1.78
  -6   4   4   15.78    2.00
   6  -4  -4   14.98    1.35
   6  -4  -4   13.16    1.78
  -5   4   4    1.49    1.07
   5  -4  -4    1.11    0.98
   5  -4  -4    0.84    0.86
   4  -4  -4   22.60    2.02
   4  -4  -4   26.98    2.25
  -4   4   4   27.33    2.23
   4  -4  -4   20.21    1.83
  -4   4   4   23.89    1.99
  -4   4   4   27.16    2.09
   3  -4  -4  323.98   10.78
   3  -4  -4  313.16   10.39
  -3   4   4  325.34   10.87
  -3   4   4  335.06   10.47
  -3   4   4  329.20   10.48
   3  -4  -4  331.51   10.44
   2  -4  -4   84.84    3.61
   2  -4  -4   83.58    3.43
  -2   4   4   81.64    3.66
  -2   4   4   84.92    3.50
  -2   4   4   82.97    3.55
   2  -4  -4   80.26    3.56
  -2   4   4   82.06    3.46
  -1   4   4 2034.49   60.80
   1  -4  -4 2151.72   57.50
   1  -4  -4 2069.29   60.79
  -1   4   4 2069.81   57.53
   1  -4  -4 2104.47   59.13
  -1   4   4 2106.58   59.21
  -1   4   4 2254.44   60.83
  -1   4   4 2141.00   59.24
   0  -4  -4 3309.06   94.57
   0  -4  -4 3525.18   91.85
   0   4   4 3412.85   91.92
   0   4   4 3606.18   97.21
   0  -4  -4 3334.06   97.23
   0   4   4 3412.32   94.73
   0   4   4 3319.37   97.26
  -1  -4  -4   31.74    1.50
   1   4   4   34.24    1.62
  -1  -4  -4   32.23    1.65
   1   4   4   34.95    1.61
   1   4   4   31.04    1.57
  -1  -4  -4   33.14    1.60
   1   4   4   30.95    1.59
   1   4   4   32.67    1.56
   2   4   4  439.58   12.95
   2   4   4  435.23   12.62
   2   4   4  443.51   12.58
  -2  -4  -4  443.28   12.47
   2   4   4  442.35   12.88
   2   4   4  455.31   12.88
  -2  -4  -4  453.31   12.72
  -2  -4  -4  444.73   13.21
   2   4   4  465.05   13.10
   2   4   4  438.00   13.11
   3   4   4   13.94    0.84
  -3  -4  -4   17.11    1.14
   3   4   4   16.51    1.09
  -3  -4  -4   16.96    0.93
   3   4   4   16.79    0.64
   3   4   4   16.85    0.88
   3   4   4   17.52    0.96
   3   4   4   16.01    1.11
  -3  -4  -4   16.50    0.81
   4   4   4   56.99    2.53
   4   4   4   59.39    2.09
   4   4   4   62.62    2.53
   4   4   4   60.66    2.10
   4   4   4   61.74    2.08
  -4  -4  -4   60.49    2.14
  -4  -4  -4   63.36    2.53
  -5  -4  -4    0.15    0.41
  -5  -4  -4    0.10    0.28
   5   4   4   -0.23    0.21
   5   4   4   -0.08    0.34
   5   4   4    2.21    0.41
   5   4   4   -0.11    0.26
   5   4   4    0.20    0.45
   6   4   4    8.92    0.79
   6   4   4    9.21    0.78
  -6  -4  -4    6.62    0.99
   6   4   4    9.50    0.78
   6   4   4    7.32    0.72
   6   4   4    8.33    1.06
  -6  -4  -4   10.59    0.88
  -6  -4  -4    8.56    0.76
   7   4   4  166.01    6.12
   7   4   4  169.60    5.41
  -7  -4  -4  169.02    5.59
  -7  -4  -4  171.06    5.84
   7   4   4  174.66    5.42
   7   4   4  165.43    5.48
  -8  -4  -4  582.99   17.16
   8   4   4  582.52   17.38
   8   4   4  607.33   17.30
   8   4   4  583.85   18.05
   8   4   4  609.84   16.98
  -9  -4  -4    2.37    0.93
   9   4   4    1.05    0.68
   9   4   4    1.18    0.74
   9   4   4    1.73    0.77
   9   4   4    3.36    1.19
  10   4   4    7.62    1.56
  10   4   4   11.20    1.34
  10   4   4    8.52    1.16
  10   4   4    6.32    1.13
  11   4   4    2.81    1.07
  11   4   4    2.12    1.31
  12   4   4   -1.07    1.27
  12   4   4    1.13    1.02
  13   4   4    6.77    1.99
  13   4   4    6.12    1.62
  14   4   4    2.07    1.80
  14   4   4   -0.38    1.34
   9  -5  -4    1.92    1.64
  -8   5   4    4.80    1.95
   8  -5  -4    3.72    1.62
   7  -5  -4   -0.03    1.00
  -7   5   4    1.54    1.42
  -6   5   4    5.52    1.58
   6  -5  -4    1.92    1.18
  -5   5   4    2.37    1.29
   5  -5  -4    2.09    1.09
  -4   5   4    5.99    1.31
  -4   5   4    7.44    1.47
   4  -5  -4    6.13    1.31
  -4   5   4    6.20    1.28
   4  -5  -4   10.31    1.76
   4  -5  -4    5.92    1.32
   3  -5  -4    3.71    1.03
  -3   5   4    2.45    0.95
  -3   5   4    2.38    1.04
   3  -5  -4    2.61    1.11
   3  -5  -4    3.08    0.96
  -3   5   4    2.67    1.04
  -2   5   4   46.96    2.59
   2  -5  -4   50.88    2.61
   2  -5  -4   48.30    2.75
  -2   5   4   48.56    2.72
  -2   5   4   54.28    2.92
   2  -5  -4   51.28    2.79
  -2   5   4   54.92    2.74
  -1   5   4  181.68    6.27
  -1   5   4  176.81    6.36
   1  -5  -4  191.71    6.26
  -1   5   4  184.07    6.24
  -1   5   4  188.67    6.38
  -1   5   4  172.81    6.14
   1  -5  -4  173.27    6.34
   1  -5  -4  172.10    6.04
   0  -5  -4    0.53    0.57
   0  -5  -4    0.37    0.46
   0   5   4    0.74    0.39
   0   5   4    0.42    0.52
   0   5   4    0.47    0.49
   0   5   4    0.64    0.60
   0   5   4    1.05    0.60
   1   5   4  562.58   15.83
  -1  -5  -4  531.90   15.31
   1   5   4  547.03   15.25
  -1  -5  -4  538.77   16.20
   1   5   4  535.60   16.12
  -1  -5  -4  538.44   15.62
   1   5   4  526.74   15.42
   1   5   4  530.24   15.76
   1   5   4  562.54   16.10
   2   5   4    0.69    0.44
  -2  -5  -4    0.61    0.43
   2   5   4    3.43    0.53
   2   5   4    1.34    0.37
   2   5   4    0.86    0.38
   2   5   4    0.18    0.44
   2   5   4    0.61    0.41
  -2  -5  -4    0.54    0.41
   3   5   4  126.79    4.42
  -3  -5  -4  131.37    4.21
   3   5   4  131.46    4.10
   3   5   4  126.94    4.07
  -3  -5  -4  122.52    3.84
  -3  -5  -4  130.53    4.42
   3   5   4  130.08    4.50
   3   5   4  133.72    4.12
  -4  -5  -4   99.96    3.18
   4   5   4   97.23    3.73
   4   5   4   93.89    3.61
   4   5   4   98.29    3.09
  -4  -5  -4   97.18    3.63
   4   5   4   98.23    3.11
   4   5   4   96.45    3.08
  -5  -5  -4    1.16    0.53
   5   5   4    0.22    0.23
   5   5   4    0.08    0.41
  -5  -5  -4    0.62    0.28
   5   5   4   -0.48    0.45
   5   5   4    0.17    0.23
   5   5   4    0.13    0.24
   6   5   4   22.91    1.08
  -6  -5  -4   25.15    1.12
   6   5   4   23.76    1.05
   6   5   4   23.42    1.05
  -6  -5  -4   24.00    1.68
   6   5   4   24.56    1.72
   6   5   4   23.34    1.06
   7   5   4  120.11    3.88
  -7  -5  -4  122.33    4.60
  -7  -5  -4  123.44    4.03
   7   5   4  119.48    4.82
   7   5   4  119.39    3.94
   7   5   4  119.75    3.82
   7   5   4  120.71    3.87
  -8  -5  -4    3.73    0.95
   8   5   4    3.11    1.06
   8   5   4    2.69    0.66
   8   5   4    1.78    0.60
   8   5   4    1.57    0.64
   9   5   4   38.31    2.63
   9   5   4   37.42    2.00
   9   5   4   40.47    2.03
   9   5   4   37.26    2.00
  10   5   4   11.36    1.26
  10   5   4   13.64    1.34
  10   5   4   12.96    1.79
  10   5   4   14.27    1.32
  11   5   4    4.24    1.37
  11   5   4    1.56    0.95
  11   5   4    2.17    1.01
  11   5   4    2.93    0.90
  12   5   4   -0.21    0.85
  12   5   4    0.56    1.38
  13   5   4   37.47    3.41
  13   5   4   39.76    2.92
  14   5   4    2.86    1.50
  14   5   4    0.98    1.64
   8  -6  -4    0.74    1.52
  -8   6   4    0.12    1.64
  -7   6   4   -2.24    1.26
   7  -6  -4    1.04    1.35
   6  -6  -4    3.71    1.49
  -6   6   4    2.56    1.46
  -5   6   4    5.03    1.60
   5  -6  -4    6.38    1.60
  -4   6   4   15.76    1.94
  -4   6   4   11.54    1.82
   4  -6  -4   15.42    1.89
  -3   6   4    7.29    1.45
  -3   6   4   10.02    1.45
   3  -6  -4    9.24    1.50
   3  -6  -4    9.22    1.67
  -3   6   4    8.22    1.51
  -2   6   4  240.75    8.10
   2  -6  -4  218.03    8.11
  -2   6   4  221.03    8.23
   2  -6  -4  226.33    7.85
  -2   6   4  236.40    8.11
   2  -6  -4  231.93    7.98
  -2   6   4  232.12    7.98
  -1   6   4   38.22    2.28
   1  -6  -4   35.79    2.19
   1  -6  -4   33.72    2.26
  -1   6   4   37.81    2.31
  -1   6   4   36.14    1.90
  -1   6   4   37.21    2.28
   1  -6  -4   34.19    2.23
  -1   6   4   37.34    2.40
   0  -6  -4   11.53    1.20
   0  -6  -4   12.71    1.27
   0   6   4   15.53    1.36
   0   6   4   18.54    1.46
   0   6   4   11.84    1.29
   0   6   4    8.73    1.04
   0  -6  -4   12.53    1.13
   0   6   4   13.94    1.30
   0   6   4   14.29    1.16
   1   6   4  241.82    7.53
   1   6   4  231.44    7.56
   1   6   4  226.02    7.16
  -1  -6  -4  230.17    7.66
   1   6   4  228.19    7.41
   1   6   4  229.26    7.47
   1   6   4  242.42    7.53
   2   6   4    1.15    0.41
   2   6   4    1.16    0.51
  -2  -6  -4    1.92    0.59
   2   6   4    2.06    0.56
   2   6   4    1.80    0.50
   2   6   4    1.07    0.55
   2   6   4    0.98    0.55
   3   6   4  299.35    8.96
   3   6   4  305.93    9.16
  -3  -6  -4  295.22    9.08
  -3  -6  -4  307.67    9.21
   3   6   4  290.43    8.78
   3   6   4  306.39    8.97
   4   6   4   67.31    2.98
  -4  -6  -4   70.37    2.96
   4   6   4   64.71    2.39
   4   6   4   67.08    2.42
   4   6   4   71.55    3.02
  -4  -6  -4   69.85    2.48
   4   6   4   72.33    2.42
   5   6   4   71.26    2.36
  -5  -6  -4   75.82    3.16
   5   6   4   74.49    3.18
   5   6   4   71.95    3.20
   5   6   4   72.30    2.36
  -5  -6  -4   76.64    2.46
   5   6   4   72.58    2.38
   6   6   4   39.08    1.33
   6   6   4   37.54    2.24
   6   6   4   37.64    1.36
  -6  -6  -4   42.26    2.24
   6   6   4   37.06    1.32
  -7  -6  -4   -0.19    0.51
   7   6   4    0.14    0.27
   7   6   4   -0.75    0.65
   7   6   4    0.51    0.30
   7   6   4    0.03    0.29
   7   6   4    0.09    0.26
   8   6   4  186.74    5.67
   8   6   4  187.29    7.03
   8   6   4  194.66    5.91
   8   6   4  198.31    5.73
   8   6   4  192.46    5.85
   9   6   4   -0.07    0.50
   9   6   4    1.19    1.00
   9   6   4    0.70    0.50
   9   6   4    0.61    0.57
  10   6   4   39.50    2.89
  10   6   4   37.18    1.93
  10   6   4   38.96    2.04
  10   6   4   37.08    2.00
  11   6   4    1.60    0.87
  11   6   4    0.75    0.71
  11   6   4    0.30    1.03
  11   6   4    1.07    0.68
  12   6   4    9.74    1.99
  12   6   4    7.84    1.17
  12   6   4    8.28    1.38
  13   6   4   18.60    1.93
  13   6   4   15.65    2.49
  14   6   4    0.23    1.60
  14   6   4    0.96    1.18
   8  -7  -4   -0.73    1.60
  -8   7   4    4.67    2.26
   7  -7  -4    4.54    1.79
  -7   7   4    0.69    1.56
  -6   7   4   -0.38    1.45
   6  -7  -4   -0.05    1.28
  -5   7   4   38.37    3.25
   5  -7  -4   39.31    3.21
  -4   7   4    0.89    1.18
   4  -7  -4    0.48    1.04
  -3   7   4   25.41    2.19
   3  -7  -4   19.59    2.04
  -3   7   4   18.86    2.05
  -3   7   4   22.70    1.59
  -3   7   4   22.58    2.25
   2  -7  -4   26.00    2.22
  -2   7   4   25.42    1.73
  -2   7   4   28.60    2.43
  -2   7   4   28.53    2.32
  -2   7   4   28.94    2.48
   1  -7  -4  548.63   17.56
  -1   7   4  566.20   15.94
  -1   7   4  582.20   17.03
  -1   7   4  547.66   17.11
  -1   7   4  556.76   17.57
   0   7   4  228.36    7.92
   0  -7  -4  241.15    8.24
   0   7   4  253.01    8.08
   0   7   4  221.34    7.94
   0   7   4  230.57    7.35
   0   7   4  239.03    8.00
   0  -7  -4  242.93    7.76
   0   7   4  234.71    8.12
   1   7   4   10.57    1.03
   1   7   4   11.49    1.19
   1   7   4    9.01    1.09
   1   7   4    9.25    1.18
   1   7   4   10.50    1.14
   1   7   4   11.59    1.08
  -1  -7  -4   10.25    1.19
  -2  -7  -4   63.88    2.81
   2   7   4   64.45    2.75
   2   7   4   65.20    2.58
   2   7   4   59.68    2.65
   2   7   4   56.09    2.67
   2   7   4   63.54    2.52
   2   7   4   57.55    2.66
   3   7   4 1095.52   31.99
   3   7   4 1094.67   30.49
  -3  -7  -4 1097.70   32.10
   3   7   4 1139.60   30.54
   3   7   4 1137.82   31.36
   3   7   4 1081.40   31.28
   4   7   4  174.28    5.60
   4   7   4  174.68    5.55
  -4  -7  -4  183.74    6.13
   4   7   4  180.10    6.13
  -4  -7  -4  179.19    5.76
   4   7   4  187.71    5.66
   5   7   4    3.01    0.45
   5   7   4    3.80    0.47
  -5  -7  -4    2.77    0.48
   5   7   4    3.41    0.45
   5   7   4    2.64    0.86
  -5  -7  -4    3.30    0.84
  -6  -7  -4   15.16    1.46
   6   7   4   12.66    0.68
   6   7   4   13.66    0.68
   6   7   4   11.10    1.36
   7   7   4    7.08    1.29
   8   7   4    1.57    0.37
   8   7   4    1.30    0.33
   8   7   4    1.20    0.93
   9   7   4    0.30    0.42
   9   7   4    0.30    1.01
   9   7   4    0.79    0.36
   9   7   4    1.27    0.47
  10   7   4    7.05    0.70
  10   7   4    8.15    0.78
  10   7   4    7.12    0.84
  10   7   4    6.46    0.85
  10   7   4    8.02    1.63
  11   7   4    7.98    0.88
  11   7   4    8.42    0.95
  11   7   4    7.31    1.03
  11   7   4    7.03    1.01
  11   7   4   12.72    1.97
  12   7   4   12.49    1.27
  12   7   4   13.34    1.32
  12   7   4   13.07    1.45
  12   7   4   13.29    2.16
  12   7   4   11.96    1.40
  13   7   4   -2.00    1.29
  13   7   4    0.77    0.91
  14   7   4   -2.51    1.43
  14   7   4    0.62    1.07
  -7   8   4    0.90    1.84
   7  -8  -4   -0.93    1.59
  -6   8   4    2.18    1.67
   6  -8  -4    1.57    1.62
  -5   8   4    9.01    2.10
   5  -8  -4    8.67    1.99
   4  -8  -4    9.71    1.81
  -4   8   4    7.08    1.86
  -3   8   4   10.05    1.85
   3  -8  -4   11.43    1.76
  -2   8   4    2.92    1.18
  -2   8   4    1.68    1.22
  -2   8   4    2.19    0.80
   2  -8  -4    3.26    1.19
  -2   8   4    3.23    1.37
  -1   8   4   39.41    2.79
  -1   8   4   45.83    2.91
   1  -8  -4   41.64    2.78
  -1   8   4   41.87    2.94
  -1   8   4   39.22    2.15
   0   8   4   93.50    4.25
   0  -8  -4   95.42    4.34
   0   8   4   96.77    4.38
   0   8   4   95.06    4.15
   0   8   4   93.26    3.68
   1   8   4    2.81    0.84
   1   8   4    3.89    1.06
   1   8   4    3.85    0.87
  -1  -8  -4    1.56    1.01
   1   8   4    3.61    1.06
   1   8   4    3.29    1.14
   1   8   4    2.17    0.94
   2   8   4    4.32    0.89
   2   8   4    5.86    0.95
   2   8   4    6.83    1.01
   2   8   4    5.99    0.89
   2   8   4    5.16    1.02
   2   8   4    7.62    0.86
  -2  -8  -4    6.79    1.06
   3   8   4   22.88    1.54
   3   8   4   22.23    1.71
   3   8   4   19.93    1.08
   3   8   4   22.41    1.09
  -3  -8  -4   21.47    1.54
   3   8   4   22.30    1.58
   3   8   4   23.16    1.55
   4   8   4    3.49    0.70
   4   8   4    2.86    0.73
  -4  -8  -4    4.69    0.82
  -4  -8  -4    4.98    1.02
   4   8   4    0.93    0.80
   4   8   4    3.44    0.68
  -5  -8  -4   47.05    2.58
   5   8   4   40.81    1.82
   5   8   4   44.09    1.86
  -5  -8  -4   46.19    1.95
   5   8   4   45.12    1.88
   6   8   4    1.98    0.39
   6   8   4   -0.28    1.00
   6   8   4    2.72    0.46
   6   8   4    2.74    0.45
   7   8   4    5.42    1.29
   8   8   4   76.52    3.90
   9   8   4    3.02    1.22
  10   8   4    0.59    0.47
  10   8   4   -0.65    1.06
  10   8   4    0.42    0.44
  11   8   4    1.03    0.61
  11   8   4    0.24    1.16
  11   8   4    0.42    0.64
  12   8   4   -1.62    0.72
  12   8   4    2.82    1.61
  12   8   4    0.32    0.58
  12   8   4   -1.57    0.74
  13   8   4    5.02    1.17
  13   8   4    6.78    1.22
  13   8   4    6.38    1.94
  13   8   4    9.87    1.01
  14   8   4   -0.56    1.59
  14   8   4    0.27    0.97
  -6   9   4    4.98    2.04
   6  -9  -4   -1.30    1.53
   5  -9  -4   -0.80    1.32
  -5   9   4    1.37    1.62
  -4   9   4   -1.24    1.28
   4  -9  -4    0.37    1.42
  -3   9   4   35.73    3.13
   3  -9  -4   35.13    3.08
  -2   9   4    7.05    1.85
   2  -9  -4    6.95    1.60
  -2   9   4    6.55    1.61
  -2   9   4    8.26    1.68
  -1   9   4    3.30    1.46
   1  -9  -4    0.04    1.09
  -1   9   4    1.70    1.23
  -1   9   4    2.46    0.89
  -1   9   4    2.03    1.23
   0   9   4   46.53    2.48
   0  -9  -4   53.03    3.25
   0   9   4   45.98    2.95
   0   9   4   48.05    3.23
   0   9   4   47.18    2.93
  -1  -9  -4    3.39    1.14
   1   9   4    4.24    0.95
   1   9   4    3.18    1.07
   1   9   4    3.02    1.03
   1   9   4    3.12    1.17
   2   9   4   21.06    1.71
  -2  -9  -4   19.57    1.78
   2   9   4   23.08    1.80
   2   9   4   18.33    1.50
   2   9   4   19.03    1.75
   2   9   4   16.74    1.52
   2   9   4   21.07    1.76
   3   9   4    5.33    0.62
   3   9   4    6.38    1.00
   3   9   4    6.45    0.99
   3   9   4    4.05    0.97
   3   9   4    3.99    0.95
   3   9   4    4.55    0.65
  -3  -9  -4    4.57    1.01
   4   9   4   36.48    1.97
   4   9   4   33.10    1.95
  -4  -9  -4   35.56    2.29
   4   9   4   31.52    1.92
   5   9   4    3.45    0.69
   5   9   4    4.00    0.69
   5   9   4    2.67    0.68
   6   9   4   25.03    1.32
   6   9   4   23.87    1.34
   6   9   4   23.89    1.25
   7   9   4   19.14    1.01
   7   9   4   18.43    1.03
   8   9   4   28.34    2.54
   9   9   4   25.86    2.46
  10   9   4    0.32    1.20
  11   9   4    0.07    1.15
  12   9   4    2.14    0.69
  12   9   4    2.22    1.52
  12   9   4    2.97    0.75
  13   9   4    0.48    1.52
  13   9   4    0.55    0.74
  13   9   4    0.06    0.77
  14   9   4    2.89    1.75
  14   9   4    0.50    0.85
  14   9   4   -1.58    0.84
  -5  10   4   -1.09    1.69
   5 -10  -4    2.28    1.85
  -4  10   4    1.47    1.73
   4 -10  -4   -0.84    1.32
   3 -10  -4    1.71    1.51
  -3  10   4    2.00    1.58
   2 -10  -4    0.93    1.33
  -2  10   4    2.16    1.41
   1 -10  -4   -0.90    1.04
  -1  10   4   -0.07    1.09
  -1  10   4    0.29    1.18
  -1  10   4   -0.83    0.93
   0  10   4   13.37    1.88
   0  10   4   20.95    2.32
   0  10   4   17.95    2.08
   1  10   4   87.61    4.42
   1  10   4   87.06    4.07
   1  10   4   88.52    4.28
   1  10   4   86.94    3.79
   2  10   4   59.63    2.98
   2  10   4   56.19    2.85
   2  10   4   52.27    3.11
   2  10   4   59.89    3.37
   3  10   4   39.03    1.81
   3  10   4   40.17    2.44
   3  10   4   43.17    2.53
   3  10   4   34.44    2.38
   3  10   4   40.77    1.80
   4  10   4    3.77    0.98
   4  10   4    3.67    0.95
   4  10   4    3.89    0.92
   5  10   4   24.04    1.63
   5  10   4   23.56    1.62
   5  10   4   22.79    1.66
   6  10   4    3.75    0.77
   6  10   4    3.24    0.71
   6  10   4    5.13    0.73
   7  10   4   33.63    1.62
   7  10   4   32.65    1.64
   8  10   4    2.59    0.51
   8  10   4    2.21    0.48
  11  10   4    0.80    1.41
  12  10   4    8.06    2.13
  13  10   4    1.31    1.71
  -4  11   4    0.68    1.64
  -3  11   4    1.36    1.54
  -2  11   4   10.54    2.02
  -1  11   4   -1.62    1.17
  -1  11   4    1.29    1.34
   0  11   4   -1.22    0.89
   0  11   4    0.41    1.30
   0  11   4   -0.98    1.11
   1  11   4    9.47    1.67
   1  11   4    7.86    1.81
   1  11   4   11.06    1.66
   2  11   4    6.20    1.41
   2  11   4    6.28    1.55
   2  11   4    3.54    1.15
   3  11   4    0.83    0.97
   3  11   4   -0.59    0.60
   3  11   4   -0.89    0.86
   4  11   4    2.77    0.99
   4  11   4    4.03    1.12
   4  11   4    1.18    0.93
   5  11   4    9.24    1.31
   5  11   4    9.13    1.25
   5  11   4    8.84    1.26
   6  11   4    7.44    1.09
   6  11   4    5.93    0.96
   6  11   4    8.09    1.04
   7  11   4    1.05    0.70
   7  11   4    1.27    0.67
   8  11   4    7.71    0.89
   8  11   4    9.05    0.89
  -2  12   4   -1.98    1.49
  -1  12   4   10.14    2.13
   0  12   4   -1.06    1.30
   0  12   4    0.15    1.31
   0  12   4    0.57    1.56
   1  12   4   -0.06    1.11
   1  12   4    1.12    1.42
   1  12   4   -0.10    1.18
   2  12   4    6.96    1.71
   2  12   4    7.89    1.31
   2  12   4    9.76    1.76
   3  12   4   -2.12    0.80
   3  12   4   -0.77    0.59
   3  12   4   -1.68    1.05
   4  12   4   22.90    2.09
   4  12   4   22.70    2.11
   5  12   4    1.29    0.91
   5  12   4    0.68    0.93
   6  12   4    4.62    1.15
   6  12   4    4.94    1.08
   6  12   4    8.22    1.22
   7  12   4    0.52    0.79
   7  12   4    2.87    0.85
   8  12   4    1.73    0.80
   8  12   4    2.58    0.79
   9  12   4    0.30    0.57
   9  12   4   -0.59    0.58
  -1  13   4    0.15    1.74
   0  13   4    0.45    1.60
   1  13   4    2.08    1.37
   1  13   4   -1.54    1.22
   1  13   4   -1.73    1.54
   2  13   4    4.27    1.61
   2  13   4    2.82    1.64
   2  13   4    5.88    1.32
   3  13   4    4.23    1.53
   3  13   4    5.62    1.72
   4  13   4   23.80    2.34
   4  13   4   23.49    2.36
   5  13   4    0.41    1.00
   5  13   4   -1.03    0.96
   6  13   4    0.21    0.94
   7  13   4   22.91    1.92
   8  13   4   15.75    1.48
   8  13   4   15.06    1.55
   9  13   4    5.34    1.02
   9  13   4    6.34    0.99
   1  14   4    0.96    1.42
   2  14   4    0.54    1.09
   2  14   4    0.17    1.45
   3  14   4    4.44    1.69
   4  14   4    2.77    1.41
   5  14   4    0.24    1.20
   6  14   4    6.75    1.47
   7  14   4    3.71    1.26
   8  14   4   28.17    2.18
   9  14   4    0.06    0.93
   9  14   4   -0.61    0.84
  10  14   4    7.49    1.01
  10  14   4    7.98    1.07
   4  15   4    1.93    1.59
   5  15   4   -1.46    1.16
   7  15   4    0.25    1.17
   8  15   4   -0.50    1.05
   6  12  -5    1.11    1.35
   5  12  -5    0.78    1.36
   4  12  -5   -0.89    1.36
   3  12  -5   -0.68    1.34
   3  12  -5   -0.44    1.14
   2  12  -5   12.66    2.09
   8  11  -5    1.08    1.20
   7  11  -5    2.14    1.37
   6  11  -5    0.37    1.28
   6  11  -5   -1.51    1.11
   5  11  -5    0.15    1.20
   4  11  -5    2.49    0.98
   4  11  -5    3.58    1.53
   3  11  -5   -0.48    1.18
   3  11  -5   -0.41    1.08
   2  11  -5    0.57    1.36
   2  11  -5    0.40    1.31
   1  11  -5   -0.90    1.40
   0  11  -5   -0.48    1.62
  -1  11  -5    2.33    1.87
  10  10  -5   -1.39    1.04
   9  10  -5    0.86    1.08
   8  10  -5    0.44    1.00
   7  10  -5    0.10    1.01
   6  10  -5    1.72    1.15
   5  10  -5   15.21    1.95
   5  10  -5   16.50    2.06
   4  10  -5   -0.06    0.93
   4  10  -5   -0.18    1.09
   4  10  -5   -0.15    1.14
   3  10  -5    0.58    1.13
   3  10  -5    0.72    1.07
   2  10  -5    2.31    1.32
   2  10  -5    2.59    1.40
   1  10  -5   -0.42    1.09
   1  10  -5   -0.79    1.22
   0  10  -5    2.28    1.50
  -1  10  -5    0.10    1.49
  -2  10  -5   -3.03    1.19
  -3  10  -5    1.36    1.70
  10   9  -5    1.33    1.21
   9   9  -5    2.99    1.24
   8   9  -5   -0.69    0.95
   7   9  -5    0.59    0.94
   6   9  -5    5.27    1.29
   5   9  -5   10.16    1.02
   5   9  -5   10.25    1.61
   4   9  -5   -0.45    0.89
   4   9  -5   -0.58    0.84
   4   9  -5   -0.65    0.96
   3   9  -5   31.16    2.58
   3   9  -5   28.07    2.25
   3   9  -5   28.69    2.51
   2   9  -5    0.43    1.01
   2   9  -5   -0.12    1.06
   1   9  -5    0.28    1.07
   1   9  -5    0.37    0.96
   0   9  -5   -0.75    1.08
   0   9  -5   -0.54    1.07
  -1   9  -5    0.42    1.27
  -2   9  -5    0.46    1.26
   2  -9   5   -0.12    1.39
  -3   9  -5    2.39    1.70
   3  -9   5    3.30    1.75
  -4   9  -5    1.98    1.74
   4  -9   5    0.63    1.81
   5  -9   5    2.26    2.04
  -5   9  -5    0.40    1.84
  11   8  -5   -0.96    1.05
  10   8  -5   -0.84    1.02
   9   8  -5    1.05    1.02
   8   8  -5    0.60    0.94
   7   8  -5    5.97    1.27
   6   8  -5   15.05    1.75
   5   8  -5    2.91    0.84
   5   8  -5    2.96    1.11
   4   8  -5    1.60    0.98
   4   8  -5    0.01    0.77
   3   8  -5    0.59    0.84
   3   8  -5    0.34    0.91
   2   8  -5   17.26    1.89
   2   8  -5   17.50    1.80
   2   8  -5   15.30    1.83
   1   8  -5   -0.04    1.05
   1   8  -5    2.10    1.14
   0   8  -5   11.20    1.77
   0   8  -5    9.33    1.67
   0  -8   5   10.39    1.79
  -1   8  -5    1.76    1.16
  -1   8  -5    0.14    1.02
   1  -8   5    0.79    1.24
   2  -8   5    0.78    1.27
  -2   8  -5   -0.26    1.10
   3  -8   5    1.33    1.45
  -3   8  -5    3.42    1.65
   4  -8   5    1.72    1.72
  -4   8  -5    4.12    1.75
  -5   8  -5   -2.48    1.36
   5  -8   5   -0.15    1.51
   6  -8   5    1.10    1.86
  -6   8  -5    1.08    1.86
  11   7  -5    1.24    1.32
  10   7  -5   14.96    1.95
   9   7  -5    1.15    1.06
   8   7  -5    0.95    1.00
   7   7  -5   14.59    1.65
   6   7  -5   81.86    2.87
   6   7  -5   82.21    3.92
   5   7  -5   10.09    1.42
   5   7  -5   10.59    1.12
   4   7  -5   11.01    1.27
   4   7  -5   10.77    1.42
   3   7  -5    6.33    1.20
   3   7  -5    7.46    1.26
   2   7  -5   52.89    2.93
   2   7  -5   51.32    3.05
  -2  -7   5   52.39    3.31
   1   7  -5    5.60    1.29
   1   7  -5    4.20    1.25
   1   7  -5    5.11    1.31
  -1  -7   5    4.85    1.36
   0  -7   5   17.27    2.05
   0   7  -5   16.86    1.87
   0   7  -5   16.75    1.87
   1  -7   5    6.67    1.56
  -1   7  -5    6.36    1.46
  -1   7  -5    6.33    1.45
  -2   7  -5    0.16    1.05
   2  -7   5   -0.01    1.08
   3  -7   5   14.98    2.17
  -3   7  -5   15.23    2.17
  -4   7  -5    5.63    1.78
   4  -7   5   11.10    2.04
  -5   7  -5   11.30    2.27
   5  -7   5    9.40    2.14
  -6   7  -5   -1.15    1.47
   6  -7   5   -1.42    1.38
  -7   7  -5   -1.04    1.61
   7  -7   5   -1.20    1.64
  12   6  -5   -0.21    1.22
  11   6  -5    6.16    1.56
  10   6  -5    9.77    1.68
   9   6  -5   19.22    1.93
   8   6  -5    3.42    1.16
   7   6  -5   38.02    2.54
   6   6  -5   22.76    1.94
   6   6  -5   24.81    1.52
   6   6  -5   24.58    2.14
   5   6  -5    0.71    0.90
   5   6  -5    2.72    0.91
   5   6  -5    1.89    0.89
   5   6  -5    1.06    0.71
   4   6  -5    6.85    1.15
   4   6  -5    7.50    1.10
  -4  -6   5    9.12    1.35
   4   6  -5    8.05    1.34
   4   6  -5    9.19    1.28
   3   6  -5   80.25    3.70
   3   6  -5   83.68    3.82
  -3  -6   5   74.66    3.73
   3   6  -5   71.83    3.49
   3   6  -5   77.18    3.49
   2   6  -5    0.21    0.82
   2   6  -5   -0.85    0.63
   2   6  -5    0.76    0.94
  -2  -6   5   -0.71    0.76
  -1  -6   5    5.16    1.27
   1   6  -5    3.22    1.01
   1   6  -5    1.76    0.84
   1   6  -5    1.36    0.78
   0   6  -5    9.91    1.34
   0   6  -5   10.80    1.47
   0  -6   5   12.37    1.58
  -1   6  -5   12.57    1.62
   1  -6   5   15.61    1.86
  -1   6  -5   16.00    1.71
  -2   6  -5    2.24    1.13
  -2   6  -5    0.93    0.86
   2  -6   5    1.26    1.01
  -3   6  -5    4.84    1.47
   3  -6   5    4.10    1.37
   4  -6   5   -0.41    1.16
  -4   6  -5    1.02    1.27
   5  -6   5   -1.26    1.15
  -5   6  -5   -1.54    1.15
  -6   6  -5    6.79    1.97
   6  -6   5    4.46    1.65
  -7   6  -5    0.73    1.73
   7  -6   5   -1.21    1.36
  -8   6  -5    0.11    1.89
   8  -6   5    2.33    1.75
  12   5  -5    1.76    1.50
  11   5  -5   -0.63    1.09
  10   5  -5   -1.05    0.89
   9   5  -5    1.82    1.01
   8   5  -5    0.92    0.92
   7   5  -5    1.28    0.93
   7   5  -5    0.86    0.84
   7   5  -5    0.25    0.58
   6   5  -5    5.19    1.15
   6   5  -5    5.50    0.90
   6   5  -5    4.57    1.09
   6   5  -5    4.81    1.12
   5   5  -5    1.48    0.73
  -5  -5   5    3.55    1.12
   5   5  -5    3.17    1.01
   5   5  -5    2.41    0.87
   5   5  -5    3.27    0.99
   5   5  -5    2.65    1.10
  -5  -5   5    0.80    0.83
  -4  -5   5    1.03    0.96
   4   5  -5    1.26    0.86
   4   5  -5    2.76    0.95
   4   5  -5    0.46    0.83
   4   5  -5   -0.05    0.95
  -4  -5   5    2.79    0.89
   4   5  -5    1.01    0.71
  -3  -5   5   14.81    1.56
   3   5  -5   12.43    1.25
   3   5  -5   12.48    1.26
  -3  -5   5   13.69    1.33
   3   5  -5   12.67    1.36
   3   5  -5   13.81    1.38
   3   5  -5   13.75    1.52
   2   5  -5    7.12    1.16
  -2  -5   5    7.31    1.09
   2   5  -5    8.38    1.10
   2   5  -5    6.56    1.02
   2   5  -5    8.53    1.16
  -2  -5   5    6.82    1.17
   2   5  -5    5.78    0.99
   1   5  -5   36.00    2.27
   1   5  -5   32.77    2.15
  -1  -5   5   33.36    2.12
  -1  -5   5   35.69    2.12
   1   5  -5   32.50    2.12
   1   5  -5   31.33    2.23
  -1  -5   5   32.47    2.27
   0   5  -5    0.07    0.72
   0   5  -5    0.31    0.65
   0   5  -5    0.71    0.68
   0   5  -5    0.55    0.61
   0  -5   5    0.58    0.83
   0  -5   5   -0.21    0.63
   0  -5   5    0.24    0.62
   1  -5   5   26.70    2.01
   1  -5   5   24.70    2.08
  -1   5  -5   28.60    2.13
  -1   5  -5   24.13    1.92
   2  -5   5   28.58    2.24
   2  -5   5   31.27    1.13
  -2   5  -5   29.20    2.20
  -2   5  -5   29.97    2.41
   2  -5   5   28.24    2.34
  -3   5  -5   47.68    3.30
  -3   5  -5   49.65    3.07
   3  -5   5   47.69    3.22
  -4   5  -5  122.19    5.64
   4  -5   5  114.46    5.43
   5  -5   5    0.14    1.09
  -5   5  -5    0.00    1.16
  -6   5  -5    6.22    1.77
   6  -5   5    8.21    1.86
  -7   5  -5    2.73    1.76
   7  -5   5    1.06    1.37
  -8   5  -5   -1.71    1.52
   8  -5   5    0.41    1.43
   9  -5   5   -1.92    1.24
  12   4  -5    5.78    1.83
  11   4  -5    1.68    1.27
  10   4  -5    9.35    1.67
   9   4  -5    4.22    1.25
   9   4  -5    5.91    0.79
   8   4  -5   38.50    2.00
   8   4  -5   36.73    2.00
   8   4  -5   39.12    2.62
   7   4  -5    1.39    0.95
   7   4  -5    2.39    0.81
   7   4  -5    0.57    0.70
   7   4  -5   -0.09    0.77
   6   4  -5  239.74    8.13
  -6  -4   5  250.31    8.81
   6   4  -5  262.86    8.64
   6   4  -5  254.56    8.20
   6   4  -5  263.67    8.58
   6   4  -5  240.21    8.44
   5   4  -5  118.41    4.66
   5   4  -5  132.12    4.77
  -5  -4   5  129.40    5.21
   5   4  -5  131.56    5.09
   5   4  -5  130.18    4.98
   5   4  -5  124.70    4.72
   5   4  -5  129.88    5.01
  -5  -4   5  128.01    4.73
  -4  -4   5   63.32    2.89
   4   4  -5   63.22    3.00
  -4  -4   5   63.08    3.20
   4   4  -5   62.29    2.87
   4   4  -5   66.51    3.09
   4   4  -5   64.24    3.16
  -3  -4   5    9.50    1.24
  -3  -4   5    9.13    1.10
   3   4  -5   10.93    1.32
   3   4  -5    7.83    1.03
   3   4  -5   11.73    1.25
   3   4  -5    9.57    1.12
   3   4  -5   11.00    1.16
  -2  -4   5   15.31    1.33
   2   4  -5   17.11    1.52
   2   4  -5   15.66    1.43
   2   4  -5   11.50    1.25
  -2  -4   5   14.31    1.44
  -2  -4   5   15.41    1.37
   2   4  -5   13.66    1.26
   2   4  -5   13.74    1.33
   1   4  -5    0.07    0.30
  -1  -4   5    1.96    0.70
   1   4  -5    0.87    0.63
   1   4  -5    2.00    0.70
   1   4  -5    1.84    0.75
  -1  -4   5    1.36    0.66
  -1  -4   5    1.35    0.77
   1   4  -5    0.21    0.45
   0  -4   5  147.09    5.41
   0  -4   5  149.33    5.35
   0  -4   5  137.35    5.52
   0   4  -5  151.32    5.51
   0   4  -5  140.58    5.44
   0  -4   5  146.78    5.31
   0   4  -5  141.54    5.29
  -1   4  -5    7.91    1.09
  -1   4  -5    8.75    1.15
   1  -4   5    6.80    1.17
   1  -4   5    6.61    1.18
   1  -4   5    6.52    1.02
  -1   4  -5    7.20    1.16
  -1   4  -5    5.88    1.04
   1  -4   5    5.87    1.09
  -2   4  -5   45.96    2.62
   2  -4   5   48.34    2.75
   2  -4   5   46.24    2.82
   2  -4   5   49.23    2.90
  -2   4  -5   48.98    2.93
   2  -4   5   54.27    2.80
  -3   4  -5   36.15    2.46
   3  -4   5   40.70    2.63
   3  -4   5   33.40    2.57
   3  -4   5   39.56    2.83
  -3   4  -5   39.26    2.86
   3  -4   5   41.12    2.67
   4  -4   5  631.33   18.94
   4  -4   5  628.97   19.79
   4  -4   5  618.39   19.28
  -4   4  -5  623.60   19.87
   5  -4   5    1.40    1.19
  -5   4  -5   -1.12    1.07
   5  -4   5   -0.20    0.99
   6  -4   5   20.93    2.27
  -6   4  -5   18.53    2.23
   7  -4   5    3.02    1.37
  -7   4  -5    3.49    1.44
  -8   4  -5   39.92    3.60
   8  -4   5   35.53    3.17
   9  -4   5   -0.11    1.41
  10  -4   5   -2.93    1.37
  12   3  -5    2.12    1.63
  11   3  -5    2.69    1.45
  10   3  -5    3.41    0.94
  10   3  -5    4.43    1.45
   9   3  -5   -0.21    0.77
   9   3  -5    0.76    1.06
   8   3  -5    4.03    1.21
   8   3  -5    4.56    1.03
   7   3  -5  145.67    5.78
   7   3  -5  143.45    5.30
   7   3  -5  145.08    5.69
   6   3  -5  304.22    9.79
  -6  -3   5  285.46   10.00
   6   3  -5  294.41    9.72
   6   3  -5  295.62    9.53
  -6  -3   5  292.64    9.28
   6   3  -5  299.65    9.70
  -5  -3   5   23.28    1.92
  -5  -3   5   21.38    1.66
   5   3  -5   22.86    1.76
   5   3  -5   20.61    1.76
   5   3  -5   22.88    1.67
   5   3  -5   23.54    1.93
  -4  -3   5    1.25    0.63
  -4  -3   5    0.75    0.68
   4   3  -5    1.29    0.69
   4   3  -5    1.60    0.71
   4   3  -5    2.32    0.65
   4   3  -5    0.39    0.59
   4   3  -5    0.45    0.61
   3   3  -5  138.28    5.06
   3   3  -5  140.98    5.11
   3   3  -5  141.56    5.12
   3   3  -5  142.28    5.11
  -3  -3   5  144.35    4.95
   3   3  -5  141.43    5.11
  -3  -3   5  140.08    4.95
  -3  -3   5  140.11    5.31
   2   3  -5  161.25    5.47
  -2  -3   5  144.68    5.49
   2   3  -5  148.60    5.37
   2   3  -5  151.05    5.31
  -2  -3   5  149.34    5.22
   2   3  -5  147.84    5.37
   2   3  -5  159.72    5.46
  -2  -3   5  154.11    5.26
   2   3  -5  146.22    5.37
  -1  -3   5   21.63    1.67
   1   3  -5   21.59    1.48
   1   3  -5   21.80    1.52
  -1  -3   5   24.40    1.51
   1   3  -5   20.85    1.61
  -1  -3   5   19.79    1.50
   1   3  -5   15.14    1.31
   0   3  -5   35.53    2.18
   0   3  -5   40.46    2.20
   0   3  -5   38.59    2.06
   0  -3   5   36.33    2.09
   0   3  -5   41.41    2.18
   0  -3   5   39.00    2.26
   0  -3   5   41.56    2.15
   1  -3   5   68.15    3.12
  -1   3  -5   78.49    3.23
   1  -3   5   63.17    3.14
  -1   3  -5   64.99    3.13
   1  -3   5   65.25    2.99
   1  -3   5   63.58    3.02
  -1   3  -5   64.05    2.95
   2  -3   5  136.29    5.11
   2  -3   5  125.70    5.10
  -2   3  -5  124.01    4.82
  -2   3  -5  129.59    5.16
   2  -3   5  128.57    4.97
   2  -3   5  135.26    5.00
   3  -3   5  151.03    5.77
  -3   3  -5  144.44    5.81
  -3   3  -5  150.07    5.49
   3  -3   5  139.76    5.50
   3  -3   5  150.38    4.19
   3  -3   5  141.58    5.72
   3  -3   5  145.84    5.60
   4  -3   5    9.42    1.50
   4  -3   5   14.20    1.68
  -4   3  -5   10.94    1.61
  -4   3  -5   12.02    1.51
   4  -3   5   12.02    1.59
   4  -3   5   10.83    1.67
  -5   3  -5   61.07    3.60
   5  -3   5   64.54    3.57
   5  -3   5   65.20    3.59
   5  -3   5   61.64    3.45
   6  -3   5   55.65    3.46
   6  -3   5   53.77    3.47
   6  -3   5   50.79    3.28
  -6   3  -5   58.46    3.65
   7  -3   5    5.69    1.55
   7  -3   5    2.68    1.30
  -7   3  -5    2.78    1.35
   7  -3   5    3.76    1.32
   8  -3   5    0.03    1.17
  -8   3  -5   -0.48    1.21
   9  -3   5   11.99    1.97
   9  -3   5   12.28    2.03
  10  -3   5    2.15    1.48
  10  -3   5    1.85    1.56
  12   2  -5    2.86    1.67
  11   2  -5    1.37    1.31
  11   2  -5    0.27    0.99
  10   2  -5    1.34    1.20
  10   2  -5    0.32    0.94
   9   2  -5    5.91    1.24
   9   2  -5    5.70    1.46
   8   2  -5   40.01    2.72
   8   2  -5   43.56    2.55
   7   2  -5    1.44    1.05
  -7  -2   5    3.30    1.17
   7   2  -5    4.06    1.11
   7   2  -5    2.21    0.91
  -6  -2   5   10.69    1.30
   6   2  -5   11.53    1.26
   6   2  -5    9.37    1.29
  -6  -2   5   11.25    1.50
   6   2  -5   10.96    1.31
   6   2  -5   11.91    1.49
   5   2  -5    5.79    1.01
   5   2  -5    6.01    1.10
   5   2  -5    6.88    0.96
   5   2  -5    4.53    0.92
  -5  -2   5    5.90    0.95
  -5  -2   5    4.47    1.05
   5   2  -5    5.30    0.94
   4   2  -5   -0.46    0.51
  -4  -2   5   -0.39    0.66
  -4  -2   5    0.32    0.55
   4   2  -5    0.55    0.66
   4   2  -5    0.73    0.53
   4   2  -5   -0.73    0.53
   4   2  -5    0.43    0.58
   3   2  -5   21.68    1.51
   3   2  -5   21.09    1.54
  -3  -2   5   20.35    1.63
   3   2  -5   18.68    1.52
  -3  -2   5   20.58    1.48
  -3  -2   5   19.92    1.43
   3   2  -5   17.68    1.43
   3   2  -5   20.82    1.53
   2   2  -5   68.92    2.96
   2   2  -5   65.08    2.90
  -2  -2   5   70.35    2.91
  -2  -2   5   66.98    2.85
  -2  -2   5   67.41    3.02
   2   2  -5   71.56    2.92
   1   2  -5  358.62   10.95
   1   2  -5  353.53   11.24
  -1  -2   5  366.37   10.97
   1   2  -5  389.87   11.39
  -1  -2   5  359.96   10.76
   1   2  -5  377.15   11.09
  -1  -2   5  351.33   11.34
   1   2  -5  321.06   10.73
   0   2  -5  395.05   12.69
   0   2  -5  394.41   12.71
   0   2  -5  433.52   12.51
   0   2  -5  423.07   12.81
   0  -2   5  398.06   12.36
   0  -2   5  394.35   12.75
   0   2  -5  435.53   12.26
   0  -2   5  421.70   12.20
   0   2  -5  400.17   12.34
  -1   2  -5   20.81    1.58
  -1   2  -5   19.37    1.37
   1  -2   5   19.53    1.51
   1  -2   5   19.85    1.45
  -1   2  -5   20.98    1.48
  -1   2  -5   21.59    1.55
   1  -2   5   21.29    1.50
   2  -2   5    0.24    0.51
  -2   2  -5   -0.15    0.51
   2  -2   5   -0.66    0.54
   2  -2   5   -0.12    0.53
  -2   2  -5    0.03    0.44
   2  -2   5    0.40    0.58
  -2   2  -5   -0.67    0.39
   3  -2   5  119.60    4.56
   3  -2   5  118.49    4.39
   3  -2   5  107.73    3.37
  -3   2  -5  105.75    4.22
  -3   2  -5  111.21    4.53
   3  -2   5  110.24    4.49
   3  -2   5  108.98    4.40
   3  -2   5  111.20    4.37
  -4   2  -5  347.95   11.53
  -4   2  -5  341.87   10.94
   4  -2   5  354.02   11.13
   4  -2   5  341.66   10.96
   4  -2   5  333.87   11.30
   4  -2   5  351.50   11.20
   4  -2   5  366.90   11.13
   5  -2   5   24.71    2.07
  -5   2  -5   18.20    1.66
  -5   2  -5   27.58    2.30
   5  -2   5   22.81    2.00
   5  -2   5   23.12    2.12
   5  -2   5   18.72    1.91
   6  -2   5  153.27    6.13
   6  -2   5  145.61    6.01
   6  -2   5  155.98    6.14
  -6   2  -5  148.94    6.28
   7  -2   5   11.50    1.71
   7  -2   5   12.96    1.71
  -7   2  -5   13.06    1.90
   7  -2   5   13.97    1.91
   8  -2   5   81.48    4.37
   8  -2   5   95.47    4.77
  -8   2  -5   92.30    4.94
   9  -2   5   -0.71    1.25
   9  -2   5    5.09    1.60
   9  -2   5    2.25    1.26
  10  -2   5    5.35    1.62
  10  -2   5    4.11    1.66
  11  -2   5    0.37    1.41
  11  -2   5   -0.30    1.39
  11   1  -5    2.55    1.54
  11   1  -5    1.91    1.20
  10   1  -5    0.64    1.06
  10   1  -5   -0.22    0.98
   9   1  -5   56.49    3.54
   9   1  -5   54.76    3.16
   8   1  -5    0.96    0.97
   8   1  -5    0.55    0.89
  -7  -1   5    9.93    1.51
   7   1  -5    7.64    1.23
   7   1  -5    7.38    1.32
  -6  -1   5   -0.47    0.73
   6   1  -5   -0.04    0.70
   6   1  -5    0.95    0.92
   6   1  -5    0.40    0.69
   6   1  -5   -0.59    0.63
  -6  -1   5    0.87    0.77
  -5  -1   5   13.60    1.35
   5   1  -5   14.43    1.31
   5   1  -5   11.53    1.32
   5   1  -5   14.08    1.38
   5   1  -5   12.89    1.32
   5   1  -5   11.84    1.42
  -5  -1   5   12.57    1.45
   4   1  -5    1.46    0.63
  -4  -1   5    0.24    0.59
  -4  -1   5    1.88    0.81
  -4  -1   5    2.09    0.68
   4   1  -5    1.46    0.73
   4   1  -5    1.78    0.66
   4   1  -5    1.48    0.65
   4   1  -5    2.05    0.68
  -3  -1   5   23.80    1.57
  -3  -1   5   26.50    1.63
   3   1  -5   31.07    1.79
  -3  -1   5   26.01    1.73
   3   1  -5   26.73    1.67
   3   1  -5   25.82    1.63
   2   1  -5  584.63   16.28
   2   1  -5  535.14   15.74
   2   1  -5  454.58   15.64
   2   1  -5  536.68   16.15
  -2  -1   5  547.27   15.42
  -2  -1   5  537.73   16.27
  -2  -1   5  547.27   15.74
  -1  -1   5 1863.99   54.08
  -1  -1   5 1869.09   52.59
   1   1  -5 1799.48   53.97
   1   1  -5 1838.41   52.55
   1   1  -5 1933.05   54.04
  -1  -1   5 1875.33   51.08
   1   1  -5 1924.61   51.16
   1   1  -5 1928.68   52.66
   0  -1   5 1620.98   46.22
   0   1  -5 1601.80   47.45
   0   1  -5 1702.35   46.28
   0   1  -5 1603.35   46.17
   0  -1   5 1650.71   44.93
   0   1  -5 1662.91   44.94
   0  -1   5 1585.16   47.48
   0   1  -5 1747.80   47.56
  -1   1  -5  238.61    7.37
   1  -1   5  227.13    7.32
  -1   1  -5  228.66    7.65
   1  -1   5  229.47    7.68
  -1   1  -5  225.78    7.62
   1  -1   5  231.62    7.45
   1  -1   5  252.57    7.48
  -1   1  -5  225.97    7.35
  -1   1  -5  247.15    7.52
   2  -1   5  424.28   13.02
   2  -1   5  448.67   12.81
  -2   1  -5  417.10   13.35
  -2   1  -5  431.39   12.93
  -2   1  -5  439.80   12.76
   2  -1   5  453.37   13.00
   2  -1   5  418.34   13.37
   3  -1   5  133.02    4.92
   3  -1   5  143.46    4.89
  -3   1  -5  135.25    5.07
   3  -1   5  132.32    5.00
   3  -1   5  131.89    4.86
   3  -1   5  136.65    4.95
  -3   1  -5  135.01    4.76
   3  -1   5  137.09    4.14
   4  -1   5    0.61    0.66
  -4   1  -5    1.55    0.74
   4  -1   5    1.23    0.75
   4  -1   5    2.25    0.69
   4  -1   5    2.89    0.79
   4  -1   5    1.69    0.72
  -4   1  -5    1.88    0.61
   4  -1   5    2.32    0.40
   5  -1   5  141.82    5.40
   5  -1   5  140.83    5.36
  -5   1  -5  138.46    5.50
   5  -1   5  145.51    5.30
   5  -1   5  138.42    5.35
  -5   1  -5  136.91    5.08
   5  -1   5  135.60    5.33
   6  -1   5   18.78    1.86
   6  -1   5   22.72    1.91
   6  -1   5   20.13    1.84
  -6   1  -5   18.61    1.85
   7  -1   5  134.60    5.60
   7  -1   5  143.14    5.82
  -7   1  -5  144.18    6.01
  -8   1  -5  101.93    4.96
   8  -1   5   94.87    4.73
   8  -1   5   97.91    4.77
   8  -1   5   92.31    4.48
   9  -1   5    4.45    1.33
   9  -1   5    3.70    1.26
   9  -1   5    2.91    1.35
  10  -1   5   12.86    1.85
  10  -1   5   13.58    2.11
  10  -1   5   10.60    1.96
  11  -1   5    0.74    1.29
  11  -1   5   -0.78    1.28
  12  -1   5    0.31    1.48
  12  -1   5    1.07    1.71
  11   0  -5   -0.31    1.20
  10   0  -5    5.51    1.47
  10   0  -5    7.53    1.84
   9   0  -5   10.89    1.66
   9   0  -5   11.02    1.80
   8   0  -5   12.04    1.72
   8   0  -5    9.58    1.50
   7   0  -5    4.79    1.13
   7   0  -5    5.51    1.21
  -7   0   5    2.63    1.20
   6   0  -5    4.86    0.60
   6   0  -5    2.96    1.17
   6   0  -5    5.00    1.07
   6   0  -5    1.98    0.85
  -6   0   5    4.00    1.16
   5   0  -5   80.47    3.62
   5   0  -5   89.90    3.76
  -5   0   5   80.24    3.47
   5   0  -5   79.10    3.59
   5   0  -5   77.87    3.67
  -5   0   5   86.98    3.67
  -5   0   5   85.02    3.86
  -4   0   5    0.79    0.60
   4   0  -5   -0.26    0.46
   4   0  -5    0.00    0.39
  -4   0   5   -0.12    0.48
   4   0  -5   -0.56    0.45
   4   0  -5    0.49    0.58
  -4   0   5   -0.34    0.57
   4   0  -5    0.12    0.34
  -3   0   5    6.53    0.91
   3   0  -5    5.89    0.85
  -3   0   5    6.57    0.99
   3   0  -5    8.61    0.99
   3   0  -5    5.30    0.92
   3   0  -5    7.97    0.96
   3   0  -5    6.88    0.89
  -3   0   5    7.79    0.95
   2   0  -5   10.52    1.05
  -2   0   5    8.11    0.95
   2   0  -5   11.04    1.05
  -2   0   5    9.69    0.53
   2   0  -5   10.87    1.03
   2   0  -5   10.61    1.10
  -2   0   5   10.07    0.96
   2   0  -5    8.55    0.92
  -2   0   5    8.81    1.02
   1   0  -5    0.71    0.49
   1   0  -5    0.58    0.41
  -1   0   5    0.59    0.42
  -1   0   5    0.53    0.45
   1   0  -5    0.89    0.52
   1   0  -5    0.17    0.43
  -1   0   5    0.36    0.50
   1   0  -5    0.81    0.45
   0   0   5  138.60    4.90
   0   0   5  152.10    4.89
   0   0  -5  146.90    5.07
   0   0  -5  145.03    4.89
   0   0  -5  152.09    4.96
   0   0  -5  146.86    4.90
   0   0   5  145.31    5.09
   0   0   5  148.54    4.91
   1   0   5   73.93    2.86
   1   0   5   66.99    2.74
   1   0   5   67.66    2.83
  -1   0  -5   68.66    2.69
   1   0   5   67.75    2.75
   1   0   5   70.27    2.71
  -1   0  -5   68.02    2.74
  -1   0  -5   67.15    2.81
  -1   0  -5   67.82    2.72
  -2   0  -5  143.74    4.78
   2   0   5  134.34    4.95
   2   0   5  145.92    4.85
   2   0   5  142.81    4.90
  -2   0  -5  144.70    4.82
   2   0   5  151.33    5.04
   2   0   5  142.66    4.84
  -2   0  -5  142.90    5.03
   3   0   5  158.33    5.32
   3   0   5  141.44    5.23
  -3   0  -5  151.54    5.35
  -3   0  -5  148.95    5.35
   3   0   5  153.44    5.18
   3   0   5  154.13    5.23
  -3   0  -5  150.86    5.06
   3   0   5  154.13    5.15
  -3   0  -5  146.38    5.03
   3   0   5  155.20    4.66
   4   0   5  126.43    4.00
   4   0   5  138.54    4.77
  -4   0  -5  124.11    4.44
   4   0   5  122.65    4.61
   4   0   5  122.59    4.63
   4   0   5  122.44    4.65
  -4   0  -5  131.20    4.84
   5   0   5   63.52    2.87
   5   0   5   60.69    2.92
   5   0   5   63.60    2.86
   5   0   5   59.07    2.93
   5   0   5   59.40    2.90
  -5   0  -5   61.06    2.94
  -5   0  -5   61.09    2.65
   6   0   5    7.98    1.11
   6   0   5    9.55    1.19
   6   0   5    6.55    1.15
   6   0   5    8.48    1.11
   6   0   5    7.40    1.26
  -6   0  -5    8.08    1.03
   6   0   5    8.63    1.13
  -6   0  -5    9.32    1.30
   6   0   5    7.59    1.18
   7   0   5    0.44    0.76
   7   0   5   -0.01    0.93
   7   0   5    1.57    1.08
  -7   0  -5   -0.06    0.80
   7   0   5    1.71    0.94
   8   0   5    4.87    1.36
  -8   0  -5    7.86    1.51
   8   0   5    7.62    1.44
   8   0   5    5.90    1.24
   9   0   5    5.20    1.39
   9   0   5    4.53    1.20
   9   0   5    4.35    1.45
  10   0   5    1.99    1.08
  10   0   5    1.02    1.11
  10   0   5    0.91    1.13
  11   0   5    4.44    1.28
  11   0   5    0.97    1.44
  11   0   5    4.10    1.66
  12   0   5    3.16    1.38
  12   0   5    3.96    1.91
  12   0   5    2.05    1.66
  11  -1  -5    0.74    1.50
  10  -1  -5    4.22    1.51
   9  -1  -5    4.26    1.42
   9  -1  -5    0.45    1.12
   8  -1  -5   -0.15    0.88
   8  -1  -5    0.07    0.99
   7  -1  -5   38.24    2.64
   7  -1  -5   39.63    2.64
  -7   1   5   35.77    2.77
  -6   1   5   22.00    2.08
   6  -1  -5   21.61    1.88
   6  -1  -5   21.76    1.20
   6  -1  -5   23.57    1.93
   5  -1  -5    4.56    0.47
   5  -1  -5    4.08    1.11
  -5   1   5    3.38    0.92
  -5   1   5    2.86    0.95
   5  -1  -5    4.41    1.01
  -5   1   5    2.44    0.93
   5  -1  -5    2.75    0.86
   5  -1  -5    4.61    1.00
   4  -1  -5   21.87    1.68
  -4   1   5   21.06    1.60
  -4   1   5   21.96    1.68
   4  -1  -5   23.44    1.94
   4  -1  -5   25.92    1.75
   4  -1  -5   19.48    1.64
  -4   1   5   20.83    1.74
  -3   1   5   10.20    1.08
  -3   1   5    7.70    1.01
   3  -1  -5    7.74    1.07
  -3   1   5    7.41    1.07
   3  -1  -5    7.88    1.00
   3  -1  -5    8.71    0.99
   3  -1  -5    8.98    1.04
  -2   1   5    3.27    0.67
  -2   1   5    3.23    0.79
   2  -1  -5    3.94    0.70
   2  -1  -5    4.41    0.75
   2  -1  -5    4.20    0.82
  -2   1   5    3.48    0.74
   2  -1  -5    3.79    0.67
   1  -1  -5   13.73    1.16
  -1   1   5   13.66    1.09
  -1   1   5   14.26    1.15
   1  -1  -5   13.53    1.12
   1  -1  -5   15.45    1.09
   1  -1  -5   14.92    1.10
  -1   1   5   13.01    1.22
  -1   1   5   15.73    1.10
   0  -1  -5  246.59    7.49
   0  -1  -5  237.18    7.80
   0   1   5  232.35    7.46
   0   1   5  251.82    7.60
   0   1   5  255.12    7.83
   0   1   5  245.27    7.09
   0  -1  -5  246.54    7.61
   0  -1  -5  241.67    7.54
   0   1   5  245.09    7.62
   0   1   5  242.43    7.85
  -1  -1  -5  100.40    3.44
   1   1   5   98.47    3.47
   1   1   5   96.89    3.60
   1   1   5   99.99    3.58
   1   1   5   98.14    3.53
  -1  -1  -5   94.02    3.56
   1   1   5   93.55    3.46
  -1  -1  -5  103.46    3.53
  -2  -1  -5  216.02    7.11
   2   1   5  226.06    6.86
   2   1   5  226.14    7.09
   2   1   5  218.24    7.09
  -2  -1  -5  227.65    6.80
  -2  -1  -5  218.13    6.81
   2   1   5  217.73    6.95
   3   1   5  153.79    5.04
  -3  -1  -5  144.74    4.81
   3   1   5  151.52    4.64
  -3  -1  -5  149.43    4.85
  -3  -1  -5  150.95    4.82
   3   1   5  147.80    4.92
  -3  -1  -5  145.02    5.08
   3   1   5  141.00    4.88
   3   1   5  140.84    4.99
   3   1   5  148.26    4.99
  -4  -1  -5  330.70    9.96
   4   1   5  346.98   10.17
  -4  -1  -5  327.92   10.44
   4   1   5  334.13   10.21
   4   1   5  334.90   10.28
   4   1   5  313.74    9.94
  -4  -1  -5  334.24   10.48
   4   1   5  351.00   10.38
   4   1   5  334.18   10.35
   4   1   5  326.14    9.53
   5   1   5    0.59    0.52
   5   1   5    1.06    0.56
   5   1   5    0.34    0.58
   5   1   5    0.33    0.46
  -5  -1  -5    0.13    0.39
   5   1   5    0.71    0.59
   5   1   5    0.01    0.41
   5   1   5    0.77    0.57
   5   1   5    0.57    0.41
  -5  -1  -5    0.12    0.52
   6   1   5   57.16    2.63
   6   1   5   53.18    2.58
   6   1   5   50.54    2.44
   6   1   5   52.55    2.63
   6   1   5   49.90    2.73
  -6  -1  -5   47.18    2.61
   6   1   5   58.35    2.80
   6   1   5   52.26    2.64
   6   1   5   55.59    2.54
   7   1   5  201.09    6.82
   7   1   5  195.37    6.76
   7   1   5  191.74    7.04
   7   1   5  197.19    6.88
  -7  -1  -5  193.54    6.13
   7   1   5  187.41    6.65
   7   1   5  188.76    6.84
  -7  -1  -5  194.59    7.07
   8   1   5   31.70    2.29
   8   1   5   31.25    2.07
  -8  -1  -5   30.39    2.36
   8   1   5   30.12    2.42
   8   1   5   31.00    2.46
  -8  -1  -5   32.14    1.82
   9   1   5   10.59    1.59
   9   1   5   10.15    1.64
   9   1   5   11.56    1.36
  10   1   5    6.04    1.60
  10   1   5    5.98    1.15
  10   1   5    6.50    1.46
  11   1   5    3.97    1.54
  11   1   5    2.81    1.48
  11   1   5    5.06    1.22
  12   1   5    2.31    1.66
  12   1   5    2.63    1.13
  12   1   5    2.35    1.58
  13   1   5   -0.06    1.65
  13   1   5    1.61    1.78
  10  -2  -5    0.70    1.44
   9  -2  -5    6.02    1.57
  -8   2   5    8.46    1.88
   8  -2  -5    7.85    1.66
   8  -2  -5    7.31    1.60
   7  -2  -5   28.52    2.42
  -7   2   5   27.45    2.51
   7  -2  -5   25.67    2.32
  -6   2   5   15.36    1.85
   6  -2  -5   15.00    1.71
   6  -2  -5   12.94    1.62
   5  -2  -5    1.13    0.98
  -5   2   5   -1.03    0.66
  -5   2   5    1.54    0.89
   5  -2  -5    0.35    0.69
   5  -2  -5   -0.06    0.65
   5  -2  -5    0.66    0.36
  -4   2   5   33.09    2.11
   4  -2  -5   34.51    1.29
  -4   2   5   33.79    2.30
   4  -2  -5   37.26    2.28
   4  -2  -5   41.99    2.31
   4  -2  -5   34.12    2.14
  -4   2   5   37.11    2.31
   4  -2  -5   32.60    2.30
  -3   2   5   18.52    1.49
   3  -2  -5   20.26    1.69
  -3   2   5   20.33    1.63
  -3   2   5   18.03    1.66
   3  -2  -5   21.54    1.61
   3  -2  -5   20.48    1.55
   3  -2  -5   18.35    1.51
   2  -2  -5    5.51    0.82
   2  -2  -5    5.46    0.91
   2  -2  -5    5.06    0.81
  -2   2   5    5.66    0.87
   2  -2  -5    5.50    0.90
  -2   2   5    6.08    0.87
  -2   2   5    5.33    0.93
   1  -2  -5   48.66    2.31
   1  -2  -5   51.95    2.25
  -1   2   5   48.03    2.26
  -1   2   5   44.99    2.20
  -1   2   5   46.11    2.31
   1  -2  -5   46.71    2.15
  -1   2   5   50.70    2.20
   1  -2  -5   47.82    2.29
   0   2   5   76.55    2.41
   0   2   5   79.32    3.01
   0  -2  -5   74.51    2.84
   0   2   5   74.12    3.01
   0  -2  -5   73.78    3.05
   0   2   5   73.03    2.92
   0   2   5   80.10    2.96
   0   2   5   75.71    2.96
   0  -2  -5   77.62    2.95
  -1  -2  -5   17.09    1.15
   1   2   5   19.31    1.18
  -1  -2  -5   17.13    1.19
  -1  -2  -5   18.49    1.11
   1   2   5   19.32    1.19
   1   2   5   17.58    1.16
   1   2   5   19.37    1.24
   1   2   5   18.23    0.95
   2   2   5   81.44    3.03
   2   2   5   80.80    2.87
   2   2   5   79.95    2.99
  -2  -2  -5   81.59    2.87
   2   2   5   84.71    3.02
   2   2   5   86.54    3.03
  -2  -2  -5   79.65    3.05
  -2  -2  -5   82.32    2.96
   2   2   5   82.95    2.97
  -3  -2  -5  229.40    6.96
   3   2   5  231.95    7.17
  -3  -2  -5  236.21    7.34
   3   2   5  225.18    6.88
   3   2   5  235.54    7.10
   3   2   5  218.78    7.10
   3   2   5  236.86    7.22
  -3  -2  -5  228.79    6.90
   3   2   5  233.26    7.25
   3   2   5  228.31    7.00
   4   2   5  781.45   22.16
   4   2   5  810.42   23.16
   4   2   5  791.52   22.49
   4   2   5  813.13   23.59
   4   2   5  816.62   23.26
   4   2   5  850.95   23.10
  -4  -2  -5  812.11   23.74
  -4  -2  -5  805.14   22.88
   5   2   5   14.23    1.25
  -5  -2  -5   11.27    1.04
   5   2   5    8.81    0.82
   5   2   5   11.82    1.07
   5   2   5   11.04    0.96
   5   2   5   12.55    1.08
   5   2   5   14.06    1.07
   5   2   5   11.42    0.95
  -6  -2  -5   21.41    1.57
   6   2   5   21.07    1.39
   6   2   5   24.29    1.61
   6   2   5   24.89    1.56
   6   2   5   25.11    1.55
   6   2   5   23.05    1.73
   6   2   5   23.38    1.63
   6   2   5   24.93    1.41
  -6  -2  -5   25.82    1.48
   6   2   5   25.69    1.61
   7   2   5   55.29    2.41
  -7  -2  -5   54.70    2.48
   7   2   5   52.56    2.38
  -7  -2  -5   54.99    2.77
   7   2   5   55.35    2.77
   7   2   5   51.58    2.63
   7   2   5   56.96    2.65
   7   2   5   54.78    2.95
   7   2   5   51.89    2.62
   7   2   5   55.93    2.69
   8   2   5   19.35    1.44
   8   2   5   18.33    1.66
   8   2   5   20.01    1.75
  -8  -2  -5   18.28    1.70
  -8  -2  -5   18.03    1.58
   8   2   5   19.03    1.77
   8   2   5   19.50    1.68
   8   2   5   20.08    1.98
   8   2   5   23.53    1.52
   9   2   5    3.72    1.22
  -9  -2  -5    3.98    0.95
   9   2   5    3.10    1.02
   9   2   5    5.29    0.90
  10   2   5    4.93    1.49
  10   2   5    5.02    0.94
  10   2   5    5.96    1.32
  11   2   5    7.75    1.06
  11   2   5    6.91    1.80
  11   2   5    5.22    1.52
  12   2   5    3.11    1.49
  12   2   5    2.26    0.81
  12   2   5    1.30    1.56
  13   2   5   -0.57    1.39
  13   2   5   -0.48    1.47
  10  -3  -5    1.79    1.57
   9  -3  -5   -0.21    1.20
   8  -3  -5    1.08    1.21
  -8   3   5    1.48    1.34
  -7   3   5   19.77    2.34
   7  -3  -5   19.61    2.09
   7  -3  -5   14.71    1.93
   6  -3  -5   33.50    2.56
   6  -3  -5   34.79    2.63
  -6   3   5   29.97    2.68
   5  -3  -5   41.42    2.61
   5  -3  -5   42.83    1.79
   5  -3  -5   36.17    2.55
  -5   3   5   41.16    2.74
  -5   3   5   43.97    2.85
   4  -3  -5   80.49    3.80
  -4   3   5   79.14    3.66
  -4   3   5   91.90    3.91
   4  -3  -5   85.56    4.00
   4  -3  -5   77.65    2.71
  -4   3   5   80.59    3.90
   4  -3  -5   81.46    3.70
  -3   3   5    4.91    1.01
  -3   3   5    3.11    0.83
   3  -3  -5    3.98    0.87
  -3   3   5    4.76    1.02
   3  -3  -5    4.27    0.96
   3  -3  -5    4.85    1.05
   2  -3  -5    0.35    0.50
  -2   3   5    0.74    0.55
   2  -3  -5    0.05    0.64
  -2   3   5    1.26    0.67
   2  -3  -5    0.43    0.27
   2  -3  -5    1.77    0.69
  -1   3   5  633.20   17.79
   1  -3  -5  593.49   17.68
  -1   3   5  596.12   17.75
   1  -3  -5  633.81   16.98
  -1   3   5  604.41   18.30
  -1   3   5  601.89   17.39
   1  -3  -5  583.62   18.22
   1  -3  -5  599.78   17.36
   0   3   5  905.28   25.70
   0  -3  -5  904.64   24.45
   0  -3  -5  864.31   24.94
   0   3   5  851.22   24.40
   0   3   5  890.95   25.03
   0   3   5  878.48   25.08
   0  -3  -5  885.40   24.39
   0   3   5  848.94   25.70
   0  -3  -5  860.59   25.70
   1   3   5   33.75    1.74
  -1  -3  -5   34.69    1.69
   1   3   5   37.07    1.74
   1   3   5   30.17    1.61
  -1  -3  -5   35.79    1.79
  -1  -3  -5   36.55    1.63
   1   3   5   33.07    1.70
   1   3   5   35.29    1.70
   1   3   5   38.17    1.50
   2   3   5  147.56    4.60
  -2  -3  -5  143.33    4.75
   2   3   5  148.55    4.67
   2   3   5  130.78    4.52
   2   3   5  139.81    4.63
   2   3   5  138.24    4.52
   2   3   5  138.89    4.65
  -2  -3  -5  137.41    4.44
  -2  -3  -5  140.35    4.49
   3   3   5    4.09    0.63
   3   3   5    4.60    0.60
  -3  -3  -5    5.59    0.63
   3   3   5    6.10    0.59
   3   3   5    3.32    0.46
   3   3   5    5.42    0.66
   3   3   5    3.88    0.62
  -3  -3  -5    4.46    0.58
   3   3   5    4.57    0.56
  -3  -3  -5    4.68    0.50
   4   3   5  420.33   12.60
  -4  -3  -5  424.21   12.66
   4   3   5  434.86   12.32
   4   3   5  434.32   12.45
   4   3   5  414.69   12.35
   4   3   5  424.83   12.47
   4   3   5  410.88   12.04
   4   3   5  414.48   12.09
  -5  -3  -5   79.05    3.04
   5   3   5   79.34    2.71
   5   3   5   81.21    2.71
   5   3   5   77.15    2.95
  -5  -3  -5   77.72    3.04
   5   3   5   79.04    3.06
   5   3   5   83.14    2.94
   5   3   5   78.07    2.96
   5   3   5   78.52    3.26
   6   3   5   68.15    2.75
   6   3   5   63.97    2.28
   6   3   5   65.56    2.30
  -6  -3  -5   66.08    2.77
  -6  -3  -5   63.15    2.72
   6   3   5   63.48    2.60
   6   3   5   62.47    2.63
   6   3   5   64.78    3.00
   6   3   5   61.43    2.63
  -7  -3  -5  196.14    6.74
   7   3   5  200.68    6.53
   7   3   5  195.13    6.11
   7   3   5  204.44    7.13
   7   3   5  199.13    6.53
  -7  -3  -5  204.67    6.55
   7   3   5  187.76    6.44
   7   3   5  206.51    6.15
   7   3   5  198.98    6.53
   7   3   5  197.23    6.62
   8   3   5  181.94    7.00
   8   3   5  193.55    6.45
   8   3   5  189.66    5.79
   8   3   5  190.09    6.45
  -8  -3  -5  184.53    6.65
   8   3   5  177.98    5.76
   8   3   5  184.17    6.45
  -8  -3  -5  191.52    6.36
  -9  -3  -5    0.14    0.66
   9   3   5    0.30    0.70
   9   3   5   -0.13    0.65
   9   3   5   -0.98    0.81
   9   3   5   -0.34    0.65
   9   3   5    0.14    0.39
  10   3   5   47.92    2.88
  10   3   5   46.66    3.28
  11   3   5    0.55    1.00
  11   3   5    2.76    1.47
  12   3   5   11.11    2.14
  12   3   5   10.99    1.87
  13   3   5   17.67    2.60
  13   3   5   15.47    2.27
   9  -4  -5    0.54    1.39
  -8   4   5    2.66    1.62
   8  -4  -5    2.21    1.40
  -7   4   5    0.74    1.31
   7  -4  -5    1.85    1.31
   6  -4  -5   12.52    1.75
  -6   4   5   10.15    1.79
   5  -4  -5    4.14    1.19
  -5   4   5    3.53    1.33
   5  -4  -5    3.50    1.22
   5  -4  -5    3.67    0.71
   4  -4  -5    5.23    1.12
  -4   4   5    3.57    1.17
   4  -4  -5    4.91    1.18
   4  -4  -5    5.73    1.42
  -4   4   5    6.05    1.33
  -4   4   5    5.98    1.22
   3  -4  -5   26.26    2.15
  -3   4   5   22.25    1.89
  -3   4   5   25.60    1.93
  -3   4   5   22.65    2.01
   3  -4  -5   23.31    1.83
   3  -4  -5   19.38    1.78
   2  -4  -5    2.81    0.94
   2  -4  -5    4.38    0.85
  -2   4   5    2.28    0.85
  -2   4   5    3.42    0.87
  -2   4   5    3.64    0.86
  -2   4   5    2.56    0.85
   2  -4  -5    4.74    1.01
  -1   4   5    0.31    0.64
  -1   4   5    1.06    0.68
   1  -4  -5    0.78    0.68
  -1   4   5    1.78    0.69
   1  -4  -5    0.28    0.52
  -1   4   5    0.18    0.62
   1  -4  -5    1.94    0.83
   0  -4  -5  516.64   15.70
   0  -4  -5  533.85   14.93
   0  -4  -5  511.10   15.15
   0   4   5  494.21   15.23
   0   4   5  546.48   15.68
   0   4   5  502.17   15.66
   0   4   5  512.14   14.97
   1   4   5  265.66    8.22
  -1  -4  -5  267.08    8.58
   1   4   5  268.09    8.06
   1   4   5  269.76    8.54
  -1  -4  -5  275.90    8.18
   1   4   5  280.95    8.52
   1   4   5  279.05    8.36
   1   4   5  263.87    8.34
  -1  -4  -5  267.96    8.20
  -2  -4  -5  177.20    5.47
   2   4   5  175.55    5.63
   2   4   5  180.85    5.63
  -2  -4  -5  177.15    5.45
   2   4   5  173.68    5.66
  -2  -4  -5  177.11    5.77
   2   4   5  174.63    5.58
   2   4   5  176.08    5.65
   2   4   5  178.96    5.61
   3   4   5  128.40    4.41
  -3  -4  -5  128.66    4.05
  -3  -4  -5  133.94    4.35
   3   4   5  125.74    4.37
   3   4   5  127.77    4.14
   3   4   5  135.24    4.23
   3   4   5  124.38    4.18
   3   4   5  131.99    4.13
   3   4   5  130.10    4.26
   4   4   5  100.78    3.02
  -4  -4  -5   94.71    3.06
   4   4   5   96.52    3.30
   4   4   5   99.74    3.58
   4   4   5   98.96    3.27
  -4  -4  -5   95.72    3.35
   4   4   5   93.67    3.63
   4   4   5   93.89    3.25
   4   4   5   96.85    3.01
  -5  -4  -5    4.37    0.75
   5   4   5    3.98    0.54
   5   4   5    2.33    0.67
   5   4   5    3.76    0.56
  -5  -4  -5    3.43    0.55
   5   4   5    2.31    0.60
   5   4   5    3.22    0.49
   6   4   5  129.88    4.23
   6   4   5  125.09    4.57
   6   4   5  125.14    4.19
   6   4   5  126.63    4.81
  -6  -4  -5  128.41    4.36
  -6  -4  -5  129.52    4.58
   6   4   5  124.07    4.24
   7   4   5  184.85    5.88
   7   4   5  182.32    6.58
   7   4   5  177.86    5.85
   7   4   5  177.18    5.90
   7   4   5  173.17    5.76
  -7  -4  -5  177.55    6.04
  -7  -4  -5  181.76    6.13
   7   4   5  190.32    5.89
   8   4   5  949.54   27.53
   8   4   5 1009.27   27.64
  -8  -4  -5 1031.71   27.73
   8   4   5  990.71   29.08
   8   4   5  948.28   28.34
   8   4   5 1018.00   28.33
  -9  -4  -5   -0.04    0.74
   9   4   5    0.98    1.04
   9   4   5    0.51    0.70
   9   4   5   -0.09    0.59
   9   4   5    1.62    0.75
  10   4   5   10.41    1.37
  10   4   5    7.66    1.62
  10   4   5    9.91    1.33
  10   4   5   10.28    1.30
  11   4   5    8.40    1.75
  11   4   5    6.41    1.32
  12   4   5   -0.30    1.00
  12   4   5    1.88    1.52
  13   4   5   -1.02    1.12
  13   4   5   -0.33    1.45
  14   4   5    2.47    1.84
  14   4   5    1.54    1.54
   9  -5  -5   -0.71    1.37
   8  -5  -5    3.97    1.74
  -8   5   5    8.91    2.16
   7  -5  -5    3.53    1.40
  -7   5   5   -0.88    1.09
   6  -5  -5    4.61    1.39
  -6   5   5    5.64    1.61
   5  -5  -5   16.30    1.93
  -5   5   5   16.09    2.08
   4  -5  -5   95.64    4.56
  -4   5   5   93.43    4.52
  -4   5   5   91.62    4.57
   4  -5  -5   94.07    4.41
   3  -5  -5  150.92    6.13
   3  -5  -5  150.48    5.87
  -3   5   5  152.76    5.98
   3  -5  -5  160.52    6.16
  -3   5   5  166.96    6.21
  -3   5   5  156.15    6.27
   2  -5  -5  626.42   17.68
   2  -5  -5  581.00   17.77
   2  -5  -5  562.61   18.30
  -2   5   5  579.67   18.40
  -2   5   5  588.16   17.63
  -2   5   5  617.99   17.98
  -2   5   5  595.52   17.91
  -1   5   5  245.96    8.42
   1  -5  -5  248.56    8.07
  -1   5   5  247.47    8.17
  -1   5   5  242.59    8.17
   1  -5  -5  238.82    8.36
  -1   5   5  252.04    8.21
   1  -5  -5  257.18    8.16
   0  -5  -5  632.60   19.05
   0   5   5  675.34   19.01
   0   5   5  592.78   18.10
   0   5   5  631.99   19.00
   0  -5  -5  642.86   18.08
   0  -5  -5  624.14   18.37
   0   5   5  615.26   18.52
   1   5   5  127.39    4.59
   1   5   5  136.37    4.63
   1   5   5  129.97    4.54
   1   5   5  128.11    4.63
  -1  -5  -5  131.63    4.51
  -1  -5  -5  131.57    4.72
   1   5   5  128.19    4.59
   1   5   5  133.36    4.59
  -1  -5  -5  133.14    4.44
   2   5   5  253.64    7.71
   2   5   5  248.57    7.76
  -2  -5  -5  252.78    8.00
  -2  -5  -5  255.36    7.56
   2   5   5  249.79    7.80
   2   5   5  259.49    7.80
   2   5   5  250.17    7.85
   2   5   5  252.59    7.81
  -3  -5  -5   74.50    2.59
   3   5   5   78.67    2.76
  -3  -5  -5   75.65    2.82
   3   5   5   70.61    2.72
   3   5   5   76.47    2.98
   3   5   5   75.41    2.75
   3   5   5   73.96    2.52
   3   5   5   73.73    2.53
  -4  -5  -5   14.77    0.97
   4   5   5   13.57    0.88
   4   5   5   15.18    1.19
  -4  -5  -5   16.50    1.25
   4   5   5   14.15    1.19
   4   5   5   13.47    0.92
   4   5   5   14.26    0.93
   5   5   5   55.63    2.58
   5   5   5   56.51    2.65
  -5  -5  -5   60.16    2.63
   5   5   5   56.06    2.07
   5   5   5   54.79    2.10
  -5  -5  -5   57.71    2.16
   5   5   5   56.01    2.11
   6   5   5   52.63    2.68
   6   5   5   51.65    2.05
  -6  -5  -5   53.74    2.58
   6   5   5   56.07    2.05
  -6  -5  -5   54.42    2.13
   6   5   5   54.00    2.61
   6   5   5   54.26    2.09
  -7  -5  -5  196.81    6.66
  -7  -5  -5  197.84    6.31
   7   5   5  201.09    6.13
   7   5   5  195.53    6.02
   7   5   5  198.52    6.08
   7   5   5  200.24    7.06
   7   5   5  193.04    6.15
  -7  -5  -5  191.48    6.29
   8   5   5  158.23    5.20
  -8  -5  -5  165.70    5.89
   8   5   5  159.63    5.27
   8   5   5  151.86    6.12
   8   5   5  150.90    5.30
   8   5   5  165.17    5.27
   8   5   5  162.64    5.29
   9   5   5   83.74    3.46
   9   5   5   91.60    3.45
   9   5   5   86.40    4.27
   9   5   5   87.59    3.44
   9   5   5   80.15    3.35
  10   5   5   23.18    2.25
  10   5   5   18.97    1.63
  10   5   5   21.67    1.70
  10   5   5   25.40    1.80
  10   5   5   22.89    1.76
  11   5   5   20.47    1.79
  11   5   5   18.84    1.74
  11   5   5   19.08    2.33
  11   5   5   22.16    1.84
  12   5   5   -0.47    0.88
  12   5   5    0.11    1.43
  12   5   5    0.48    1.03
  13   5   5   -0.79    1.44
  13   5   5   -0.27    1.07
  14   5   5    0.47    1.70
  14   5   5    1.99    1.48
  -8   6   5    2.90    1.94
   8  -6  -5    0.44    1.51
  -7   6   5   -0.29    1.48
   7  -6  -5    2.30    1.50
   6  -6  -5    2.99    1.44
  -6   6   5    6.69    1.90
   5  -6  -5    0.10    0.98
  -5   6   5    0.16    1.13
  -4   6   5    1.14    1.16
   4  -6  -5    0.99    1.10
  -3   6   5  112.99    5.05
  -3   6   5  116.74    5.16
   3  -6  -5  104.97    4.95
  -3   6   5  105.61    4.81
  -2   6   5    6.26    1.38
   2  -6  -5   11.78    1.53
   2  -6  -5    4.85    1.09
  -2   6   5    6.68    1.37
  -1   6   5  874.70   26.15
   1  -6  -5  849.66   25.21
  -1   6   5  862.27   24.95
  -1   6   5  863.54   25.42
   1  -6  -5  821.74   26.04
  -1   6   5  937.86   25.60
   0   6   5   14.04    1.46
   0  -6  -5   11.39    1.27
   0   6   5   11.52    1.14
   0   6   5   13.27    1.25
   0   6   5   13.55    1.32
   0   6   5   11.12    1.29
   0  -6  -5   13.90    1.23
  -1  -6  -5   36.58    2.07
   1   6   5   35.24    1.93
   1   6   5   33.50    1.97
   1   6   5   38.49    1.95
   1   6   5   35.78    1.98
   1   6   5   34.89    2.00
  -1  -6  -5   33.63    1.79
   1   6   5   35.73    1.93
   2   6   5  568.79   16.72
   2   6   5  587.38   16.77
   2   6   5  560.76   16.36
   2   6   5  566.42   16.96
   2   6   5  555.97   16.28
  -2  -6  -5  587.91   17.19
   2   6   5  582.10   16.92
   3   6   5  245.89    7.51
   3   6   5  250.99    7.60
   3   6   5  240.41    7.60
   3   6   5  242.33    7.73
   3   6   5  238.37    7.41
   3   6   5  255.10    7.94
   3   6   5  247.12    7.41
  -3  -6  -5  257.57    7.83
   4   6   5  185.06    6.17
   4   6   5  176.90    5.68
  -4  -6  -5  184.40    6.14
   4   6   5  176.30    5.60
   4   6   5  185.69    6.25
   4   6   5  193.09    5.72
  -4  -6  -5  180.13    5.82
   5   6   5   11.91    0.87
   5   6   5   14.83    0.86
  -5  -6  -5   14.18    0.94
   5   6   5   13.18    0.86
  -5  -6  -5   14.21    1.29
   5   6   5   15.48    1.40
   5   6   5   13.32    1.26
  -6  -6  -5   10.03    0.80
   6   6   5   10.18    0.72
   6   6   5    9.09    0.74
   6   6   5    9.55    1.25
   6   6   5    8.39    1.10
  -6  -6  -5    8.27    1.10
   6   6   5   10.94    0.72
  -7  -6  -5   96.92    3.90
   7   6   5   86.51    2.93
   7   6   5   86.43    3.04
  -7  -6  -5   89.75    3.11
   7   6   5   89.43    4.04
   7   6   5   89.75    3.01
   7   6   5   89.74    2.98
   8   6   5   76.37    2.78
   8   6   5   77.21    3.76
   8   6   5   73.47    2.80
   8   6   5   77.80    2.75
   8   6   5   71.86    2.66
   9   6   5   36.01    1.87
   9   6   5   38.37    1.85
   9   6   5   38.37    1.91
   9   6   5   42.52    2.84
   9   6   5   39.29    1.91
   9   6   5   34.70    1.76
  10   6   5    3.38    0.78
  10   6   5    1.18    1.07
  10   6   5    2.86    0.79
  10   6   5    2.54    0.72
  10   6   5    1.83    0.75
  11   6   5   17.38    1.57
  11   6   5   25.98    1.82
  11   6   5   26.11    1.75
  11   6   5   22.69    2.45
  11   6   5   22.20    1.84
  12   6   5   20.85    1.85
  12   6   5   25.51    2.03
  12   6   5   22.29    2.65
  13   6   5    0.73    1.49
  13   6   5    0.36    0.95
  14   6   5    0.50    1.65
  14   6   5   -1.43    1.10
   8  -7  -5    1.16    1.69
  -8   7   5    1.25    1.99
   7  -7  -5    0.08    1.51
  -7   7   5    3.32    1.86
   6  -7  -5    2.72    1.52
  -6   7   5    2.65    1.71
   5  -7  -5    1.31    1.34
  -5   7   5   -0.52    1.38
  -4   7   5    2.18    1.39
   4  -7  -5    1.24    1.20
  -3   7   5    3.57    1.40
  -3   7   5    4.06    1.35
  -3   7   5    2.91    1.22
   3  -7  -5    3.78    1.28
  -2   7   5   66.91    3.77
   2  -7  -5   71.11    3.79
  -2   7   5   79.79    3.81
  -2   7   5   68.79    3.81
   1  -7  -5   28.76    2.33
  -1   7   5   30.22    2.28
  -1   7   5   33.66    2.42
  -1   7   5   29.08    2.37
  -1   7   5   34.18    2.04
   0  -7  -5  222.07    8.05
   0   7   5  238.02    7.96
   0   7   5  226.77    8.00
   0  -7  -5  235.62    7.67
   0   7   5  234.93    7.98
   0   7   5  232.89    7.42
   0   7   5  224.15    7.83
   1   7   5   38.78    2.07
   1   7   5   38.87    2.19
  -1  -7  -5   32.24    2.13
   1   7   5   38.41    2.09
   1   7   5   36.41    2.10
   1   7   5   36.56    2.09
   1   7   5   38.26    2.23
   2   7   5   59.37    2.68
   2   7   5   61.53    2.56
  -2  -7  -5   61.13    2.80
   2   7   5   56.65    2.71
   2   7   5   63.75    2.54
   2   7   5   57.72    2.75
   2   7   5   59.61    2.71
  -3  -7  -5    5.88    0.89
   3   7   5    4.42    0.81
   3   7   5    4.44    0.61
   3   7   5    5.51    0.92
   3   7   5    5.68    0.59
   3   7   5    5.94    1.00
   3   7   5    5.01    0.84
  -4  -7  -5   18.45    1.57
   4   7   5   20.19    1.58
  -4  -7  -5   17.10    1.28
   4   7   5   17.22    1.20
   4   7   5   17.25    1.20
   4   7   5   19.52    1.54
   4   7   5   21.09    1.23
   5   7   5  113.17    3.73
   5   7   5  112.43    3.70
   5   7   5  113.04    4.46
   5   7   5  117.78    4.56
   5   7   5  111.99    3.75
  -5  -7  -5  113.53    4.44
  -5  -7  -5  116.74    3.87
   6   7   5   37.32    1.54
   6   7   5   39.50    2.39
   6   7   5   37.77    1.50
   6   7   5   40.17    1.54
  -6  -7  -5   37.69    1.60
  -6  -7  -5   35.65    2.30
   7   7   5    0.27    0.35
   7   7   5    0.04    0.32
   7   7   5    0.79    0.30
   7   7   5   -0.29    0.78
   8   7   5   21.34    1.14
   8   7   5   22.02    2.06
   8   7   5   21.35    0.99
   8   7   5   23.39    1.07
   8   7   5   20.78    1.10
   9   7   5   11.10    1.64
   9   7   5   11.11    0.99
   9   7   5   10.98    0.81
   9   7   5   12.62    0.90
   9   7   5   12.30    0.98
  10   7   5   33.28    1.79
  10   7   5   32.15    2.77
  10   7   5   32.83    1.59
  10   7   5   34.58    1.64
  10   7   5   36.20    1.79
  10   7   5   32.63    1.76
  11   7   5    5.30    0.79
  11   7   5    3.67    0.88
  11   7   5    3.18    1.43
  11   7   5    4.49    0.92
  11   7   5    3.73    0.75
  12   7   5   41.61    2.46
  12   7   5   41.99    2.24
  12   7   5   43.14    2.25
  12   7   5   44.10    2.56
  12   7   5   45.30    3.62
  13   7   5    1.01    0.98
  13   7   5    0.31    1.51
  14   7   5   -0.35    1.04
  14   7   5    1.95    1.72
  -7   8   5    2.97    1.98
   7  -8  -5   -1.07    1.54
  -6   8   5    1.93    1.77
   6  -8  -5    3.42    1.72
  -5   8   5   -1.66    1.16
   5  -8  -5    1.44    1.52
  -4   8   5   -0.44    1.31
   4  -8  -5    1.49    1.25
  -3   8   5   22.02    2.39
   3  -8  -5   23.97    2.45
  -2   8   5    1.73    1.13
   2  -8  -5    2.18    1.15
  -2   8   5    1.59    0.89
  -2   8   5    1.91    1.31
  -2   8   5    2.06    1.09
  -1   8   5   60.78    2.93
  -1   8   5   63.48    3.54
   1  -8  -5   63.04    3.50
  -1   8   5   67.64    3.74
  -1   8   5   67.24    3.54
   0  -8  -5  194.93    7.31
   0   8   5  192.63    7.20
   0   8   5  190.98    6.54
   0   8   5  204.92    7.28
   0   8   5  200.99    7.18
   1   8   5   65.24    3.00
   1   8   5   66.50    2.99
  -1  -8  -5   57.88    3.17
   1   8   5   63.40    3.26
   1   8   5   63.17    3.15
   1   8   5   67.82    3.24
   1   8   5   61.60    3.09
  -2  -8  -5   73.03    3.42
   2   8   5   78.94    3.48
   2   8   5   78.58    3.20
   2   8   5   77.11    3.38
   2   8   5   80.54    3.42
   2   8   5   72.08    3.31
   2   8   5   81.28    3.20
   3   8   5    1.42    0.68
  -3  -8  -5    1.93    0.75
   3   8   5    2.35    0.85
   3   8   5    1.28    0.45
   3   8   5    1.92    0.51
   3   8   5    1.45    0.65
   3   8   5    2.50    0.82
   4   8   5  654.35   18.86
   4   8   5  660.36   18.91
   4   8   5  630.66   18.40
  -4  -8  -5  665.83   19.36
   4   8   5  647.28   18.87
  -5  -8  -5   22.82    1.84
   5   8   5   20.78    1.27
  -5  -8  -5   19.72    1.32
   5   8   5   18.52    1.19
   5   8   5   19.88    1.24
   5   8   5   19.59    1.76
   6   8   5   24.53    2.13
   6   8   5   30.33    1.40
   6   8   5   28.43    1.36
   6   8   5   28.14    1.29
   7   8   5   13.79    0.86
   7   8   5   10.45    1.54
   7   8   5   13.94    0.85
   8   8   5    2.55    1.12
   8   8   5    1.50    0.37
   9   8   5    0.04    1.00
   9   8   5    0.32    0.39
   9   8   5    0.41    0.36
  10   8   5   -0.05    0.47
  10   8   5   -0.23    0.48
  10   8   5   -0.07    1.14
  11   8   5    2.09    1.37
  11   8   5    3.55    0.79
  11   8   5    3.09    0.78
  12   8   5   70.19    3.12
  12   8   5   71.70    3.13
  12   8   5   72.67    2.69
  12   8   5   70.42    3.10
  12   8   5   74.16    4.57
  12   8   5   67.54    2.60
  13   8   5    9.79    1.32
  13   8   5    7.85    1.28
  13   8   5   11.70    1.09
  13   8   5    8.42    1.31
  13   8   5    6.04    2.03
  14   8   5    4.83    1.20
  14   8   5    9.80    2.22
   6  -9  -5    0.20    1.67
  -6   9   5   -0.03    1.67
  -5   9   5    2.33    1.72
   5  -9  -5   -1.85    1.43
  -4   9   5   13.53    2.33
   4  -9  -5   11.81    2.25
   3  -9  -5    2.83    1.39
  -3   9   5    3.34    1.48
   2  -9  -5   20.04    2.26
  -2   9   5   17.01    2.10
  -2   9   5   18.64    2.41
  -2   9   5   17.49    2.13
  -1   9   5    8.72    1.75
  -1   9   5    8.97    1.24
   1  -9  -5    7.65    1.51
  -1   9   5    9.02    1.58
  -1   9   5    7.38    1.52
   0   9   5   15.01    1.82
   0  -9  -5   17.66    1.98
   0   9   5   14.00    1.78
   0   9   5   20.88    1.73
   0   9   5   20.05    2.08
   1   9   5   23.31    2.03
   1   9   5   25.45    2.14
   1   9   5   27.19    1.92
  -1  -9  -5   25.30    2.15
   1   9   5   24.45    2.10
   2   9   5   25.39    1.83
   2   9   5   25.37    2.04
   2   9   5   25.88    1.93
   2   9   5   29.30    2.06
  -2  -9  -5   25.30    2.04
   2   9   5   25.59    1.94
   3   9   5   26.26    1.35
   3   9   5   23.18    1.74
   3   9   5   22.73    1.84
   3   9   5   24.08    1.36
   3   9   5   26.85    1.82
   3   9   5   22.08    1.83
   4   9   5   78.29    3.27
   4   9   5   77.88    3.30
   4   9   5   80.32    3.68
   4   9   5   79.82    3.28
   5   9   5   17.86    1.73
   5   9   5   18.74    1.36
   5   9   5   18.64    1.34
   5   9   5   20.58    1.37
   6   9   5   13.47    0.98
   6   9   5   12.81    1.02
   6   9   5   14.66    1.10
   7   9   5    4.28    1.37
   7   9   5    6.83    0.68
   7   9   5    6.57    0.69
   8   9   5   12.78    1.83
   9   9   5    5.41    1.53
  10   9   5   11.68    1.96
  11   9   5   31.74    2.97
  11   9   5   28.81    1.40
  12   9   5   17.00    1.32
  12   9   5   19.47    2.59
  12   9   5   16.87    1.32
  13   9   5    3.94    0.93
  13   9   5    3.71    0.94
  13   9   5    5.20    1.93
  14   9   5    0.08    0.90
  14   9   5   -0.94    1.61
  14   9   5    0.21    0.90
  -5  10   5   -0.99    1.57
   5 -10  -5    2.86    1.88
  -4  10   5    0.25    1.51
   4 -10  -5    0.39    1.56
  -3  10   5   -0.46    1.25
   3 -10  -5   -0.17    1.33
  -2  10   5    2.68    1.38
   2 -10  -5    3.62    1.56
  -1  10   5   -0.05    1.14
   1 -10  -5   -1.22    0.87
  -1  10   5    0.82    1.12
  -1  10   5    2.51    1.59
   0  10   5   -0.09    0.99
   0  10   5   -2.02    0.94
   0  10   5    0.20    0.82
   0  10   5    0.73    1.14
   1  10   5   -1.77    0.76
   1  10   5   -0.47    0.99
   1  10   5   -0.11    0.79
   1  10   5   -1.64    0.95
   2  10   5   -3.07    0.74
   2  10   5    0.26    0.82
   2  10   5   -1.58    0.83
   2  10   5   -1.45    0.90
   3  10   5   -1.34    0.54
   3  10   5    0.11    0.79
   3  10   5   -0.31    0.81
   3  10   5   -0.48    0.78
   3  10   5   -0.72    0.45
   3  10   5   -0.63    0.77
   4  10   5    3.20    0.85
   4  10   5    2.64    0.91
   4  10   5    2.43    0.79
   4  10   5    2.34    0.96
   5  10   5    2.44    0.75
   5  10   5    2.85    0.83
   5  10   5    2.69    0.77
   6  10   5    3.81    0.79
   6  10   5    2.10    0.63
   6  10   5    3.58    0.73
   7  10   5    0.16    0.55
   7  10   5   -0.16    0.49
   7  10   5    0.73    0.44
   8  10   5   29.93    1.41
   8  10   5   31.89    1.42
   9  10   5   29.85    2.75
  10  10   5    9.02    1.96
  11  10   5   -2.03    1.28
  12  10   5   24.39    2.89
  13  10   5   -1.37    1.27
  -4  11   5    2.46    1.82
  -3  11   5    0.57    1.51
  -2  11   5    0.89    1.29
  -1  11   5    1.03    1.41
  -1  11   5    3.34    1.47
   0  11   5    2.47    1.35
   0  11   5    2.40    1.35
   0  11   5    2.27    1.42
   1  11   5    0.92    1.11
   1  11   5    2.65    1.28
   1  11   5    3.21    1.50
   2  11   5    9.51    1.42
   2  11   5    9.27    1.58
   2  11   5    9.74    1.37
   2  11   5   10.66    1.76
   3  11   5   13.17    1.63
   3  11   5   17.03    1.90
   3  11   5   14.50    1.24
   4  11   5   28.78    2.20
   4  11   5   29.66    2.11
   5  11   5    0.56    0.82
   5  11   5    0.06    0.73
   5  11   5    0.57    0.76
   6  11   5   27.51    1.78
   6  11   5   24.44    1.67
   6  11   5   24.70    1.79
   7  11   5   -0.27    0.63
   7  11   5    0.19    0.50
   7  11   5    0.13    0.64
   8  11   5    3.56    0.73
   8  11   5    4.50    0.71
  13  11   5    2.47    1.81
  -2  12   5    1.28    1.71
  -1  12   5    1.78    1.59
   0  12   5   10.20    2.06
   0  12   5   14.54    2.45
   0  12   5   13.00    2.07
   1  12   5    3.81    1.40
   1  12   5    7.04    1.92
   1  12   5    4.75    1.58
   2  12   5   -1.07    0.90
   2  12   5    0.29    1.26
   2  12   5    0.21    1.12
   3  12   5    3.55    1.27
   3  12   5    4.52    0.79
   3  12   5    6.94    1.60
   4  12   5    2.32    1.06
   4  12   5    2.21    1.16
   5  12   5    2.46    1.06
   5  12   5    3.38    1.06
   6  12   5   -0.34    0.71
   6  12   5    0.32    0.79
   6  12   5    0.08    0.85
   7  12   5    3.90    0.82
   7  12   5    4.05    0.98
   7  12   5    2.45    0.83
   8  12   5   19.99    1.52
   8  12   5   18.89    1.47
   9  12   5   10.89    0.96
   9  12   5   12.10    1.09
  -1  13   5    3.57    1.93
   0  13   5   -0.02    1.50
   1  13   5    3.65    1.64
   1  13   5    1.86    1.73
   1  13   5    3.06    1.41
   2  13   5   -0.83    1.02
   2  13   5    1.27    1.53
   2  13   5   -0.72    1.22
   3  13   5    6.00    1.59
   3  13   5    4.89    1.68
   4  13   5   15.01    1.97
   4  13   5   18.99    2.18
   5  13   5   -0.83    1.01
   5  13   5   -1.13    0.83
   6  13   5    0.93    0.97
   6  13   5    1.34    0.94
   7  13   5    2.57    1.12
   7  13   5    3.73    1.09
   8  13   5   -0.33    0.77
   8  13   5   -1.01    0.78
   9  13   5   -0.37    0.66
   9  13   5   -0.73    0.70
   1  14   5    6.54    1.75
   2  14   5   -0.12    1.03
   2  14   5   -0.40    1.40
   3  14   5   23.41    2.65
   4  14   5    0.20    1.30
   5  14   5    6.86    1.59
   6  14   5    1.07    1.18
   7  14   5   -0.15    1.02
   8  14   5   -1.46    0.81
   9  14   5    5.25    1.13
   9  14   5    4.60    1.06
  10  14   5    1.16    0.72
   4  15   5    6.71    1.89
   5  15   5   -0.38    1.26
   6  15   5    0.00    1.16
   7  15   5    2.80    1.32
   8  15   5   -1.48    0.96
   9  15   5    3.06    1.13
   7  11  -6   -0.38    1.31
   6  11  -6    1.02    1.39
   6  11  -6    0.59    1.38
   5  11  -6    1.46    1.40
   4  11  -6   11.14    2.06
   4  11  -6    9.08    1.43
   3  11  -6    3.49    1.44
   3  11  -6    6.75    1.93
   2  11  -6    0.26    1.49
   1  11  -6    3.20    1.91
   9  10  -6   -0.70    1.11
   8  10  -6    5.42    1.57
   7  10  -6    2.92    1.36
   6  10  -6    1.03    1.22
   5  10  -6   22.51    2.48
   5  10  -6   21.86    2.42
   4  10  -6    0.58    1.25
   4  10  -6   -0.37    1.03
   4  10  -6    1.17    1.29
   3  10  -6    1.72    1.30
   3  10  -6    1.56    1.37
   2  10  -6    6.57    1.65
   2  10  -6    5.35    1.72
   1  10  -6    3.93    1.65
   0  10  -6    8.43    2.11
  -1  10  -6   -0.57    1.60
  -2  10  -6   -0.84    1.50
  10   9  -6    0.96    1.35
   9   9  -6    0.58    1.20
   8   9  -6    1.97    1.31
   7   9  -6    4.77    1.36
   6   9  -6    5.33    1.43
   5   9  -6    3.46    1.37
   5   9  -6    2.34    1.01
   4   9  -6   18.81    1.81
   4   9  -6   14.47    1.98
   3   9  -6    0.92    1.11
   3   9  -6    1.09    1.20
   3   9  -6   -0.27    1.03
   2   9  -6    2.15    1.22
   2   9  -6    2.08    1.28
   1   9  -6    1.08    1.28
   1   9  -6    0.39    1.21
   0   9  -6   -0.06    1.23
  -1   9  -6    1.21    1.37
  -2   9  -6    0.61    1.56
   3  -9   6    2.21    1.97
  -3   9  -6    3.43    1.83
   4  -9   6    3.11    2.03
  -4   9  -6   -0.46    1.66
  10   8  -6    0.32    1.20
   9   8  -6    0.43    1.12
   8   8  -6    3.25    1.30
   7   8  -6    0.47    0.99
   6   8  -6   22.72    2.21
   6   8  -6   26.59    1.45
   5   8  -6    0.86    1.03
   5   8  -6   -1.20    0.81
   4   8  -6    1.06    0.96
   4   8  -6   -0.09    0.90
   3   8  -6    0.25    0.95
   3   8  -6    0.07    0.99
   2   8  -6    9.48    1.67
   2   8  -6   11.61    1.69
   2   8  -6    8.94    1.60
   1   8  -6    1.68    1.20
   1   8  -6   -0.87    0.96
   0   8  -6   -0.19    0.99
   0   8  -6   -0.08    1.09
   1  -8   6    0.07    1.26
  -1   8  -6   -0.65    1.09
   2  -8   6   -0.55    1.15
  -2   8  -6    1.27    1.38
  -3   8  -6    0.72    1.55
   3  -8   6    2.31    1.72
  -4   8  -6    4.16    1.91
   4  -8   6    1.23    1.67
   5  -8   6    4.46    2.14
  -5   8  -6    4.17    1.96
  11   7  -6    2.97    1.45
  10   7  -6    2.41    1.31
   9   7  -6   -0.17    0.98
   8   7  -6    0.33    1.01
   7   7  -6   -1.50    0.82
   6   7  -6   91.31    3.42
   6   7  -6   77.62    4.10
   5   7  -6   -1.15    0.81
   5   7  -6    0.84    0.85
   4   7  -6    4.11    1.14
   4   7  -6    5.81    1.15
   3   7  -6    2.07    1.01
   3   7  -6    1.69    0.98
   2   7  -6   17.70    1.85
   2   7  -6   21.05    2.04
  -2  -7   6   21.03    2.27
  -1  -7   6    3.91    1.32
   1   7  -6    3.35    1.21
   1   7  -6    4.91    1.26
   1   7  -6    2.76    1.18
   0   7  -6    5.06    1.30
   0  -7   6    6.61    1.61
   0   7  -6    2.99    1.25
  -1   7  -6    1.52    1.07
  -1   7  -6   -0.36    1.08
   1  -7   6    0.20    1.09
  -2   7  -6    2.73    1.39
   2  -7   6    2.07    1.30
  -3   7  -6    1.49    1.39
   3  -7   6    0.83    1.30
   4  -7   6    2.42    1.48
  -4   7  -6    2.01    1.49
   5  -7   6   10.79    2.39
  -5   7  -6    9.01    2.22
   6  -7   6    0.43    1.72
  -6   7  -6   -0.22    1.67
  -7   7  -6    0.47    1.87
   7  -7   6    2.22    1.73
  11   6  -6    4.27    1.54
  10   6  -6   -0.93    1.12
   9   6  -6    3.54    1.36
   8   6  -6    3.47    1.27
   7   6  -6    1.30    1.01
   7   6  -6    0.41    0.63
   6   6  -6    0.24    0.74
   6   6  -6    0.36    0.91
   5   6  -6   13.84    1.43
   5   6  -6   13.39    1.62
   4   6  -6    4.26    1.03
   4   6  -6    4.35    1.15
   3   6  -6    5.89    1.19
   3   6  -6    6.08    1.20
  -3  -6   6    5.92    1.35
   2   6  -6   10.58    1.52
  -2  -6   6   11.27    1.67
   2   6  -6   11.84    1.46
   1   6  -6  191.52    7.21
   1   6  -6  190.21    7.11
  -1  -6   6  184.03    7.38
   0  -6   6   12.12    1.69
   0   6  -6   12.03    1.64
   0   6  -6   12.52    1.68
   0   6  -6   15.88    1.77
  -1   6  -6    1.82    0.93
   1  -6   6   -1.12    0.80
  -1   6  -6    0.83    1.00
  -2   6  -6   18.72    1.97
   2  -6   6   18.45    2.17
  -2   6  -6   19.39    2.19
  -3   6  -6   35.01    2.87
   3  -6   6   26.03    2.54
   4  -6   6    2.95    1.39
  -4   6  -6    1.31    1.41
  -5   6  -6    0.63    1.33
   5  -6   6    0.65    1.21
  -6   6  -6    6.38    1.94
   6  -6   6    5.75    2.01
  -7   6  -6   19.82    2.93
   7  -6   6   23.16    2.87
   8  -6   6    2.09    1.82
  -8   6  -6    0.52    1.78
  11   5  -6    2.07    1.35
  10   5  -6    0.21    1.14
   9   5  -6    3.72    1.30
   8   5  -6    1.85    1.05
   8   5  -6    0.94    0.63
   7   5  -6    2.10    1.03
   7   5  -6    0.00    0.72
   6   5  -6   18.91    1.66
   6   5  -6   22.12    1.98
   5   5  -6   28.33    1.97
   5   5  -6   29.02    2.15
   5   5  -6   33.63    2.55
   4   5  -6   14.80    1.72
   4   5  -6   12.88    1.46
  -4  -5   6   11.95    1.60
   4   5  -6   10.43    1.30
   3   5  -6   33.38    2.25
   3   5  -6   33.20    2.45
  -3  -5   6   35.72    2.53
   3   5  -6   35.49    2.29
   2   5  -6   15.92    1.54
   2   5  -6   17.37    1.81
  -2  -5   6   17.31    1.76
   2   5  -6   15.25    1.54
  -1  -5   6    0.03    0.68
   1   5  -6    1.43    0.81
   1   5  -6    0.02    0.58
  -1  -5   6   -0.32    0.77
   1   5  -6    0.93    0.77
   0   5  -6    2.45    0.96
   0   5  -6    2.18    0.88
   0   5  -6    2.47    0.95
   0  -5   6    2.93    1.05
  -1   5  -6    6.57    1.37
  -1   5  -6    8.33    1.30
   1  -5   6    7.78    1.42
   2  -5   6   10.23    1.65
  -2   5  -6   11.42    1.68
  -2   5  -6    8.66    1.40
   3  -5   6   -0.01    1.02
  -3   5  -6   -0.50    0.91
   4  -5   6  122.36    5.85
  -4   5  -6  130.30    6.05
  -5   5  -6    1.74    1.27
   5  -5   6    1.95    1.28
   6  -5   6   44.31    3.54
  -6   5  -6   42.96    3.65
   7  -5   6    0.42    1.43
  -7   5  -6   -0.72    1.31
  -8   5  -6    2.33    1.94
   8  -5   6    2.60    1.71
  11   4  -6    5.42    1.66
  10   4  -6    6.68    1.67
   9   4  -6    2.68    1.28
   9   4  -6    3.95    0.90
   8   4  -6    2.01    0.87
   8   4  -6    2.68    0.91
   8   4  -6    2.20    1.07
   7   4  -6   33.54    2.52
   7   4  -6   41.54    2.28
   7   4  -6   38.38    2.25
   6   4  -6    0.07    0.80
   6   4  -6    1.19    0.84
   6   4  -6   -0.31    0.79
   5   4  -6   16.69    1.54
   5   4  -6   17.65    1.89
  -5  -4   6   15.18    1.81
   5   4  -6   16.61    1.56
   5   4  -6   15.39    1.59
  -4  -4   6   94.06    4.39
   4   4  -6  103.08    4.34
   4   4  -6  102.01    4.12
   4   4  -6  100.94    4.40
  -4  -4   6   93.32    3.99
   4   4  -6   94.65    4.17
   3   4  -6    1.65    0.76
   3   4  -6    1.33    0.74
   3   4  -6    1.18    0.68
  -3  -4   6    0.07    0.72
   3   4  -6    2.03    0.99
  -3  -4   6    1.34    0.75
   3   4  -6    1.17    0.76
  -2  -4   6    1.12    0.66
   2   4  -6    0.91    0.66
   2   4  -6    0.93    0.70
   2   4  -6    0.87    0.69
   2   4  -6    0.57    0.48
   2   4  -6    1.53    0.90
  -2  -4   6    1.74    0.90
  -2  -4   6    1.17    0.71
   1   4  -6    1.62    0.73
   1   4  -6    4.70    1.01
   1   4  -6    3.10    0.89
  -1  -4   6    4.67    0.94
  -1  -4   6    4.20    0.93
   1   4  -6    4.69    0.96
   1   4  -6    3.14    0.93
  -1  -4   6    3.59    0.97
   0  -4   6    9.42    1.37
   0  -4   6    8.08    1.18
   0   4  -6    6.74    1.12
   0   4  -6    7.99    1.38
   0   4  -6    6.44    1.15
   0   4  -6    6.56    1.07
   0  -4   6    8.42    1.22
   1  -4   6   33.55    2.43
  -1   4  -6   36.66    2.27
   1  -4   6   30.24    2.17
   1  -4   6   33.68    2.30
  -1   4  -6   28.94    2.11
   1  -4   6   35.68    2.42
  -1   4  -6   30.08    2.23
   2  -4   6   20.50    2.04
  -2   4  -6   17.32    1.69
   2  -4   6   22.31    2.00
   2  -4   6   17.95    1.74
   2  -4   6   16.77    1.84
  -2   4  -6   22.25    2.07
  -3   4  -6  488.14   16.05
   3  -4   6  504.44   15.47
   3  -4   6  483.15   16.00
   3  -4   6  490.00   15.53
   3  -4   6  482.15   15.26
  -3   4  -6  496.24   15.43
   4  -4   6   73.18    3.99
   4  -4   6   67.30    3.83
  -4   4  -6   64.84    3.89
   5  -4   6  103.03    5.06
  -5   4  -6  102.54    5.24
   6  -4   6    0.23    1.09
  -6   4  -6    0.45    1.11
  -7   4  -6    6.97    1.86
   7  -4   6    6.09    1.74
  -8   4  -6    1.26    1.69
   8  -4   6   -2.87    0.96
   9  -4   6    1.07    1.50
  11   3  -6    3.49    1.61
  10   3  -6    2.60    1.06
  10   3  -6    3.03    1.35
   9   3  -6    2.30    1.24
   9   3  -6   -0.14    0.89
   8   3  -6    3.62    1.24
   8   3  -6    3.39    1.04
   7   3  -6   47.15    2.66
   7   3  -6   55.22    3.15
   6   3  -6   56.95    3.15
   6   3  -6   57.32    2.97
   6   3  -6   62.10    3.47
  -6  -3   6   61.59    3.45
  -5  -3   6  227.52    8.35
   5   3  -6  224.19    7.93
   5   3  -6  236.58    8.09
   5   3  -6  236.20    8.06
   5   3  -6  239.13    8.17
   4   3  -6   -0.20    0.58
   4   3  -6    1.57    0.78
   4   3  -6   -0.17    0.70
   4   3  -6    0.04    0.73
  -4  -3   6    1.18    0.74
   4   3  -6   -0.91    0.80
  -4  -3   6    0.23    0.85
   3   3  -6    9.39    1.16
   3   3  -6   12.58    1.25
  -3  -3   6   11.58    1.35
   3   3  -6   10.35    1.37
  -3  -3   6   10.29    1.18
  -3  -3   6    9.44    1.10
   3   3  -6   11.64    1.28
   3   3  -6   11.26    1.24
   2   3  -6   38.75    2.26
  -2  -3   6   39.49    2.42
   2   3  -6   37.20    2.20
   2   3  -6   38.93    2.22
   2   3  -6   40.90    2.23
  -2  -3   6   35.39    2.12
  -2  -3   6   36.71    2.11
   1   3  -6   98.94    4.07
   1   3  -6  101.61    4.16
  -1  -3   6   97.54    4.26
   1   3  -6  100.89    4.17
   1   3  -6  102.04    4.20
  -1  -3   6  102.31    4.06
  -1  -3   6  105.23    4.10
   1   3  -6  105.66    4.18
   0   3  -6   54.63    2.69
   0  -3   6   51.40    2.66
   0   3  -6   46.47    2.54
   0  -3   6   49.35    2.77
   0   3  -6   54.00    2.80
   0  -3   6   49.35    2.55
   0   3  -6   49.30    2.69
   1  -3   6   22.39    1.93
   1  -3   6   21.20    1.72
  -1   3  -6   17.76    1.67
   1  -3   6   19.85    1.75
  -1   3  -6   22.33    1.71
  -1   3  -6   23.89    1.83
   2  -3   6   16.79    1.66
  -2   3  -6   17.71    1.75
   2  -3   6   14.26    1.66
   2  -3   6   17.33    1.67
  -2   3  -6   17.55    1.56
  -2   3  -6   16.01    1.53
   2  -3   6   17.82    1.65
   3  -3   6  640.12   19.50
  -3   3  -6  630.62   20.05
  -3   3  -6  636.79   19.32
   3  -3   6  656.41   19.25
   3  -3   6  640.16   17.43
   3  -3   6  659.51   19.18
   3  -3   6  632.50   20.02
   4  -3   6  214.13    8.18
   4  -3   6  222.73    8.14
   4  -3   6  224.67    8.05
  -4   3  -6  234.96    8.50
   4  -3   6  218.16    8.08
  -4   3  -6  220.13    7.84
   5  -3   6   44.49    2.95
  -5   3  -6   42.99    3.16
   5  -3   6   47.09    3.13
   5  -3   6   46.62    3.20
  -6   3  -6    9.91    1.76
   6  -3   6   12.96    1.81
   6  -3   6   11.09    1.77
   6  -3   6    9.70    1.71
  -7   3  -6    1.61    1.25
   7  -3   6    2.65    1.26
  -8   3  -6    7.73    1.91
   8  -3   6    4.24    1.47
   9  -3   6    2.66    1.55
   9  -3   6    4.83    1.69
  10  -3   6    0.80    1.52
  10  -3   6    0.79    1.48
  11   2  -6    4.86    1.28
  11   2  -6    2.35    1.55
  10   2  -6    0.53    1.03
  10   2  -6    0.75    1.33
   9   2  -6   13.91    1.67
   9   2  -6   12.91    1.93
   8   2  -6    5.92    1.28
   8   2  -6    5.70    1.41
   7   2  -6   17.87    1.83
   7   2  -6   15.27    1.61
   6   2  -6    5.32    1.32
  -6  -2   6    5.02    1.32
   6   2  -6    6.78    1.29
   6   2  -6    5.06    1.11
   5   2  -6  127.52    5.16
  -5  -2   6  135.46    5.13
   5   2  -6  142.08    5.46
  -5  -2   6  131.20    5.50
   5   2  -6  130.49    5.22
   5   2  -6  148.65    5.45
   4   2  -6   54.48    2.87
   4   2  -6   52.86    2.76
   4   2  -6   54.64    2.74
   4   2  -6   52.43    2.73
  -4  -2   6   56.13    2.94
   4   2  -6   53.64    2.78
  -4  -2   6   55.31    2.69
  -4  -2   6   54.68    2.73
   3   2  -6    1.36    0.50
  -3  -2   6    3.74    0.80
   3   2  -6    2.55    0.79
   3   2  -6    3.48    0.80
  -3  -2   6    3.74    0.83
  -3  -2   6    3.44    0.97
   3   2  -6    2.66    0.77
   3   2  -6    1.36    0.77
  -2  -2   6    1.56    0.78
   2   2  -6    1.70    0.70
   2   2  -6    0.07    0.43
   2   2  -6    1.63    0.64
  -2  -2   6    1.94    0.71
   2   2  -6    1.46    0.66
  -2  -2   6    1.69    0.68
   2   2  -6    2.23    0.74
   1   2  -6   39.81    2.29
   1   2  -6   43.76    2.32
   1   2  -6   39.33    2.12
  -1  -2   6   41.56    2.18
  -1  -2   6   40.07    2.17
  -1  -2   6   40.76    2.33
   1   2  -6   41.35    2.23
   1   2  -6   39.36    2.18
   0   2  -6   64.85    2.99
   0   2  -6   64.57    2.92
   0   2  -6   65.16    3.00
   0  -2   6   59.90    2.96
   0  -2   6   59.83    2.81
   0  -2   6   58.64    2.81
   0   2  -6   64.94    2.85
   0   2  -6   57.59    2.87
   1  -2   6  109.91    4.32
   1  -2   6  104.82    4.40
  -1   2  -6  104.15    4.37
   1  -2   6  110.76    4.29
  -1   2  -6  107.22    4.19
  -1   2  -6  114.75    4.38
  -1   2  -6  117.94    4.40
   2  -2   6   41.16    2.34
   2  -2   6   38.96    2.38
  -2   2  -6   37.66    2.23
  -2   2  -6   40.87    2.25
   2  -2   6   35.70    2.28
  -2   2  -6   37.91    2.44
   3  -2   6   87.68    3.90
   3  -2   6   80.15    3.73
   3  -2   6   83.13    3.88
  -3   2  -6   81.25    3.56
   3  -2   6   81.45    3.78
  -3   2  -6   83.63    3.93
   4  -2   6   23.00    2.11
   4  -2   6   21.89    1.97
   4  -2   6   22.22    1.08
   4  -2   6   21.72    1.96
  -4   2  -6   22.44    2.07
   4  -2   6   21.19    1.96
  -4   2  -6   19.62    1.75
   5  -2   6  135.11    5.58
   5  -2   6  123.48    5.43
   5  -2   6  137.69    5.67
   5  -2   6  132.37    5.54
  -5   2  -6  143.48    5.87
  -6   2  -6    6.49    1.48
   6  -2   6    7.92    1.54
   6  -2   6    9.82    1.63
   6  -2   6    5.25    1.29
   7  -2   6    2.07    1.07
   7  -2   6    0.06    0.90
   7  -2   6    0.99    1.11
  -7   2  -6   -1.40    0.96
   8  -2   6   22.94    2.43
   8  -2   6   20.72    2.20
   8  -2   6   21.80    2.48
  -8   2  -6   23.76    2.57
   9  -2   6    3.13    1.42
   9  -2   6    3.90    1.65
  10  -2   6    0.02    1.33
  10  -2   6    1.93    1.49
  11  -2   6   -1.20    1.38
  11  -2   6    0.86    1.52
  11   1  -6    0.03    1.20
  11   1  -6    2.20    1.65
  10   1  -6   -0.08    1.26
  10   1  -6   -0.97    1.02
   9   1  -6    4.43    1.51
   9   1  -6    1.83    1.20
   8   1  -6   17.51    2.00
   8   1  -6   12.12    1.63
  -7  -1   6    1.67    1.17
   7   1  -6    2.51    1.04
   7   1  -6    3.84    1.15
   6   1  -6   14.69    1.54
   6   1  -6   15.50    1.64
  -6  -1   6   13.12    1.75
   5   1  -6    4.63    1.16
   5   1  -6    5.41    1.03
  -5  -1   6    6.36    1.26
  -5  -1   6    7.12    1.16
   5   1  -6    5.42    1.02
   5   1  -6    5.44    1.08
  -4  -1   6   -0.56    0.57
   4   1  -6   -1.31    0.46
   4   1  -6   -0.04    0.56
  -4  -1   6    0.12    0.69
   4   1  -6    0.14    0.57
   4   1  -6    0.49    0.34
  -4  -1   6   -0.22    0.55
   4   1  -6   -0.48    0.64
   3   1  -6  148.16    5.31
  -3  -1   6  144.08    5.54
   3   1  -6  163.77    5.59
   3   1  -6  144.62    5.39
  -3  -1   6  150.70    5.29
  -3  -1   6  149.69    5.27
   3   1  -6  127.07    5.22
  -2  -1   6  104.24    4.01
  -2  -1   6   98.90    3.94
   2   1  -6   96.74    4.06
   2   1  -6  104.89    4.12
   2   1  -6  109.34    4.20
  -2  -1   6   97.19    4.16
   2   1  -6  101.26    3.99
   2   1  -6  109.95    4.13
  -1  -1   6    1.49    0.74
  -1  -1   6    2.50    0.68
   1   1  -6    1.74    0.62
  -1  -1   6    2.60    0.69
   1   1  -6    1.51    0.70
   1   1  -6    3.56    0.75
   1   1  -6    2.97    0.85
   0  -1   6  240.85    8.41
   0   1  -6  258.34    8.13
   0  -1   6  252.44    8.19
   0   1  -6  246.30    8.10
   0   1  -6  260.19    8.22
   0  -1   6  267.75    8.14
   0   1  -6  253.84    8.42
  -1   1  -6  148.51    5.48
  -1   1  -6  154.16    5.35
   1  -1   6  145.93    5.47
   1  -1   6  152.40    5.33
  -1   1  -6  144.30    5.18
  -1   1  -6  156.21    5.35
   1  -1   6  152.44    5.34
   2  -1   6  140.97    5.13
  -2   1  -6  148.55    5.16
   2  -1   6  135.41    5.25
  -2   1  -6  141.12    5.03
  -2   1  -6  143.02    5.29
   2  -1   6  133.79    5.05
  -2   1  -6  136.85    5.27
   2  -1   6  152.59    5.14
  -3   1  -6  130.63    5.10
  -3   1  -6  124.15    4.73
   3  -1   6  131.41    4.96
   3  -1   6  129.49    5.03
  -3   1  -6  130.01    4.78
   3  -1   6  128.95    4.91
   3  -1   6  138.51    4.92
   4  -1   6   29.81    2.13
  -4   1  -6   30.24    2.23
   4  -1   6   36.34    2.10
  -4   1  -6   32.59    2.00
   4  -1   6   27.19    1.98
   4  -1   6   34.24    2.31
   4  -1   6   30.95    1.42
   4  -1   6   31.14    2.14
  -5   1  -6  131.39    5.39
   5  -1   6  131.72    5.28
   5  -1   6  132.98    5.25
  -5   1  -6  129.56    4.93
   5  -1   6  126.52    5.17
   5  -1   6  131.33    5.09
   5  -1   6  120.42    5.11
   5  -1   6  131.38    4.07
  -6   1  -6   95.04    4.51
   6  -1   6   95.56    4.39
   6  -1   6   96.14    4.31
   6  -1   6   98.32    4.51
   6  -1   6   93.40    4.38
  -7   1  -6   33.99    2.63
   7  -1   6   34.22    2.54
   7  -1   6   30.53    2.51
   7  -1   6   30.76    2.38
   8  -1   6   51.16    3.39
  -8   1  -6   58.15    3.63
   8  -1   6   54.02    3.54
   8  -1   6   48.60    3.18
   8  -1   6   52.50    3.46
   9  -1   6   10.76    1.86
   9  -1   6    9.88    1.66
   9  -1   6   10.15    1.90
   9  -1   6   14.35    1.99
  10  -1   6    8.12    1.88
  10  -1   6    6.22    1.78
  10  -1   6    3.29    1.45
  11  -1   6   -0.85    1.28
  11  -1   6    0.87    1.51
  11   0  -6    2.97    1.47
  10   0  -6    6.74    1.88
  10   0  -6    6.83    1.56
   9   0  -6    4.91    1.46
   9   0  -6    6.09    1.60
   8   0  -6    0.00    0.95
   8   0  -6    1.23    1.09
   7   0  -6    1.41    0.99
  -7   0   6    1.66    1.15
   7   0  -6    3.26    1.08
  -6   0   6    6.32    1.37
   6   0  -6    8.41    1.30
   6   0  -6    6.56    1.29
  -5   0   6   41.05    2.48
  -5   0   6   38.24    2.57
   5   0  -6   37.48    2.38
   5   0  -6   39.44    2.47
   4   0  -6   30.52    2.08
   4   0  -6   33.87    2.21
   4   0  -6   32.49    2.10
  -4   0   6   34.06    2.09
  -4   0   6   34.71    2.12
   4   0  -6   36.10    2.20
  -4   0   6   30.49    2.26
   3   0  -6   31.00    1.99
  -3   0   6   31.39    2.11
   3   0  -6   36.71    2.26
   3   0  -6   33.79    2.03
  -3   0   6   34.59    2.06
   3   0  -6   33.97    2.02
  -3   0   6   35.71    2.05
   3   0  -6   43.32    2.35
   2   0  -6   73.95    3.22
  -2   0   6   78.02    3.19
   2   0  -6   67.99    3.03
  -2   0   6   72.34    3.30
  -2   0   6   71.90    3.16
  -2   0   6   73.41    2.32
   2   0  -6   77.38    3.28
   2   0  -6   78.85    3.23
  -1   0   6  525.25   16.16
  -1   0   6  524.57   15.29
   1   0  -6  500.21   15.98
   1   0  -6  515.52   15.57
  -1   0   6  525.15   15.61
   1   0  -6  550.98   15.70
   1   0  -6  538.46   15.36
   0   0  -6  114.42    4.10
   0   0   6  105.10    4.01
   0   0  -6  105.43    3.96
   0   0  -6  100.28    4.10
   0   0   6  114.15    4.02
   0   0   6  104.71    4.15
   0   0  -6  111.03    4.06
   0   0   6  108.36    4.04
  -1   0  -6   19.34    1.46
   1   0   6   21.31    1.48
   1   0   6   20.27    1.44
  -1   0  -6   19.20    1.31
   1   0   6   22.30    1.40
   1   0   6   20.35    1.52
  -1   0  -6   17.87    1.45
   2   0   6   16.07    1.30
  -2   0  -6   18.11    1.39
   2   0   6   15.90    1.30
   2   0   6   16.69    1.25
  -2   0  -6   17.68    1.27
   2   0   6   16.21    1.33
  -2   0  -6   18.39    1.41
   3   0   6 1006.01   28.93
  -3   0  -6  995.67   28.70
   3   0   6 1003.31   29.62
   3   0   6 1016.02   28.82
   3   0   6 1077.20   29.67
  -3   0  -6  987.70   28.70
  -3   0  -6  994.36   29.66
  -3   0  -6  980.65   29.66
   3   0   6  993.36   28.15
   4   0   6    6.81    0.97
   4   0   6    7.47    1.05
   4   0   6    8.26    1.11
  -4   0  -6    7.60    0.93
   4   0   6    7.20    0.71
   4   0   6    8.12    0.97
  -4   0  -6    7.47    1.08
   4   0   6    7.66    1.02
  -5   0  -6    0.36    0.51
  -5   0  -6    0.33    0.68
   5   0   6   -0.32    0.58
   5   0   6   -0.19    0.35
   5   0   6   -0.05    0.61
   5   0   6    0.30    0.58
   5   0   6    0.11    0.33
   5   0   6    0.59    0.57
   5   0   6    0.04    0.48
   6   0   6    0.56    0.40
  -6   0  -6    0.13    0.69
   6   0   6    0.35    0.84
   6   0   6    1.13    0.74
   6   0   6    1.42    0.84
   6   0   6    2.47    0.91
   7   0   6  153.56    6.25
  -7   0  -6  164.16    6.48
   7   0   6  168.91    6.31
   7   0   6  152.92    6.16
   7   0   6  155.64    6.03
  -8   0  -6    4.58    1.35
   8   0   6    5.35    1.38
   8   0   6    9.72    1.65
   8   0   6    8.28    1.35
   8   0   6    9.93    1.61
   9   0   6    1.93    1.12
   9   0   6    2.23    1.25
   9   0   6   -0.28    0.98
   9   0   6    1.23    1.24
  10   0   6    3.76    1.62
  10   0   6    6.21    1.61
  10   0   6    3.89    1.29
  10   0   6    3.64    1.56
  11   0   6    2.47    1.44
  11   0   6   -0.18    1.06
  11   0   6    1.47    1.67
  11   0   6   -0.90    1.27
  12   0   6    2.78    1.41
  12   0   6    3.38    1.83
  11  -1  -6    1.67    1.53
  10  -1  -6    5.05    1.62
   9  -1  -6    1.16    1.29
   9  -1  -6    1.37    1.26
   8  -1  -6    4.27    1.34
   8  -1  -6    1.76    1.14
   7  -1  -6    6.80    1.41
  -7   1   6    3.89    1.41
   7  -1  -6    6.63    1.38
   6  -1  -6   -0.43    0.72
   6  -1  -6    1.12    0.92
  -6   1   6   -0.44    0.79
   5  -1  -6   -0.25    0.76
   5  -1  -6    0.53    0.78
  -5   1   6   -0.16    0.77
   5  -1  -6    0.17    0.75
  -5   1   6   -0.68    0.73
   4  -1  -6    0.10    0.66
  -4   1   6    0.15    0.66
   4  -1  -6    0.50    0.70
  -4   1   6    0.64    0.76
  -4   1   6   -0.14    0.59
   4  -1  -6    0.39    0.79
   4  -1  -6   -0.27    0.57
   3  -1  -6   24.67    1.80
  -3   1   6   26.70    1.83
  -3   1   6   25.03    2.00
   3  -1  -6   31.23    1.98
   3  -1  -6   27.62    2.02
  -3   1   6   27.04    1.86
   3  -1  -6   28.21    1.83
  -2   1   6  289.93    9.38
   2  -1  -6  297.38    9.52
   2  -1  -6  326.65    9.67
  -2   1   6  294.39    9.87
  -2   1   6  301.56    9.56
   2  -1  -6  307.64    9.52
   2  -1  -6  297.15    9.80
  -1   1   6    2.47    0.68
   1  -1  -6    3.09    0.74
   1  -1  -6    2.83    0.77
   1  -1  -6    3.32    0.71
  -1   1   6    3.26    0.30
  -1   1   6    3.36    0.77
  -1   1   6    3.78    0.83
   1  -1  -6    2.72    0.67
   0   1   6  232.76    7.67
   0  -1  -6  247.20    7.61
   0   1   6  233.15    7.91
   0   1   6  240.21    7.06
   0   1   6  238.32    7.60
   0  -1  -6  233.66    7.87
   0   1   6  252.28    7.69
   0  -1  -6  238.31    7.61
   0  -1  -6  250.48    7.72
   1   1   6    8.95    0.95
   1   1   6   10.18    1.04
  -1  -1  -6    8.86    0.95
  -1  -1  -6    8.35    0.83
  -1  -1  -6    6.68    0.88
   1   1   6    9.67    0.93
   1   1   6    8.71    0.92
   1   1   6    8.44    0.91
  -2  -1  -6   20.46    1.39
  -2  -1  -6   17.30    1.32
   2   1   6   18.95    1.24
   2   1   6   17.48    1.33
   2   1   6   19.13    1.34
  -2  -1  -6   15.93    1.14
   2   1   6   19.48    1.34
   2   1   6   16.29    1.32
  -3  -1  -6  115.72    4.32
  -3  -1  -6  117.39    4.13
   3   1   6  112.57    4.17
   3   1   6  110.58    4.17
   3   1   6  123.80    4.28
   3   1   6  108.02    4.20
  -3  -1  -6  110.81    3.99
  -4  -1  -6  119.47    4.56
   4   1   6  119.40    4.48
   4   1   6  120.81    4.49
   4   1   6  119.13    4.44
  -4  -1  -6  116.67    4.53
  -4  -1  -6  121.17    4.24
   4   1   6  127.09    4.49
   4   1   6  122.99    4.48
   4   1   6  124.34    4.05
   4   1   6  117.57    4.37
   5   1   6    2.35    0.69
   5   1   6    2.06    0.75
  -5  -1  -6    1.55    0.64
  -5  -1  -6    2.38    0.60
   5   1   6    2.78    0.69
   5   1   6    0.96    0.74
   5   1   6    1.13    0.73
   5   1   6    1.94    0.70
   5   1   6    1.99    0.64
   5   1   6    2.33    0.54
   6   1   6    6.09    1.12
   6   1   6    5.21    0.92
   6   1   6    4.87    1.00
   6   1   6    6.27    0.93
   6   1   6    5.40    1.09
   6   1   6    5.17    0.89
   6   1   6    4.80    0.95
  -6  -1  -6    5.32    1.00
  -7  -1  -6   16.64    1.67
   7   1   6   15.16    1.66
   7   1   6   14.22    1.55
   7   1   6   13.55    1.39
   7   1   6   13.99    1.61
   7   1   6   13.24    1.47
   7   1   6   16.27    1.56
   8   1   6   21.89    1.87
   8   1   6   23.84    2.11
   8   1   6   25.94    2.24
   8   1   6   25.89    2.18
  -8  -1  -6   22.39    2.14
   9   1   6    0.78    1.00
   9   1   6    1.02    1.12
   9   1   6    0.42    1.04
   9   1   6    2.40    0.98
  10   1   6   -1.95    1.01
  10   1   6    0.70    1.16
  10   1   6    0.47    0.90
  10   1   6    0.64    1.07
  11   1   6    0.61    1.28
  11   1   6    2.74    1.54
  11   1   6   -1.14    1.27
  11   1   6    0.89    1.00
  12   1   6    9.51    1.46
  12   1   6   11.29    2.28
  12   1   6    8.21    2.07
  10  -2  -6    1.91    1.53
   9  -2  -6   -0.22    1.21
   8  -2  -6    3.02    1.36
   7  -2  -6    4.94    1.45
  -7   2   6    3.15    1.42
   7  -2  -6    3.70    1.25
  -6   2   6   29.30    2.61
   6  -2  -6   27.85    2.32
   6  -2  -6   30.11    2.39
  -5   2   6    6.31    1.32
   5  -2  -6    5.89    1.19
   5  -2  -6    6.81    1.23
  -4   2   6   73.95    3.43
   4  -2  -6   74.42    3.42
   4  -2  -6   67.24    3.31
  -4   2   6   67.63    3.51
   4  -2  -6   73.10    3.61
   4  -2  -6   62.45    3.30
  -4   2   6   67.42    3.36
   3  -2  -6    2.71    0.83
   3  -2  -6    2.09    0.75
  -3   2   6    1.23    0.74
   3  -2  -6    0.60    0.74
  -3   2   6    1.43    0.72
   3  -2  -6    2.16    0.91
  -3   2   6    2.82    0.94
   2  -2  -6  409.77   12.16
   2  -2  -6  388.61   12.06
   2  -2  -6  408.06   12.02
  -2   2   6  385.37   12.51
   2  -2  -6  390.94   12.45
  -2   2   6  389.14   11.93
  -2   2   6  377.43   12.09
   1  -2  -6    0.02    0.55
  -1   2   6   -0.20    0.55
  -1   2   6    0.33    0.43
  -1   2   6    0.31    0.52
   1  -2  -6    0.25    0.46
   1  -2  -6    0.23    0.52
  -1   2   6    0.51    0.54
   0   2   6  190.82    6.03
   0   2   6  185.96    6.00
   0  -2  -6  180.09    5.94
   0   2   6  177.84    6.00
   0  -2  -6  174.39    5.88
   0  -2  -6  174.16    6.14
   0   2   6  173.00    6.15
   0   2   6  181.82    5.31
   1   2   6    2.22    0.41
   1   2   6    2.32    0.60
   1   2   6    0.96    0.59
  -1  -2  -6    2.27    0.52
   1   2   6    2.60    0.63
   1   2   6    2.50    0.59
   1   2   6    1.74    0.56
  -1  -2  -6    2.14    0.66
  -1  -2  -6    2.13    0.60
  -2  -2  -6  601.89   17.60
   2   2   6  604.61   18.20
   2   2   6  597.07   17.35
   2   2   6  642.65   18.21
  -2  -2  -6  589.98   18.22
  -2  -2  -6  635.56   17.33
   2   2   6  614.86   17.52
   2   2   6  606.35   17.82
  -3  -2  -6  206.98    6.65
   3   2   6  221.36    6.96
   3   2   6  210.76    6.78
  -3  -2  -6  213.44    6.67
   3   2   6  218.48    6.64
  -3  -2  -6  213.18    7.05
   3   2   6  209.51    6.93
   3   2   6  228.09    6.89
   3   2   6  204.90    6.85
   3   2   6  216.55    6.82
   4   2   6  131.59    4.44
   4   2   6  121.67    4.20
   4   2   6  129.05    4.41
   4   2   6  124.45    4.51
  -4  -2  -6  127.83    4.58
   4   2   6  124.05    4.42
   4   2   6  121.34    4.43
  -4  -2  -6  122.54    4.21
   4   2   6  122.86    4.41
  -5  -2  -6    3.41    0.76
   5   2   6    2.54    0.76
   5   2   6    2.41    0.60
   5   2   6    2.67    0.70
   5   2   6    3.29    0.79
  -5  -2  -6    3.51    0.77
   5   2   6    2.35    0.58
   5   2   6    2.36    0.50
   5   2   6    3.08    0.65
   6   2   6   47.11    2.31
   6   2   6   44.44    2.43
  -6  -2  -6   45.37    2.44
   6   2   6   47.83    2.23
   6   2   6   47.54    2.18
   6   2   6   44.62    2.36
   6   2   6   45.94    2.55
   6   2   6   42.63    2.32
   7   2   6  211.44    7.11
   7   2   6  214.89    6.86
  -7  -2  -6  202.00    7.21
   7   2   6  203.58    6.81
   7   2   6  208.60    7.13
   7   2   6  193.37    7.29
   7   2   6  208.23    7.00
   7   2   6  188.83    6.86
  -8  -2  -6   16.59    1.69
   8   2   6   12.10    1.24
   8   2   6   16.62    1.63
   8   2   6   15.60    1.52
   8   2   6   13.35    1.73
   8   2   6   14.91    1.61
   8   2   6   14.53    1.67
  -9  -2  -6   10.95    1.25
   9   2   6   10.36    1.50
   9   2   6   11.83    1.71
   9   2   6   12.66    1.25
   9   2   6   11.16    1.57
  10   2   6   15.48    1.90
  10   2   6   15.33    1.39
  10   2   6   11.86    1.71
  10   2   6   13.37    2.02
  11   2   6    6.25    1.09
  11   2   6    7.14    1.87
  11   2   6    6.01    1.62
  11   2   6    4.56    1.52
  12   2   6    1.11    1.60
  12   2   6    0.00    0.75
  12   2   6    1.99    1.37
  13   2   6    3.58    1.70
  13   2   6    2.66    1.78
  10  -3  -6   -0.43    1.64
   9  -3  -6    1.94    1.41
  -8   3   6    3.79    1.69
   8  -3  -6    5.23    1.58
   7  -3  -6    0.92    1.15
  -7   3   6   -2.04    1.08
  -6   3   6    2.15    1.20
   6  -3  -6    3.69    1.29
[truncated: 301,564 more chars]
