# Supplementary material for: 9-(2,4-Di­fluoro­phen­yl)-3,3,6,6-tetra­methyl-3,4,5,6,7,9-hexa­hydro-2H-xanthene-1,8-dione
Source: Acta Crystallogr Sect E Struct Rep Online. 2014 Feb 12;70(Pt 3):o276–7. doi: 10.1107/S1600536814002761 (PMC3998450; doi:10.1107/S1600536814002761)
Supplement: Supplementary file 2 [file e-70-0o276-Isup2.hkl]

#
# h,k,l, Fc-squared, Fo-squared, sigma(Fo-squared), status flag
#
data_I
_shelx_title ' I         P-1          R   0.04'
_shelx_refln_list_code          4
_shelx_F_calc_maximum      105.79
_exptl_crystal_F_000       408.00
_reflns_d_resolution_high  0.6731

loop_
 _space_group_symop_operation_xyz
 'x, y, z'
 '-x, -y, -z'

_cell_length_a     9.6810
_cell_length_b    10.4290
_cell_length_c    11.8840
_cell_angle_alpha  69.288
_cell_angle_beta   74.895
_cell_angle_gamma  63.406

_shelx_F_squared_multiplier     1.000

loop_
 _refln_index_h
 _refln_index_k
 _refln_index_l
 _refln_F_squared_calc
 _refln_F_squared_meas
 _refln_F_squared_sigma
 _refln_observed_status
   1   0   0         68.31         60.74         0.90 o
   2   0   0       1606.08       1650.38        14.59 o
   3   0   0          2.82          0.88         0.12 o
   4   0   0        360.19        384.15         3.84 o
   5   0   0          1.33          0.54         0.18 o
   6   0   0          0.01          0.25         0.22 o
   7   0   0          5.69          6.19         0.61 o
   8   0   0        270.14        269.05         4.24 o
   9   0   0         36.42         30.41         1.60 o
  10   0   0         14.73         16.11         1.22 o
  11   0   0          2.24          2.21         0.90 o
  12   0   0          4.60          5.49         1.76 o
 -12   1   0          1.76          2.82         1.81 o
 -11   1   0          8.82         10.23         1.27 o
 -10   1   0         13.52         12.24         1.89 o
  -9   1   0          3.94          2.84         0.86 o
  -8   1   0        108.37        107.51         2.53 o
  -7   1   0         22.55         17.24         0.75 o
  -6   1   0         19.85         20.15         0.63 o
  -5   1   0         18.30         18.43         0.64 o
  -4   1   0        148.48        140.93         2.06 o
  -3   1   0        138.37        152.67         2.10 o
  -2   1   0       1751.68       1703.48        19.37 o
  -1   1   0       6987.00       6662.97        59.00 o
   0   1   0       1608.22       1131.17        39.89 o
   1   1   0       1920.87       1743.50       105.44 o
   2   1   0        263.28        251.93         2.13 o
   3   1   0         35.46         39.79         0.49 o
   4   1   0        316.32        329.43         3.45 o
   5   1   0          9.71         12.01         0.41 o
   6   1   0         44.19         38.07         0.83 o
   7   1   0         87.51         89.98         1.37 o
   8   1   0          0.03         -0.91         0.91 o
   9   1   0         25.40         24.23         1.28 o
  10   1   0          0.17          0.58         0.66 o
  11   1   0          4.09          3.31         0.86 o
  12   1   0          9.49         10.34         1.32 o
  13   1   0          0.83          1.45         1.90 o
 -11   2   0          0.54         -0.33         1.51 o
 -10   2   0          8.59          7.53         1.16 o
  -9   2   0         22.14         26.75         1.57 o
  -8   2   0         38.18         38.76         1.59 o
  -7   2   0         34.05         31.98         1.31 o
  -6   2   0         16.47         15.66         0.64 o
  -5   2   0         14.10          9.89         0.49 o
  -4   2   0          9.44         12.14         0.46 o
  -3   2   0        283.68        309.34         3.43 o
  -2   2   0        553.37        592.68         5.47 o
  -1   2   0          7.68         10.80         0.28 o
   0   2   0         92.17        108.04         1.03 o
   1   2   0       4864.10       4822.56        39.18 o
   2   2   0         23.18         25.27         0.32 o
   3   2   0          6.48          6.35         0.25 o
   4   2   0        990.95       1087.19        10.83 o
   5   2   0        285.68        319.66         3.38 o
   6   2   0          4.69          4.93         0.34 o
   7   2   0         38.54         39.40         0.76 o
   8   2   0         10.46          8.28         0.45 o
   9   2   0         42.07         40.69         1.52 o
  10   2   0         62.46         60.06         2.00 o
  11   2   0          0.10          0.32         0.59 o
  12   2   0          0.22          0.38         1.03 o
  13   2   0          0.07          0.45         1.75 o
 -11   3   0          1.02          3.38         2.05 o
 -10   3   0          0.18          1.06         1.16 o
  -9   3   0          5.11          3.12         1.09 o
  -8   3   0          8.88         10.82         0.97 o
  -7   3   0          5.88          7.89         0.97 o
  -6   3   0          2.26          2.37         0.77 o
  -5   3   0        151.94        162.58         2.41 o
  -4   3   0        309.33        332.26         4.09 o
  -3   3   0         20.22         27.65         0.71 o
  -2   3   0        336.72        326.98         3.59 o
  -1   3   0       1212.10       1272.09        11.30 o
   0   3   0       1226.67       1247.85        12.92 o
   1   3   0       1400.99       1474.79        12.34 o
   2   3   0         53.04         47.42         0.62 o
   3   3   0        759.29        791.97         8.52 o
   4   3   0       3099.06       3565.34        40.33 o
   5   3   0          1.72          0.79         0.17 o
   6   3   0        190.78        200.06         2.61 o
   7   3   0         34.15         37.18         0.94 o
   8   3   0          6.95          4.43         0.46 o
   9   3   0         61.87         61.59         1.67 o
  10   3   0          0.75          0.56         0.81 o
  11   3   0          2.50          2.15         0.99 o
  12   3   0          4.17          5.36         1.67 o
  13   3   0          1.36          2.05         1.71 o
 -10   4   0          1.01          2.63         1.71 o
  -9   4   0          0.34          0.68         1.03 o
  -8   4   0          1.07          0.52         0.94 o
  -7   4   0          0.14         -0.74         0.79 o
  -6   4   0         13.88         12.27         1.09 o
  -5   4   0         18.09         13.96         0.75 o
  -4   4   0        234.36        259.43         3.72 o
  -3   4   0          0.78          0.76         0.20 o
  -2   4   0         21.06         33.09         0.65 o
  -1   4   0          5.75          5.36         0.28 o
   0   4   0        215.98        223.97         2.35 o
   1   4   0         45.61         47.76         0.66 o
   2   4   0         72.53         66.03         0.78 o
   3   4   0         62.19         76.39         1.01 o
   4   4   0        133.64        184.12         2.52 o
   5   4   0         21.21         15.02         0.44 o
   6   4   0         96.08         92.95         1.52 o
   7   4   0          2.47          2.59         0.33 o
   8   4   0         15.43         16.14         0.75 o
   9   4   0         52.91         46.30         1.60 o
  10   4   0         49.58         54.28         1.62 o
  11   4   0          6.25          5.69         1.12 o
  12   4   0          4.69          3.42         1.13 o
  13   4   0          1.90          3.75         1.65 o
  -9   5   0          4.35          3.87         1.16 o
  -8   5   0          7.75         10.34         1.63 o
  -7   5   0         14.97         14.23         1.99 o
  -6   5   0         40.75         37.78         2.31 o
  -5   5   0         43.45         39.89         1.80 o
  -4   5   0         34.69         31.44         1.05 o
  -3   5   0         20.66         18.50         0.76 o
  -2   5   0        121.47        115.23         1.81 o
  -1   5   0          3.36          4.55         0.33 o
   0   5   0        248.83        254.35         2.71 o
   1   5   0         26.66         33.98         0.62 o
   2   5   0        345.96        347.67         3.26 o
   3   5   0         50.32         49.94         0.80 o
   4   5   0         90.13         93.34         1.56 o
   5   5   0         36.50         37.91         0.75 o
   6   5   0        137.67        150.06         2.21 o
   7   5   0          2.45          4.39         0.34 o
   8   5   0          2.73          1.80         0.41 o
   9   5   0         72.60         56.35         1.48 o
  10   5   0          6.88          7.23         0.68 o
  11   5   0         33.72         38.90         2.08 o
  12   5   0          0.15         -1.10         1.12 o
  13   5   0          0.59         -1.17         1.17 o
  -9   6   0          4.27          5.35         1.77 o
  -8   6   0          0.32         -0.01         1.90 o
  -7   6   0          7.16          7.33         1.53 o
  -6   6   0         10.55          8.97         1.48 o
  -5   6   0          1.06          0.77         0.94 o
  -4   6   0          0.38         -0.52         0.52 o
  -3   6   0         19.04         18.22         0.83 o
  -2   6   0          0.98          0.47         0.32 o
  -1   6   0         95.30         97.61         1.51 o
   0   6   0        374.37        391.26         4.66 o
   1   6   0        111.49        121.68         1.59 o
   2   6   0         14.37         10.75         0.36 o
   3   6   0        139.13        140.08         1.77 o
   4   6   0        349.25        350.91         5.28 o
   5   6   0        118.50        125.52         2.08 o
   6   6   0          0.73         -0.09         0.21 o
   7   6   0          0.55          0.03         0.28 o
   8   6   0         59.21         56.79         1.67 o
   9   6   0         72.72         62.07         1.51 o
  10   6   0          0.09          0.24         0.43 o
  11   6   0          7.25          7.64         1.03 o
  12   6   0          0.82          1.59         1.30 o
  13   6   0          3.55          3.31         1.16 o
  -8   7   0          5.73          8.05         1.85 o
  -7   7   0          0.43          2.00         1.31 o
  -6   7   0          0.43          0.77         1.15 o
  -5   7   0         35.96         28.89         2.21 o
  -4   7   0          0.02         -0.15         0.96 o
  -3   7   0          5.65          5.08         0.78 o
  -2   7   0          0.06          0.36         0.51 o
  -1   7   0         24.32         27.85         1.16 o
   0   7   0          7.41          8.38         0.49 o
   1   7   0         65.10         66.69         1.39 o
   2   7   0        160.96        151.37         1.91 o
   3   7   0         90.18         91.59         1.31 o
   4   7   0         18.27         18.37         0.88 o
   5   7   0         13.81         11.78         0.55 o
   6   7   0          1.32          1.79         0.31 o
   7   7   0         43.80         49.33         1.27 o
   8   7   0         56.73         51.42         1.36 o
   9   7   0         83.73         87.78         2.13 o
  10   7   0         15.90         13.55         0.76 o
  11   7   0          8.78          8.51         0.72 o
  12   7   0          1.57          1.68         1.06 o
  13   7   0         19.08         17.97         1.72 o
  -7   8   0          1.59          1.53         1.55 o
  -6   8   0         11.88         16.89         2.78 o
  -5   8   0          0.78         -2.26         2.98 o
  -4   8   0          0.73         -1.05         1.05 o
  -3   8   0          1.40         -0.09         1.05 o
  -2   8   0          8.18          6.04         0.82 o
  -1   8   0          1.52          1.14         0.58 o
   0   8   0        147.10        136.72         2.91 o
   1   8   0          3.05          2.53         0.36 o
   2   8   0          0.59          0.90         0.27 o
   3   8   0          7.55          6.62         0.46 o
   4   8   0        209.96        214.66         3.66 o
   5   8   0          5.31          4.58         0.60 o
   6   8   0         63.40         59.26         1.85 o
   7   8   0         13.35         12.78         0.66 o
   8   8   0          1.67          0.97         0.38 o
   9   8   0          1.56          2.25         0.45 o
  10   8   0          3.39          2.41         0.51 o
  11   8   0          0.25         -0.32         0.48 o
  12   8   0          0.83          1.46         0.71 o
  13   8   0         21.67         26.47         2.41 o
  -6   9   0         16.90         20.94         2.61 o
  -5   9   0          3.86          6.40         3.46 o
  -4   9   0         51.69         56.90         3.21 o
  -3   9   0          0.10          0.04         1.03 o
  -2   9   0          0.00          0.36         0.68 o
  -1   9   0         33.11         33.89         1.93 o
   0   9   0          0.05          0.32         0.56 o
   1   9   0          0.61          0.51         0.53 o
   2   9   0         26.73         24.13         1.56 o
   3   9   0          7.42          7.26         0.66 o
   4   9   0        511.14        501.57         8.88 o
   5   9   0        301.11        281.68        13.39 o
   6   9   0         41.18         41.85         1.77 o
   7   9   0          0.10         -0.24         0.44 o
   8   9   0          0.00          0.26         0.49 o
   9   9   0          3.92          3.51         0.77 o
  10   9   0          2.47          3.70         0.53 o
  11   9   0          0.02          0.05         0.47 o
  12   9   0          4.34          6.01         0.72 o
  13   9   0         29.13         30.15         2.53 o
  -5  10   0         11.43         10.47         2.09 o
  -4  10   0          2.52          1.38         1.40 o
  -3  10   0          3.75          1.66         1.64 o
  -2  10   0          1.81          1.28         1.16 o
  -1  10   0          1.24          1.01         0.92 o
   0  10   0          2.77          1.71         0.86 o
   1  10   0          1.04          0.45         0.73 o
   2  10   0          0.47         -0.11         0.71 o
   3  10   0         16.96         15.79         0.95 o
   4  10   0         10.98         10.07         1.06 o
   5  10   0          6.62          6.40         0.87 o
   6  10   0          6.57          5.39         0.82 o
   7  10   0         13.84         16.71         0.91 o
   8  10   0          1.34          0.44         0.57 o
   9  10   0          8.80          9.30         0.90 o
  10  10   0          1.18          1.40         0.66 o
  11  10   0          0.34         -0.53         0.93 o
  12  10   0         26.38         27.27         1.63 o
  13  10   0          3.88          4.45         1.32 o
  -3  11   0          0.49          1.53         1.88 o
  -2  11   0          0.53         -1.23         1.52 o
  -1  11   0          0.66         -0.90         1.53 o
   0  11   0          5.27          3.36         1.22 o
   1  11   0          9.03          8.96         2.50 o
   2  11   0         20.51         22.29         1.60 o
   3  11   0         28.13         30.69         1.61 o
   4  11   0          3.25          2.70         1.24 o
   5  11   0          7.18          5.98         1.37 o
   6  11   0          0.68          1.11         1.31 o
   7  11   0          6.37          6.10         1.09 o
   8  11   0          3.33          2.57         0.63 o
   9  11   0          1.30          0.72         0.72 o
  10  11   0         13.87         14.34         1.13 o
  11  11   0          6.51          6.23         0.88 o
  12  11   0          0.00         -0.01         0.71 o
  -2  12   0          1.16          0.84         2.13 o
  -1  12   0          0.46         -1.08         1.65 o
   0  12   0         17.26         21.98         2.77 o
   1  12   0          0.63         -0.26         1.12 o
   2  12   0         23.78         31.05         3.65 o
   3  12   0          5.08          6.30         1.03 o
   4  12   0         60.55         59.91         3.81 o
   5  12   0          5.97          4.10         1.45 o
   6  12   0          0.01         -0.52         0.98 o
   7  12   0          3.86          3.32         1.27 o
   8  12   0         49.70         47.12         3.00 o
   9  12   0         12.24         12.11         1.64 o
  10  12   0          0.88          0.66         0.76 o
  11  12   0          0.05         -0.11         0.58 o
   0  13   0          4.91          7.10         2.27 o
   1  13   0          0.09          0.79         1.21 o
   2  13   0          2.19          1.14         1.09 o
   3  13   0          3.62          3.56         1.93 o
   4  13   0          0.05          0.90         1.40 o
   5  13   0          1.15          1.26         1.36 o
   6  13   0          0.23         -0.90         1.15 o
   7  13   0          6.53          7.47         1.59 o
   8  13   0          0.52          1.13         1.20 o
   9  13   0          0.29         -0.08         1.07 o
  10  13   0          1.54          2.05         1.14 o
   3  14   0          0.56         -0.05         1.80 o
   4  14   0          1.92          2.03         1.94 o
   5  14   0          0.05          0.04         1.52 o
   6  14   0          0.28          2.46         1.56 o
   7  14   0          0.54         -0.29         1.37 o
   8  14   0          0.60         -1.13         1.13 o
  -7 -14   1          0.39          0.89         1.50 o
  -6 -14   1          0.01         -1.11         1.37 o
  -5 -14   1          6.18          9.12         2.13 o
  -4 -14   1          0.00          2.88         1.81 o
  -9 -13   1          2.51          2.85         1.37 o
  -8 -13   1          0.97         -1.02         1.24 o
  -7 -13   1          1.23          0.98         1.31 o
  -6 -13   1          2.76          2.77         1.51 o
  -5 -13   1          6.17          3.50         1.65 o
  -4 -13   1          0.37          3.29         1.63 o
  -3 -13   1         20.56         22.87         2.85 o
  -2 -13   1          0.95          1.40         1.17 o
  -1 -13   1          0.21         -1.57         1.62 o
   0 -13   1          1.57          1.23         2.01 o
 -11 -12   1          0.00         -0.49         1.08 o
 -10 -12   1          0.39          1.00         0.78 o
  -9 -12   1          0.00         -0.25         1.09 o
  -8 -12   1          8.36          9.13         1.62 o
  -7 -12   1          1.29          1.31         1.13 o
  -6 -12   1          0.51          0.94         1.19 o
  -5 -12   1          0.01         -0.04         1.11 o
  -4 -12   1         13.03         10.54         2.00 o
  -3 -12   1          2.58          2.52         0.89 o
  -2 -12   1          0.25          0.92         0.98 o
  -1 -12   1          3.02          2.34         1.26 o
   0 -12   1          1.60          3.48         1.95 o
   1 -12   1          0.30          0.01         1.95 o
 -12 -11   1          0.70          1.67         1.15 o
 -11 -11   1          0.11          0.18         1.01 o
 -10 -11   1          0.02         -0.69         0.82 o
  -9 -11   1         32.39         33.09         1.82 o
  -8 -11   1          2.97          4.24         0.88 o
  -7 -11   1          0.11          1.37         1.06 o
  -6 -11   1          7.23          6.96         1.40 o
  -5 -11   1          3.53          3.21         1.27 o
  -4 -11   1          3.27          2.49         1.26 o
  -3 -11   1         12.46         10.54         1.10 o
  -2 -11   1          1.11          0.65         0.89 o
  -1 -11   1         36.29         43.82         4.23 o
   0 -11   1          8.38          9.59         1.53 o
   1 -11   1          4.38          3.66         2.02 o
   2 -11   1          0.07          1.69         1.72 o
   3 -11   1          0.09         -1.57         1.57 o
 -12 -10   1          8.21          6.77         1.46 o
 -11 -10   1          1.44          0.50         0.74 o
 -10 -10   1          9.31          9.12         1.01 o
  -9 -10   1         32.32         36.45         1.75 o
  -8 -10   1          1.20          0.95         0.80 o
  -7 -10   1         22.87         20.34         1.32 o
  -6 -10   1         16.85         14.70         1.29 o
  -5 -10   1          5.66          7.44         0.97 o
  -4 -10   1          0.46          0.95         1.03 o
  -3 -10   1         11.47         12.50         1.29 o
  -2 -10   1         72.83         75.44         2.83 o
  -1 -10   1         31.38         32.62         2.01 o
   0 -10   1          0.68         -0.83         0.83 o
   1 -10   1          0.17         -0.59         1.00 o
   2 -10   1          0.75         -1.19         1.19 o
   3 -10   1          0.71         -0.71         1.17 o
   4 -10   1          8.01         10.24         1.95 o
   5 -10   1          5.59          5.64         1.92 o
 -13  -9   1         14.61         16.76         2.08 o
 -12  -9   1          9.08          5.98         1.52 o
 -11  -9   1          6.42          5.71         0.75 o
 -10  -9   1         10.55         10.82         0.87 o
  -9  -9   1         13.59         15.29         0.87 o
  -8  -9   1         26.17         27.04         1.16 o
  -7  -9   1         23.01         21.75         1.27 o
  -6  -9   1          0.59          1.12         0.61 o
  -5  -9   1          0.90          0.49         0.58 o
  -4  -9   1        167.87        163.42         4.23 o
  -3  -9   1         35.04         35.22         1.17 o
  -2  -9   1          7.41          6.82         0.97 o
  -1  -9   1          0.68          0.19         0.61 o
   0  -9   1         25.55         23.03         1.38 o
   1  -9   1          3.97          6.73         0.88 o
   2  -9   1          1.64          1.32         0.83 o
   3  -9   1          0.00          0.36         1.12 o
   4  -9   1         25.57         33.31         2.57 o
   5  -9   1         29.92         33.72         2.69 o
   6  -9   1         10.08         10.25         3.51 o
 -13  -8   1          7.06          5.72         1.71 o
 -12  -8   1         33.80         37.08         2.68 o
 -11  -8   1          8.77          9.44         0.90 o
 -10  -8   1          4.45          4.45         0.63 o
  -9  -8   1         17.38         17.40         0.90 o
  -8  -8   1          1.14          0.86         0.44 o
  -7  -8   1          4.38          4.01         0.68 o
  -6  -8   1          1.63          1.33         0.50 o
  -5  -8   1        166.12        161.35         4.77 o
  -4  -8   1        410.88        405.17         6.32 o
  -3  -8   1         49.96         52.02         1.01 o
  -2  -8   1          2.08          2.20         0.34 o
  -1  -8   1          1.47          1.03         0.38 o
   0  -8   1         45.01         41.62         1.48 o
   1  -8   1          9.85         10.65         0.88 o
   2  -8   1          0.94          1.86         0.70 o
   3  -8   1          0.00          0.09         1.00 o
   4  -8   1         32.40         28.50         2.28 o
   5  -8   1         15.53         16.67         2.02 o
   6  -8   1          0.00         -0.60         1.25 o
   7  -8   1         10.75         12.64         2.10 o
 -13  -7   1          4.96          5.69         1.80 o
 -12  -7   1         10.07          9.76         1.71 o
 -11  -7   1          3.62          3.23         0.81 o
 -10  -7   1          0.03         -0.19         0.47 o
  -9  -7   1          0.75         -0.21         0.62 o
  -8  -7   1          6.44          4.92         0.56 o
  -7  -7   1          2.15          3.39         0.48 o
  -6  -7   1          0.12          0.55         0.37 o
  -5  -7   1        450.44        418.04         6.32 o
  -4  -7   1          0.25          0.00         0.35 o
  -3  -7   1          0.12          0.28         0.21 o
  -2  -7   1        100.88         98.22         1.51 o
  -1  -7   1          0.00          0.55         0.26 o
   0  -7   1          1.08          0.85         0.27 o
   1  -7   1         32.97         31.38         1.27 o
   2  -7   1          0.64          0.73         0.52 o
   3  -7   1        114.78        115.59         2.83 o
   4  -7   1          6.05          4.78         1.30 o
   5  -7   1         16.94         14.44         2.16 o
   6  -7   1         13.68         15.01         1.95 o
   7  -7   1          4.51          8.31         1.77 o
   8  -7   1          1.61          0.72         1.43 o
 -13  -6   1         26.94         34.87         3.09 o
 -12  -6   1          0.66          0.47         0.96 o
 -11  -6   1          9.90          7.50         1.87 o
 -10  -6   1         16.99         18.10         0.92 o
  -9  -6   1         28.12         24.61         1.00 o
  -8  -6   1         22.00         20.44         0.95 o
  -7  -6   1        131.82        122.73         2.55 o
  -6  -6   1         16.43         18.81         0.70 o
  -5  -6   1          6.11          6.76         0.44 o
  -4  -6   1         43.34         43.84         0.92 o
  -3  -6   1         11.51         12.63         0.44 o
  -2  -6   1         83.72         94.35         1.36 o
  -1  -6   1          0.07          0.35         0.22 o
   0  -6   1        236.45        252.28         2.95 o
   1  -6   1          8.20          9.48         0.55 o
   2  -6   1          0.06          0.08         0.35 o
   3  -6   1         37.12         39.63         1.47 o
   4  -6   1         47.98         44.31         1.95 o
   5  -6   1          4.32          3.88         1.14 o
   6  -6   1          6.97          7.06         1.40 o
   7  -6   1         11.92         15.24         1.87 o
   8  -6   1         27.22         30.29         4.79 o
   9  -6   1          0.00          2.00         1.47 o
 -13  -5   1          0.65         -0.46         1.25 o
 -12  -5   1         18.86         20.80         1.71 o
 -11  -5   1          0.01         -0.18         0.79 o
 -10  -5   1         10.15         13.19         0.86 o
  -9  -5   1          5.52          3.66         0.54 o
  -8  -5   1        217.90        187.58         3.28 o
  -7  -5   1          0.70          1.57         0.31 o
  -6  -5   1          3.20          5.00         0.54 o
  -5  -5   1         10.24         13.41         0.54 o
  -4  -5   1          0.03         -0.04         0.18 o
  -3  -5   1         90.14         91.54         1.22 o
  -2  -5   1         22.51         23.74         0.60 o
  -1  -5   1         52.96         54.62         0.78 o
   0  -5   1        171.67        185.22         2.09 o
   1  -5   1        145.95        141.16         1.90 o
   2  -5   1         51.02         45.73         1.02 o
   3  -5   1          2.14          3.51         0.45 o
   4  -5   1          2.16          0.16         0.46 o
   5  -5   1          0.29          0.94         0.81 o
   6  -5   1          2.41          2.74         1.03 o
   7  -5   1          0.08         -1.08         1.08 o
   8  -5   1         10.21         11.97         1.71 o
   9  -5   1         10.26          7.64         2.13 o
  10  -5   1          4.98          7.60         2.22 o
 -13  -4   1          5.22          4.82         1.80 o
 -12  -4   1          0.44         -0.51         1.21 o
 -11  -4   1         10.46         11.27         1.39 o
 -10  -4   1         21.73         21.38         1.52 o
  -9  -4   1          7.10          7.33         0.75 o
  -8  -4   1          9.89          7.17         0.57 o
  -7  -4   1         31.60         30.93         0.86 o
  -6  -4   1          5.40          5.84         0.39 o
  -5  -4   1        461.40        482.51         5.71 o
  -4  -4   1          6.99          7.03         0.31 o
  -3  -4   1        120.85        129.58         1.46 o
  -2  -4   1          2.84          3.61         0.21 o
  -1  -4   1          0.20          0.08         0.16 o
   0  -4   1        321.93        323.67         3.28 o
   1  -4   1        979.05        989.29        11.05 o
   2  -4   1        102.93        111.05         1.68 o
   3  -4   1         13.94         15.75         0.65 o
   4  -4   1         13.01         10.15         0.61 o
   5  -4   1         20.17         21.82         0.89 o
   6  -4   1          9.17          7.42         1.03 o
   7  -4   1         18.96         15.14         1.56 o
   8  -4   1          2.62          2.98         1.17 o
   9  -4   1          0.24         -0.93         0.93 o
  10  -4   1          2.54          1.58         1.22 o
 -13  -3   1          1.85          2.15         1.69 o
 -12  -3   1          4.69          4.32         1.70 o
 -11  -3   1          4.11          4.47         1.11 o
 -10  -3   1         66.79         64.71         2.61 o
  -9  -3   1          8.11          7.75         0.83 o
  -8  -3   1         12.12         11.69         0.64 o
  -7  -3   1         31.99         33.63         0.77 o
  -6  -3   1          7.68          7.43         0.33 o
  -5  -3   1         65.16         73.97         1.16 o
  -4  -3   1         24.99         34.68         0.77 o
  -3  -3   1        597.91        655.66         7.06 o
  -2  -3   1       1570.19       1639.49        15.20 o
  -1  -3   1        518.73        524.16         5.30 o
   0  -3   1        124.76        120.09         1.45 o
   1  -3   1         84.61         80.54         1.12 o
   2  -3   1        394.66        413.17         4.44 o
   3  -3   1          9.26         10.73         0.47 o
   4  -3   1          7.70          7.60         0.45 o
   5  -3   1        399.47        398.67         4.47 o
   6  -3   1         23.91         22.23         0.81 o
   7  -3   1         13.65         11.48         1.06 o
   8  -3   1         11.42          9.02         1.13 o
   9  -3   1          9.42          9.84         1.39 o
  10  -3   1          1.52          1.16         1.16 o
  11  -3   1          0.31          0.37         1.27 o
 -13  -2   1          0.19          0.96         1.75 o
 -12  -2   1          0.00          0.82         1.59 o
 -11  -2   1          2.58          0.79         0.65 o
 -10  -2   1         19.53         20.03         1.14 o
  -9  -2   1          0.12         -0.06         0.45 o
  -8  -2   1         11.55         10.31         0.50 o
  -7  -2   1          5.24          6.48         0.47 o
  -6  -2   1         66.39         63.06         0.97 o
  -5  -2   1        919.98       1014.00        10.18 o
  -4  -2   1          6.52         10.42         0.30 o
  -3  -2   1        569.49        568.20         5.39 o
  -2  -2   1         18.13         14.67         0.32 o
  -1  -2   1      11024.03      10849.81       100.72 o
   0  -2   1        693.03        692.61         5.93 o
   1  -2   1        335.56        328.10         2.96 o
   2  -2   1        293.16        260.91         2.84 o
   3  -2   1        392.50        451.30         4.82 o
   4  -2   1        198.52        231.03         3.33 o
   5  -2   1         20.19         22.60         0.71 o
   6  -2   1          0.53          1.08         0.37 o
   7  -2   1         15.00         15.81         0.81 o
   8  -2   1         11.81         12.39         1.03 o
   9  -2   1          6.84          7.39         1.07 o
  10  -2   1          7.89          6.49         1.14 o
  11  -2   1          0.89          0.68         1.54 o
 -12  -1   1          5.06          5.27         1.15 o
 -11  -1   1          1.05         -0.20         0.74 o
 -10  -1   1          0.00         -0.15         0.63 o
  -9  -1   1          8.65          6.60         0.80 o
  -8  -1   1         26.71         24.45         1.01 o
  -7  -1   1         17.06         15.74         0.55 o
  -6  -1   1         92.95         97.98         1.48 o
  -5  -1   1        986.15       1013.83        10.91 o
  -4  -1   1        902.10        952.38         9.52 o
  -3  -1   1        150.60        150.93         1.68 o
  -2  -1   1       5710.32       5873.65        49.41 o
  -1  -1   1        988.14       1012.38         9.55 o
   0  -1   1       1282.94       1345.62        13.42 o
   1  -1   1        268.65        269.60         2.53 o
   2  -1   1       2775.26       2798.89        23.47 o
   3  -1   1          2.30          2.26         0.26 o
   4  -1   1         29.73         32.86         0.81 o
   5  -1   1         98.47        110.75         1.80 o
   6  -1   1         70.88         66.24         1.25 o
   7  -1   1          6.01          4.65         0.53 o
   8  -1   1          6.36          4.03         0.55 o
   9  -1   1         92.90         93.70         2.79 o
  10  -1   1          1.11          1.25         0.79 o
  11  -1   1          4.20          4.64         1.08 o
  12  -1   1          0.01         -0.25         1.58 o
 -12   0   1          3.40          2.79         1.22 o
 -11   0   1          5.46          7.36         1.32 o
 -10   0   1          1.49          1.36         0.85 o
  -9   0   1         81.47         79.43         2.38 o
  -8   0   1         63.17         68.26         2.08 o
  -7   0   1          0.48          0.88         0.28 o
  -6   0   1         52.95         54.78         0.99 o
  -5   0   1         33.05         43.31         0.75 o
  -4   0   1         14.77         18.66         0.43 o
  -3   0   1         61.56         67.45         0.85 o
  -2   0   1        569.47        545.39         4.72 o
  -1   0   1        661.10        725.23         6.54 o
   0   0   1        774.89        377.04        10.81 o
   1   0   1       3885.66       3792.90        34.16 o
   2   0   1          7.70          6.24         0.20 o
   3   0   1          4.89          3.93         0.19 o
   4   0   1         65.81         73.46         0.97 o
   5   0   1         46.49         47.01         0.78 o
   6   0   1         23.03         26.43         0.67 o
   7   0   1         42.39         38.78         0.88 o
   8   0   1         62.36         61.62         1.58 o
   9   0   1        132.56        131.45         3.34 o
  10   0   1          0.14          1.31         0.74 o
  11   0   1         34.05         33.81         1.77 o
  12   0   1          0.58          0.33         1.07 o
 -12   1   1          0.00          0.25         1.64 o
 -11   1   1         24.64         30.46         2.19 o
 -10   1   1          4.50          2.60         1.13 o
  -9   1   1         25.81         26.30         1.46 o
  -8   1   1         77.96         79.04         2.10 o
  -7   1   1          0.06         -0.24         0.39 o
  -6   1   1         26.85         23.47         0.68 o
  -5   1   1         51.13         52.30         1.01 o
  -4   1   1        636.26        683.98         8.23 o
  -3   1   1        696.32        685.46         8.15 o
  -2   1   1       1035.26       1046.02         9.66 o
  -1   1   1       5628.14       5494.41        48.75 o
   0   1   1         88.50         78.50         2.73 o
   1   1   1       1435.43       1374.71        23.81 o
   2   1   1        625.42        663.73         5.72 o
   3   1   1        328.58        313.20         2.90 o
   4   1   1         11.46          9.60         0.29 o
   5   1   1        526.99        555.20         6.13 o
   6   1   1         32.13         34.18         0.77 o
   7   1   1         20.51         20.80         0.62 o
   8   1   1         10.42          9.80         0.80 o
   9   1   1        158.28        161.21         3.16 o
  10   1   1          1.85          1.60         0.71 o
  11   1   1         26.83         29.24         1.56 o
  12   1   1          9.15          9.69         1.12 o
  13   1   1          4.83          3.02         2.02 o
 -11   2   1          1.02          0.27         1.58 o
 -10   2   1          6.11          5.41         2.27 o
  -9   2   1        114.55        109.48         3.14 o
  -8   2   1          0.11         -0.37         0.61 o
  -7   2   1          0.46         -0.37         0.44 o
  -6   2   1         61.09         60.27         1.65 o
  -5   2   1          0.53          2.29         0.33 o
  -4   2   1         26.43         27.16         0.67 o
  -3   2   1        366.10        389.96         4.22 o
  -2   2   1        407.33        443.25         4.17 o
  -1   2   1       6444.37       6435.41        56.70 o
   0   2   1        162.23        155.10         1.51 o
   1   2   1       1556.06       1504.91        11.02 o
   2   2   1       1632.96       1660.11        31.98 o
   3   2   1       2166.39       2216.43        25.71 o
   4   2   1         14.86         17.15         0.39 o
   5   2   1         50.57         47.11         0.71 o
   6   2   1          5.43          5.11         0.27 o
   7   2   1         37.20         39.58         0.76 o
   8   2   1        206.59        206.49         2.38 o
   9   2   1         15.06         15.85         0.93 o
  10   2   1          1.03          0.94         0.61 o
  11   2   1          6.54          6.54         1.09 o
  12   2   1         12.53         13.24         1.66 o
  13   2   1          0.19         -0.11         1.56 o
 -11   3   1          0.29          1.31         1.81 o
 -10   3   1          3.79          5.10         1.96 o
  -9   3   1         23.74         19.91         1.69 o
  -8   3   1         59.87         64.20         2.05 o
  -7   3   1          8.61          6.68         0.94 o
  -6   3   1         50.58         45.86         1.82 o
  -5   3   1          0.29         -0.36         0.36 o
  -4   3   1        202.70        211.43         3.85 o
  -3   3   1        914.53        939.35        10.28 o
  -2   3   1        271.05        315.04         6.01 o
  -1   3   1          6.60          6.71         0.27 o
   0   3   1         67.84         63.56         0.72 o
   1   3   1          1.85          1.88         0.13 o
   2   3   1        125.57        123.61         1.44 o
   3   3   1        304.08        302.23         6.34 o
   4   3   1        608.91        672.72         7.87 o
   5   3   1          0.68         -0.21         0.21 o
   6   3   1        125.28        137.27         2.09 o
   7   3   1         21.43         22.15         0.72 o
   8   3   1         10.03         10.43         0.76 o
   9   3   1         79.53         82.45         1.97 o
  10   3   1         89.28         95.53         2.67 o
  11   3   1         23.53         23.96         1.76 o
  12   3   1         20.84         24.61         1.91 o
  13   3   1         22.86         25.43         2.12 o
 -10   4   1          0.44          1.89         1.75 o
  -9   4   1          0.12         -0.39         0.92 o
  -8   4   1          3.97          3.39         0.92 o
  -7   4   1         17.20         12.69         1.49 o
  -6   4   1          3.56          2.15         0.73 o
  -5   4   1         64.60         71.44         2.55 o
  -4   4   1        320.25        341.93         4.65 o
  -3   4   1          2.92          3.17         0.43 o
  -2   4   1          0.64          1.57         0.47 o
  -1   4   1        372.31        357.95         3.64 o
   0   4   1          1.06          2.58         0.19 o
   1   4   1        343.17        342.49         3.34 o
   2   4   1        279.49        289.57         2.82 o
   3   4   1       1060.50       1180.62        12.65 o
   4   4   1       3236.19       3521.25       103.85 o
   5   4   1        712.75        819.53        10.38 o
   6   4   1         47.50         50.03         0.93 o
   7   4   1        267.51        279.13         3.90 o
   8   4   1          0.15         -0.32         0.34 o
   9   4   1          2.67          5.67         0.58 o
  10   4   1          7.10          8.26         0.72 o
  11   4   1         34.41         36.38         2.08 o
  12   4   1          7.85          8.57         1.33 o
  13   4   1         11.00         14.04         1.70 o
  -9   5   1          0.07          2.14         1.42 o
  -8   5   1          0.33         -0.73         1.50 o
  -7   5   1          1.07          1.28         1.05 o
  -6   5   1         21.55         20.99         1.79 o
  -5   5   1         28.77         26.51         1.50 o
  -4   5   1         16.66         15.61         0.79 o
  -3   5   1         94.22         93.23         1.53 o
  -2   5   1         19.79         21.48         0.59 o
  -1   5   1         42.32         37.56         0.70 o
   0   5   1         23.90         27.92         0.57 o
   1   5   1         19.28         18.03         0.42 o
   2   5   1        297.64        302.94         3.00 o
   3   5   1        199.70        249.70         2.77 o
   4   5   1         74.66         85.20         1.57 o
   5   5   1        180.11        173.21         2.42 o
   6   5   1        141.18        153.68         2.03 o
   7   5   1         24.40         22.58         0.74 o
   8   5   1        131.06        134.49         2.42 o
   9   5   1         37.12         35.07         1.11 o
  10   5   1         13.86         15.69         0.85 o
  11   5   1          9.22         10.42         0.95 o
  12   5   1          2.56          2.56         1.55 o
  13   5   1          0.89          2.17         1.16 o
  14   5   1          0.23          2.99         1.67 o
  -9   6   1          5.47          8.71         1.96 o
  -8   6   1          0.22         -1.16         1.16 o
  -7   6   1          0.65          0.75         1.14 o
  -6   6   1          2.10          0.37         0.95 o
  -5   6   1         95.06         94.13         3.69 o
  -4   6   1         20.07         21.07         1.16 o
  -3   6   1          0.04          0.58         0.30 o
  -2   6   1        153.62        157.36         2.11 o
  -1   6   1        196.27        194.10         2.28 o
   0   6   1          8.71         11.17         0.41 o
   1   6   1        107.40        106.07         1.52 o
   2   6   1         20.66         16.84         0.43 o
   3   6   1         24.10         24.67         0.56 o
   4   6   1          0.53          1.03         0.22 o
   5   6   1         68.97         77.67         1.39 o
   6   6   1          1.76          1.16         0.20 o
   7   6   1         68.96         69.03         1.24 o
   8   6   1          0.01          0.80         0.42 o
   9   6   1         50.93         45.72         1.21 o
  10   6   1          1.52          2.52         0.48 o
  11   6   1          8.49          7.44         0.70 o
  12   6   1         20.75         22.01         1.67 o
  13   6   1          2.48          2.49         1.08 o
  14   6   1          0.30         -0.67         1.27 o
  -8   7   1          6.75          9.03         1.90 o
  -7   7   1          3.87          1.28         1.62 o
  -6   7   1          1.21          0.33         1.68 o
  -5   7   1          0.58         -0.38         1.04 o
  -4   7   1         21.83         19.50         1.76 o
  -3   7   1         21.38         18.16         1.10 o
  -2   7   1         48.61         49.33         1.61 o
  -1   7   1         16.51         15.78         0.88 o
   0   7   1        187.19        206.09         3.40 o
   1   7   1          0.00          0.29         0.25 o
   2   7   1         14.54         12.95         0.43 o
   3   7   1         31.55         29.11         0.60 o
   4   7   1          0.54          0.22         0.27 o
   5   7   1         38.74         42.09         1.07 o
   6   7   1         12.67         10.47         0.82 o
   7   7   1         10.94         10.74         0.51 o
   8   7   1         40.57         25.64         0.77 o
   9   7   1         12.93         14.16         0.87 o
  10   7   1         12.68         15.24         0.73 o
  11   7   1          0.02          0.36         0.69 o
  12   7   1          6.80          6.49         1.05 o
  13   7   1          0.34          0.32         1.37 o
  14   7   1          0.12          0.98         1.05 o
  -7   8   1          6.89          9.43         1.90 o
  -6   8   1          0.29         -1.37         1.37 o
  -5   8   1          0.51          0.80         1.23 o
  -4   8   1          0.19         -0.85         0.85 o
  -3   8   1          0.40          0.30         0.80 o
  -2   8   1         11.09         10.61         0.92 o
  -1   8   1         31.14         32.24         1.35 o
   0   8   1         62.58         61.68         1.76 o
   1   8   1         10.89         10.24         0.58 o
   2   8   1         42.03         41.80         0.84 o
   3   8   1         47.56         49.01         0.84 o
   4   8   1          9.80          6.21         0.53 o
   5   8   1        262.07        251.42         4.02 o
   6   8   1          4.92          4.07         0.49 o
   7   8   1         36.34         28.97         1.07 o
   8   8   1         28.81         25.50         0.80 o
   9   8   1          1.17          0.87         0.32 o
  10   8   1          0.47         -0.24         0.63 o
  11   8   1          0.01         -0.14         0.52 o
  12   8   1          7.15          7.73         0.70 o
  13   8   1         24.88         32.06         2.08 o
  -6   9   1         10.45         12.53         2.82 o
  -5   9   1          1.66          0.53         1.36 o
  -4   9   1          3.02          0.54         1.20 o
  -3   9   1          0.00         -0.32         1.01 o
  -2   9   1          8.33          7.69         0.97 o
  -1   9   1         50.33         51.66         1.81 o
   0   9   1         10.42         10.98         0.91 o
   1   9   1         23.94         26.84         1.19 o
   2   9   1          3.16          2.85         0.42 o
   3   9   1          4.60          5.12         0.53 o
   4   9   1         43.45         43.56         1.60 o
   5   9   1        303.20        280.46         9.10 o
   6   9   1          2.65          2.88         0.45 o
   7   9   1          9.95          9.39         0.71 o
   8   9   1          6.69          5.94         0.61 o
   9   9   1          3.06          2.46         0.51 o
  10   9   1          3.44          2.39         0.57 o
  11   9   1         25.17         23.21         1.56 o
  12   9   1          3.88          3.02         0.77 o
  13   9   1         39.56         48.14         2.93 o
  -5  10   1          4.39          1.60         1.56 o
  -4  10   1          0.13         -0.43         1.28 o
  -3  10   1          3.29          6.98         1.53 o
  -2  10   1          0.65          0.48         1.06 o
  -1  10   1          1.39          0.66         0.87 o
   0  10   1         20.46         19.73         1.40 o
   1  10   1        119.78        119.45         3.21 o
   2  10   1          8.09         11.40         1.00 o
   3  10   1        160.63        165.60         4.99 o
   4  10   1        129.19        131.49         3.83 o
   5  10   1         41.97         40.17         3.02 o
   6  10   1          0.01         -0.07         0.54 o
   7  10   1          0.01          0.28         0.74 o
   8  10   1          2.00          1.34         0.52 o
   9  10   1          8.32         10.23         0.97 o
  10  10   1          6.44          7.29         0.94 o
  11  10   1          0.21         -0.35         0.52 o
  12  10   1         49.66         53.81         2.59 o
  13  10   1          4.13          3.64         0.87 o
  -4  11   1          2.84          1.00         1.97 o
  -3  11   1          0.00         -1.15         1.61 o
  -2  11   1          1.49         -0.06         1.46 o
  -1  11   1          1.38          1.32         1.61 o
   0  11   1          3.30          3.41         1.02 o
   1  11   1          6.53          6.47         1.05 o
   2  11   1         30.61         36.37         2.26 o
   3  11   1          0.11          1.04         0.70 o
   4  11   1        137.99        135.46         5.73 o
   5  11   1          0.71         -0.09         0.72 o
   6  11   1         16.31         14.45         1.15 o
   7  11   1         33.61         33.38         1.60 o
   8  11   1         11.13         12.96         1.00 o
   9  11   1         20.28         23.38         1.27 o
  10  11   1          5.14          5.98         0.76 o
  11  11   1         14.60         15.60         1.43 o
  12  11   1         10.18          9.69         0.90 o
  -2  12   1          0.32          0.81         1.90 o
  -1  12   1          2.42          2.84         1.90 o
   0  12   1          1.34          2.93         1.34 o
   1  12   1          1.13          1.37         0.93 o
   2  12   1          0.01          0.41         0.94 o
   3  12   1         93.25         98.57         5.74 o
   4  12   1          5.98          7.02         1.71 o
   5  12   1         17.84         16.34         1.93 o
   6  12   1          2.20          1.81         1.09 o
   7  12   1          5.01          5.82         0.97 o
   8  12   1          0.50          0.28         0.72 o
   9  12   1         20.15         21.00         1.32 o
  10  12   1         20.47         23.21         1.33 o
  11  12   1          0.80          0.78         0.80 o
  12  12   1          2.82          1.91         0.63 o
   0  13   1          0.24          0.82         1.94 o
   1  13   1          1.60          3.87         1.35 o
   2  13   1          1.14          1.02         1.05 o
   3  13   1         19.10         21.65         2.75 o
   4  13   1         35.48         34.73         3.22 o
   5  13   1          5.33          4.66         1.61 o
   6  13   1         17.23         22.45         2.27 o
   7  13   1          4.38          3.00         1.30 o
   8  13   1          0.33          0.02         1.14 o
   9  13   1         26.87         31.28         2.39 o
  10  13   1          0.00          0.02         0.73 o
  11  13   1          1.62          1.43         0.69 o
   2  14   1          0.04         -0.23         1.07 o
   3  14   1          0.00          0.48         1.76 o
   4  14   1          5.17          6.89         2.15 o
   5  14   1         11.37          9.75         2.13 o
   6  14   1          3.87          5.49         1.75 o
   7  14   1          0.55          1.25         1.34 o
   8  14   1          8.15          8.11         1.69 o
   9  14   1          2.52          0.55         1.14 o
  -8 -13   2          0.04         -0.12         1.37 o
  -7 -13   2          0.95          0.31         1.38 o
  -6 -13   2          1.00          0.80         1.47 o
  -5 -13   2          0.69         -0.15         1.34 o
  -4 -13   2          7.17          4.54         1.94 o
  -3 -13   2          0.19         -0.15         1.49 o
  -2 -13   2          2.37          2.03         1.69 o
  -1 -13   2          0.32         -0.14         1.75 o
 -10 -12   2          0.74          2.59         1.25 o
  -9 -12   2          3.83          4.84         1.05 o
  -8 -12   2          0.01          1.58         1.30 o
  -7 -12   2          3.84          3.28         1.43 o
  -6 -12   2          0.11          1.39         1.34 o
  -5 -12   2         13.75         13.69         2.14 o
  -4 -12   2          1.85          3.50         1.52 o
  -3 -12   2         12.14         11.88         1.52 o
  -2 -12   2          0.99         -0.08         1.00 o
  -1 -12   2          0.02         -0.92         1.51 o
   0 -12   2          0.01          0.73         1.84 o
   1 -12   2          0.07         -1.74         1.74 o
 -11 -11   2          0.00          0.27         1.06 o
 -10 -11   2          2.41          3.88         1.23 o
  -9 -11   2          0.15          0.06         0.99 o
  -8 -11   2         16.19         15.16         1.84 o
  -7 -11   2          0.37          0.04         0.90 o
  -6 -11   2          4.66          4.36         1.37 o
  -5 -11   2          5.77          3.73         1.40 o
  -4 -11   2          0.68         -0.11         1.19 o
  -3 -11   2          0.11          1.27         0.80 o
  -2 -11   2          0.29          1.07         0.94 o
  -1 -11   2          0.03         -0.17         0.94 o
   0 -11   2          0.24          0.16         1.07 o
   1 -11   2          1.15         -1.42         1.42 o
   2 -11   2          0.15         -1.44         1.56 o
   3 -11   2          0.02          0.74         1.82 o
 -12 -10   2          0.04         -0.38         1.14 o
 -11 -10   2          3.91          2.81         1.25 o
 -10 -10   2          2.28          2.03         1.13 o
  -9 -10   2         59.10         60.51         3.35 o
  -8 -10   2         17.49         19.47         1.90 o
  -7 -10   2          0.81          0.63         0.90 o
  -6 -10   2          0.00          0.38         0.67 o
  -5 -10   2          6.71          9.38         1.56 o
  -4 -10   2          1.32          0.89         0.48 o
  -3 -10   2          3.06          4.45         0.86 o
  -2 -10   2          5.10          4.77         0.99 o
  -1 -10   2         22.91         24.24         2.57 o
   0 -10   2         51.90         55.63         2.75 o
   1 -10   2          2.68          1.68         1.58 o
   2 -10   2         21.45         21.25         2.88 o
   3 -10   2          2.09          3.82         1.91 o
   4 -10   2          2.99          3.82         1.76 o
 -12  -9   2          0.02         -0.90         1.20 o
 -11  -9   2          0.10         -0.54         1.05 o
 -10  -9   2         32.46         37.98         2.59 o
  -9  -9   2          8.87         10.25         0.87 o
  -8  -9   2          0.71         -0.02         0.50 o
  -7  -9   2          0.01         -0.57         0.57 o
  -6  -9   2          0.00          0.08         0.58 o
  -5  -9   2         17.25         17.03         1.24 o
  -4  -9   2         39.94         39.85         0.98 o
  -3  -9   2         24.72         23.84         1.54 o
  -2  -9   2          9.33          6.31         1.26 o
  -1  -9   2          8.87          8.97         1.16 o
   0  -9   2          2.70          1.65         1.00 o
   1  -9   2          5.12          5.29         0.95 o
   2  -9   2          9.46          8.49         1.44 o
   3  -9   2          1.83          0.91         1.16 o
   4  -9   2          9.80          8.57         2.38 o
   5  -9   2         10.38         13.89         2.46 o
   6  -9   2          7.15         10.82         2.14 o
 -12  -8   2         20.76         19.56         2.26 o
 -11  -8   2          1.21          0.86         1.13 o
 -10  -8   2         24.74         27.54         1.32 o
  -9  -8   2          0.03          0.12         0.54 o
  -8  -8   2          1.16          0.56         0.49 o
  -7  -8   2          6.87          7.66         0.69 o
  -6  -8   2         50.26         50.15         1.57 o
  -5  -8   2          2.85          1.81         0.63 o
  -4  -8   2         85.51         82.94         2.05 o
  -3  -8   2          3.76          4.23         0.36 o
  -2  -8   2         13.56         13.63         0.78 o
  -1  -8   2         18.01         16.29         0.85 o
   0  -8   2          0.27          0.27         0.80 o
   1  -8   2          9.10          9.01         0.98 o
   2  -8   2         19.85         20.68         1.42 o
   3  -8   2         77.17         70.39         4.86 o
   4  -8   2          1.71          2.53         1.26 o
   5  -8   2         13.45          7.88         1.66 o
   6  -8   2          5.03          4.05         1.64 o
   7  -8   2          0.39          3.14         1.68 o
 -13  -7   2         66.63         71.28         4.48 o
 -12  -7   2          2.98          0.73         1.38 o
 -11  -7   2          0.84          1.45         1.11 o
 -10  -7   2          1.17          0.96         0.58 o
  -9  -7   2         11.15          9.50         0.80 o
  -8  -7   2         13.11         15.63         0.90 o
  -7  -7   2         10.27         12.67         0.78 o
  -6  -7   2         22.16         19.39         0.94 o
  -5  -7   2        959.76        969.38        16.04 o
  -4  -7   2         60.39         56.49         1.16 o
  -3  -7   2         18.62         20.26         0.69 o
  -2  -7   2          4.46          3.86         0.41 o
  -1  -7   2         15.91         16.38         0.84 o
   0  -7   2          9.99          9.71         0.57 o
   1  -7   2         58.30         54.84         1.94 o
   2  -7   2          3.53          3.38         1.04 o
   3  -7   2        107.67        116.76         3.14 o
   4  -7   2        135.75        137.38         4.83 o
   5  -7   2         24.74         27.00         2.17 o
   6  -7   2          0.51         -0.56         1.49 o
   7  -7   2          0.80         -1.38         1.89 o
   8  -7   2          0.61          1.53         1.94 o
 -13  -6   2         27.84         32.79         3.16 o
 -12  -6   2         16.97         17.71         2.22 o
 -11  -6   2          8.03         12.74         1.80 o
 -10  -6   2          1.83          2.08         0.75 o
  -9  -6   2          0.89          1.53         0.55 o
  -8  -6   2          6.58          6.27         1.03 o
  -7  -6   2         28.13         31.97         1.17 o
  -6  -6   2        410.15        422.44         7.37 o
  -5  -6   2        389.04        380.11         5.84 o
  -4  -6   2         18.15         14.47         0.52 o
  -3  -6   2          2.01          1.37         0.26 o
  -2  -6   2         86.72         83.43         1.45 o
  -1  -6   2         52.17         52.90         1.15 o
   0  -6   2         11.04         11.68         0.49 o
   1  -6   2          8.85         10.37         0.58 o
   2  -6   2          2.91          1.83         0.52 o
   3  -6   2          0.30         -0.02         0.53 o
   4  -6   2         34.09         31.65         2.22 o
   5  -6   2          8.34          5.12         1.30 o
   6  -6   2          3.62          3.04         1.24 o
   7  -6   2          0.29          0.86         1.21 o
   8  -6   2          8.88          8.45         1.74 o
   9  -6   2          3.90          3.64         1.53 o
 -13  -5   2          0.38          3.95         1.72 o
 -12  -5   2          4.95          6.05         1.70 o
 -11  -5   2          1.63          0.35         0.88 o
 -10  -5   2          0.00         -0.25         0.72 o
  -9  -5   2          8.06          7.39         0.67 o
  -8  -5   2        116.55        114.15         2.66 o
  -7  -5   2         58.37         57.82         1.92 o
  -6  -5   2          0.35          0.30         0.30 o
  -5  -5   2        422.11        422.67         5.62 o
  -4  -5   2        324.09        319.58         3.65 o
  -3  -5   2        863.35        874.73         9.47 o
  -2  -5   2          3.03          3.55         0.35 o
  -1  -5   2        165.03        157.26         1.85 o
   0  -5   2        240.37        255.67         2.94 o
   1  -5   2         25.94         22.47         0.55 o
   2  -5   2         28.27         28.96         0.84 o
   3  -5   2         20.90         20.75         0.83 o
   4  -5   2        145.74        138.61         2.49 o
   5  -5   2          7.01          6.76         1.22 o
   6  -5   2          3.75          3.99         1.11 o
   7  -5   2          3.48          2.91         2.03 o
   8  -5   2          1.21          0.79         1.40 o
   9  -5   2         34.95         36.29         2.71 o
 -13  -4   2          1.63          0.67         1.43 o
 -12  -4   2         18.98         17.29         2.37 o
 -11  -4   2          3.72          4.18         2.21 o
 -10  -4   2          0.78         -0.05         0.74 o
  -9  -4   2        100.72         92.21         2.14 o
  -8  -4   2          3.70          2.30         0.47 o
  -7  -4   2          6.41          7.57         0.49 o
  -6  -4   2         10.49         11.07         0.58 o
  -5  -4   2          2.17          2.71         0.31 o
  -4  -4   2         29.48         36.56         0.66 o
  -3  -4   2         13.34          9.91         0.38 o
  -2  -4   2        474.56        505.71         5.58 o
  -1  -4   2       1657.85       1783.12        17.69 o
   0  -4   2          9.32          5.11         0.36 o
   1  -4   2        430.71        460.39         4.39 o
   2  -4   2         16.35         24.46         0.71 o
   3  -4   2          5.35          5.25         0.46 o
   4  -4   2          8.78         10.44         0.64 o
   5  -4   2          9.40         10.95         0.83 o
   6  -4   2         14.27         15.76         2.26 o
   7  -4   2          0.00         -0.75         0.75 o
   8  -4   2         32.10         40.27         2.53 o
   9  -4   2          2.04          3.00         1.17 o
  10  -4   2          0.08          0.66         1.49 o
 -13  -3   2          0.02          0.37         1.52 o
 -12  -3   2          4.52          4.35         1.67 o
 -11  -3   2          2.86          0.87         1.21 o
 -10  -3   2          6.07          7.72         1.13 o
  -9  -3   2         75.49         67.01         1.73 o
  -8  -3   2          1.64          1.66         0.30 o
  -7  -3   2          3.22          1.88         0.25 o
  -6  -3   2          0.01         -0.14         0.18 o
  -5  -3   2         22.59         22.86         0.49 o
  -4  -3   2        243.00        253.12         2.77 o
  -3  -3   2       2570.30       2697.70        28.35 o
  -2  -3   2        327.05        301.44         3.42 o
  -1  -3   2         51.67         54.35         0.76 o
   0  -3   2        640.45        657.56         6.74 o
   1  -3   2        615.11        663.13         7.33 o
   2  -3   2         96.54        114.95         1.67 o
   3  -3   2        109.10        112.57         2.11 o
   4  -3   2         25.58         36.48         0.91 o
   5  -3   2          0.07          0.04         0.31 o
   6  -3   2          0.36          0.40         0.62 o
   7  -3   2          7.19          7.07         0.94 o
   8  -3   2          2.69          2.67         0.89 o
   9  -3   2          0.01         -0.87         0.87 o
  10  -3   2          4.27          4.50         1.38 o
  11  -3   2          0.10          0.26         1.26 o
 -13  -2   2          2.41          6.28         2.15 o
 -12  -2   2          0.98          3.45         1.65 o
 -11  -2   2          4.26          4.54         1.71 o
 -10  -2   2          2.62          3.71         0.72 o
  -9  -2   2          7.10          6.24         0.74 o
  -8  -2   2          2.01          1.53         0.41 o
  -7  -2   2         25.67         25.50         0.65 o
  -6  -2   2        227.99        245.30         2.82 o
  -5  -2   2          0.63          2.52         0.23 o
  -4  -2   2         16.03         19.21         0.44 o
  -3  -2   2          4.84          4.31         0.34 o
  -2  -2   2       3991.14       4062.34        42.45 o
  -1  -2   2       1800.50       1866.77        17.40 o
   0  -2   2       1029.11       1084.83        11.15 o
   1  -2   2         61.35         73.51         1.05 o
   2  -2   2         12.55         16.41         0.40 o
   3  -2   2        101.68        104.57         1.54 o
   4  -2   2         99.50        109.15         1.67 o
   5  -2   2          3.33          5.10         0.31 o
   6  -2   2          9.03          8.63         0.57 o
   7  -2   2         25.40         25.91         1.66 o
   8  -2   2          1.63          0.19         0.71 o
   9  -2   2          7.77          8.80         1.10 o
  10  -2   2         25.31         28.52         2.08 o
  11  -2   2          1.97          1.73         1.24 o
 -12  -1   2          1.34          1.80         1.23 o
 -11  -1   2          2.87          3.78         1.04 o
 -10  -1   2          0.02          0.52         0.75 o
  -9  -1   2          4.08          3.12         0.89 o
  -8  -1   2         15.72         15.01         1.11 o
  -7  -1   2          0.15         -0.22         0.22 o
  -6  -1   2        112.05        120.01         1.75 o
  -5  -1   2         14.85         19.16         0.62 o
  -4  -1   2        853.96        893.21         8.99 o
  -3  -1   2        691.57        678.51         6.47 o
  -2  -1   2       1916.21       2026.47        17.88 o
  -1  -1   2        981.54        974.24        15.24 o
   0  -1   2        689.73        665.40         6.36 o
   1  -1   2        594.91        644.32         5.59 o
   2  -1   2         91.45         89.72         0.96 o
   3  -1   2         37.76         42.50         0.66 o
   4  -1   2       3064.21       3263.28        34.28 o
   5  -1   2          5.41          7.86         0.38 o
   6  -1   2          5.57          7.60         0.46 o
   7  -1   2        160.62        155.32         2.46 o
   8  -1   2         11.02         10.76         1.10 o
   9  -1   2         36.02         33.78         1.68 o
  10  -1   2          3.40          4.62         0.96 o
  11  -1   2          0.12          1.27         0.95 o
  12  -1   2          7.03          9.80         1.61 o
 -12   0   2          3.03          2.62         1.23 o
 -11   0   2          1.89          0.56         1.03 o
 -10   0   2          0.02          1.03         1.36 o
  -9   0   2         40.21         38.65         1.65 o
  -8   0   2          5.89          4.98         0.70 o
  -7   0   2         23.79         24.52         0.77 o
  -6   0   2          2.72          3.61         0.55 o
  -5   0   2         27.47         26.41         0.76 o
  -4   0   2        143.50        145.88         1.68 o
  -3   0   2         35.03         33.50         0.59 o
  -2   0   2        436.45        476.98         4.37 o
  -1   0   2       7063.62       6951.98        65.28 o
   0   0   2        542.21        535.35         4.83 o
   1   0   2         23.82         21.96         0.45 o
   2   0   2       3098.19       3285.11        28.95 o
   3   0   2       1834.47       1872.07        18.45 o
   4   0   2        140.86        121.63         1.42 o
   5   0   2          1.40          0.15         0.16 o
   6   0   2          0.48          0.90         0.22 o
   7   0   2          0.15          0.41         0.26 o
   8   0   2         34.07         36.67         1.31 o
   9   0   2         84.74         83.90         2.52 o
  10   0   2          5.99          7.66         1.00 o
  11   0   2         24.60         29.94         1.90 o
  12   0   2          1.06          0.56         0.93 o
 -12   1   2          1.06         -0.90         1.64 o
 -11   1   2          1.06          0.13         1.15 o
 -10   1   2          2.30          2.52         1.11 o
  -9   1   2         24.28         22.69         1.35 o
  -8   1   2          5.18          4.84         0.71 o
  -7   1   2         11.81         12.62         0.73 o
  -6   1   2          0.65          0.65         0.24 o
  -5   1   2         30.42         24.87         0.67 o
  -4   1   2        166.35        170.28         2.22 o
  -3   1   2        809.40        818.48         8.95 o
  -2   1   2       2064.54       2140.55        18.92 o
  -1   1   2          1.33          2.12         0.14 o
   0   1   2       1441.25       1504.89        12.74 o
   1   1   2       5870.16       5520.80        46.59 o
   2   1   2         54.10         55.52         0.55 o
   3   1   2        269.93        270.72         2.67 o
   4   1   2         55.92         49.83         0.73 o
   5   1   2          6.91          7.09         0.64 o
   6   1   2         78.16         85.35         1.23 o
   7   1   2         80.13         76.88         1.16 o
   8   1   2        762.74        752.69         7.90 o
   9   1   2        216.16        212.90         3.89 o
  10   1   2         10.79          9.35         0.96 o
  11   1   2          0.25          1.04         0.76 o
  12   1   2          0.06          0.53         0.81 o
  13   1   2          0.02         -0.03         1.27 o
 -11   2   2          1.14          2.35         1.82 o
 -10   2   2          5.62          5.82         1.90 o
  -9   2   2         57.98         53.26         2.12 o
  -8   2   2        127.27        120.94         2.80 o
  -7   2   2          1.06          1.10         0.91 o
  -6   2   2        149.37        156.44         2.53 o
  -5   2   2         29.56         27.73         0.80 o
  -4   2   2         10.12          7.12         0.67 o
  -3   2   2         15.29         11.74         0.42 o
  -2   2   2        655.40        699.73         7.22 o
  -1   2   2       3710.70       3938.43        34.59 o
   0   2   2      11191.30      10993.27       126.70 o
   1   2   2         98.98        109.93         1.03 o
   2   2   2        302.87        315.21         3.22 o
   3   2   2       1535.28       1626.63        17.10 o
   4   2   2        603.83        670.26         6.78 o
   5   2   2          8.99         11.52         0.32 o
   6   2   2        218.19        231.65         2.61 o
   7   2   2          0.01         -0.03         0.21 o
   8   2   2       1365.76       1361.00        13.76 o
   9   2   2        154.35        158.12         2.50 o
  10   2   2         53.44         52.05         1.76 o
  11   2   2          0.30          0.35         0.59 o
  12   2   2          1.81          2.33         1.22 o
  13   2   2          1.25          1.67         1.32 o
 -11   3   2          5.34          4.97         2.20 o
 -10   3   2          8.14          7.55         2.11 o
  -9   3   2         16.03         17.73         2.40 o
  -8   3   2         46.43         47.08         1.73 o
  -7   3   2         15.94         14.03         0.96 o
  -6   3   2          4.89          5.95         0.84 o
  -5   3   2          3.23          3.08         0.43 o
  -4   3   2         53.71         51.32         1.09 o
  -3   3   2         86.01         92.66         1.48 o
  -2   3   2        192.84        199.85         2.36 o
  -1   3   2         20.49         20.28         0.46 o
   0   3   2       2007.11       2120.69        19.75 o
   1   3   2        647.54        635.31         5.99 o
   2   3   2        260.54        273.97         2.65 o
   3   3   2        111.32        121.40         2.25 o
   4   3   2        298.16        343.25         3.79 o
   5   3   2        659.64        733.68         8.48 o
   6   3   2         23.19         24.14         0.60 o
   7   3   2         22.46         20.17         0.65 o
   8   3   2         25.17         25.51         0.83 o
   9   3   2        126.83        124.68         2.75 o
  10   3   2         21.14         17.30         1.15 o
  11   3   2          6.28          7.49         1.24 o
  12   3   2          1.84          0.96         1.03 o
  13   3   2         18.96         21.43         2.03 o
 -10   4   2         35.10         36.55         3.57 o
  -9   4   2          0.70          1.42         1.49 o
  -8   4   2          7.85          5.77         1.40 o
  -7   4   2          0.56         -0.80         0.80 o
  -6   4   2         50.55         45.45         1.88 o
  -5   4   2         37.50         36.76         1.16 o
  -4   4   2         33.04         33.10         1.04 o
  -3   4   2        103.92        111.52         1.90 o
  -2   4   2        203.94        212.78         2.75 o
  -1   4   2         40.50         34.79         0.70 o
   0   4   2        926.63        927.61         8.76 o
   1   4   2         35.87         42.44         0.63 o
   2   4   2        482.03        477.47         4.81 o
   3   4   2        256.85        253.32         3.80 o
   4   4   2        211.43        252.50         7.56 o
   5   4   2        277.23        323.10         4.79 o
   6   4   2          1.27          2.16         0.27 o
   7   4   2         17.58         18.31         0.56 o
   8   4   2        181.60        174.28         2.74 o
   9   4   2         63.06         63.46         1.61 o
  10   4   2          0.77          0.60         0.48 o
  11   4   2         15.97         13.53         1.38 o
  12   4   2          5.80          6.57         1.27 o
  13   4   2          6.93          8.48         2.01 o
  14   4   2          1.92          0.78         1.25 o
  -9   5   2         21.88         31.95         3.45 o
  -8   5   2          1.79          2.03         1.49 o
  -7   5   2         33.81         31.41         2.23 o
  -6   5   2          1.31         -0.19         0.86 o
  -5   5   2        119.99        109.13         3.98 o
  -4   5   2        107.69        112.75         2.12 o
  -3   5   2          0.22          0.02         0.34 o
  -2   5   2         33.56         38.14         0.81 o
  -1   5   2          2.70          2.03         0.24 o
   0   5   2        762.14        751.45         7.23 o
   1   5   2         46.58         37.79         0.65 o
   2   5   2          5.64          5.33         0.20 o
   3   5   2        379.10        394.83         5.10 o
   4   5   2       2403.49       2440.69        38.67 o
   5   5   2        212.88        224.75         5.26 o
   6   5   2          2.14          4.40         0.22 o
   7   5   2         41.51         41.82         0.79 o
   8   5   2        151.35        147.28         2.35 o
   9   5   2         29.21         27.27         0.96 o
  10   5   2          7.40          6.53         0.62 o
  11   5   2         14.69         15.95         0.94 o
  12   5   2         56.70         56.34         2.65 o
  13   5   2          0.98          1.14         1.13 o
  14   5   2          1.60          2.10         1.28 o
  -9   6   2          0.07          2.53         1.53 o
  -8   6   2         11.19         16.84         2.08 o
  -7   6   2          0.09         -0.94         0.94 o
  -6   6   2          6.00          3.44         1.14 o
  -5   6   2         13.34         14.40         1.57 o
  -4   6   2          0.77         -0.08         0.41 o
  -3   6   2         11.41         11.83         0.58 o
  -2   6   2          1.18          0.96         0.33 o
  -1   6   2          7.31          7.70         0.39 o
   0   6   2         15.46         13.48         0.44 o
   1   6   2          5.57          6.68         0.32 o
   2   6   2        265.08        257.92         2.83 o
   3   6   2          9.10         11.10         0.73 o
   4   6   2         15.31         19.21         0.93 o
   5   6   2         44.57         50.39         1.94 o
   6   6   2         40.07         30.71         2.76 o
   7   6   2         42.57         46.59         1.02 o
   8   6   2         17.04         15.41         0.59 o
   9   6   2          0.01          0.36         0.33 o
  10   6   2          0.29         -0.09         0.38 o
  11   6   2          1.13          1.41         0.50 o
  12   6   2          6.33          6.07         1.16 o
  13   6   2          4.75          4.35         1.17 o
  14   6   2          1.89          2.26         1.19 o
  -8   7   2          0.09          2.35         1.52 o
  -7   7   2          2.72          4.28         1.74 o
  -6   7   2          0.38          0.26         1.36 o
  -5   7   2          0.00         -0.08         0.99 o
  -4   7   2          0.88          0.13         0.90 o
  -3   7   2          2.95          1.96         0.61 o
  -2   7   2         38.49         43.01         1.21 o
  -1   7   2         73.15         75.76         1.88 o
   0   7   2         70.30         75.25         1.24 o
   1   7   2        146.08        149.03         2.06 o
   2   7   2         36.18         35.68         0.75 o
   3   7   2        159.06        161.91         2.21 o
   4   7   2        226.03        213.84         3.03 o
   5   7   2          6.71          7.29         0.32 o
   6   7   2         16.44         19.21         0.62 o
   7   7   2         39.35         37.01         2.72 o
   8   7   2        110.71         98.80         2.08 o
   9   7   2         10.50          6.72         0.52 o
  10   7   2          0.95          0.49         0.35 o
  11   7   2          4.85          7.79         0.90 o
  12   7   2         12.50         11.43         0.82 o
  13   7   2          2.46          4.13         1.09 o
  14   7   2          0.82         -0.11         1.03 o
  -7   8   2          0.82          2.72         2.16 o
  -6   8   2          6.10          5.71         1.62 o
  -5   8   2          0.84         -0.77         1.23 o
  -4   8   2          1.72          0.31         0.99 o
  -3   8   2          9.85          9.39         1.24 o
  -2   8   2          2.91          3.10         0.73 o
  -1   8   2          6.55          6.73         0.60 o
   0   8   2          0.89          0.69         0.49 o
   1   8   2         88.32         91.71         1.68 o
   2   8   2         29.49         29.32         0.75 o
   3   8   2         20.32         23.65         0.57 o
   4   8   2         50.12         48.11         1.08 o
   5   8   2          0.32          0.00         0.28 o
   6   8   2          4.72          7.81         0.43 o
   7   8   2          6.49          3.12         0.36 o
   8   8   2         36.04         31.20         0.91 o
   9   8   2         25.93         16.02         0.72 o
  10   8   2          5.98          4.63         0.53 o
  11   8   2          0.11          0.35         0.39 o
  12   8   2          5.49          5.68         0.61 o
  13   8   2          0.05          0.03         1.23 o
  14   8   2          2.49          3.69         1.10 o
  -6   9   2          3.73          1.31         1.58 o
  -5   9   2          3.80          0.54         1.73 o
  -4   9   2          0.15         -1.61         1.61 o
  -3   9   2          3.71          3.05         1.18 o
  -2   9   2          0.05          0.45         0.60 o
  -1   9   2         11.15         10.45         1.15 o
   0   9   2         24.00         20.93         1.14 o
   1   9   2          4.18          5.38         0.69 o
   2   9   2         23.00         25.57         0.77 o
   3   9   2         70.02         70.10         1.26 o
   4   9   2          0.76          0.55         0.47 o
   5   9   2         41.25         40.51         1.55 o
   6   9   2         76.49         69.55         2.02 o
   7   9   2         23.49         18.91         0.89 o
   8   9   2         40.80         36.47         1.61 o
   9   9   2          6.05          6.88         0.52 o
  10   9   2          6.34          7.15         0.59 o
  11   9   2         11.95         14.13         0.88 o
  12   9   2          0.40         -0.14         0.57 o
  13   9   2          0.01         -0.06         0.90 o
  -5  10   2          0.10         -1.62         1.62 o
  -4  10   2          1.00          0.93         1.29 o
  -3  10   2          0.32         -1.12         1.12 o
  -2  10   2         11.30         13.56         1.64 o
  -1  10   2          0.06         -0.43         0.65 o
   0  10   2          2.68          3.46         0.90 o
   1  10   2          0.15         -0.69         0.69 o
   2  10   2        256.39        253.97         5.20 o
   3  10   2          0.64          0.15         0.35 o
   4  10   2        199.73        191.90         4.40 o
   5  10   2         61.00         53.48         2.01 o
   6  10   2          0.69          1.00         0.56 o
   7  10   2         13.78         14.86         1.92 o
   8  10   2          7.92          8.14         0.66 o
   9  10   2          0.01          0.01         0.39 o
  10  10   2          0.32          0.67         0.39 o
  11  10   2          0.29         -0.04         0.42 o
  12  10   2         27.20         29.48         1.27 o
  13  10   2          1.43          1.67         0.75 o
  -4  11   2          3.93          2.83         2.15 o
  -3  11   2          0.01         -1.49         1.49 o
  -2  11   2          3.54          3.81         1.87 o
  -1  11   2         15.86         15.88         1.79 o
   0  11   2          0.27         -0.31         0.80 o
   1  11   2         35.48         35.51         1.80 o
   2  11   2          3.88          3.31         0.82 o
   3  11   2         96.69         94.44         2.45 o
   4  11   2        127.50        123.76         3.82 o
   5  11   2         27.68         25.62         3.25 o
   6  11   2          0.05         -0.03         0.59 o
   7  11   2          0.01         -0.37         0.55 o
   8  11   2          0.11         -0.15         0.49 o
   9  11   2          0.29          0.15         0.49 o
  10  11   2          0.21         -0.39         0.42 o
  -2  12   2          3.62          7.66         2.45 o
  -1  12   2          0.20          2.15         1.89 o
   0  12   2         18.54         20.66         1.68 o
   1  12   2          0.07          0.52         0.84 o
   2  12   2          7.89          7.76         1.05 o
   3  12   2          2.64          1.31         0.91 o
   4  12   2          1.19         -0.65         1.19 o
   5  12   2          1.70          2.38         1.26 o
   6  12   2         11.72         13.74         1.69 o
   7  12   2          4.65          5.50         0.89 o
   8  12   2         14.83         16.99         1.16 o
   9  12   2          4.34          4.46         1.06 o
  10  12   2          1.19          0.70         0.56 o
  -1  13   2          1.67          0.48         2.18 o
   0  13   2          0.13          0.75         1.77 o
   1  13   2          0.03         -0.49         0.95 o
   2  13   2          2.95          2.79         0.95 o
   3  13   2          5.01          7.10         2.02 o
   4  13   2          8.34         13.12         2.21 o
   5  13   2          0.12         -0.23         1.19 o
   6  13   2          0.88          0.81         1.33 o
   7  13   2          2.89          2.88         1.23 o
   8  13   2          4.80          4.28         1.31 o
   9  13   2         20.16         22.14         1.42 o
  10  13   2          0.20         -0.62         0.62 o
  11  13   2          3.86          4.73         0.89 o
   1  14   2          0.67          0.74         1.68 o
   2  14   2          9.18          9.51         1.38 o
   3  14   2          0.00         -1.44         1.53 o
   4  14   2          0.70          0.36         1.56 o
   5  14   2          3.75          4.64         1.80 o
   6  14   2          0.29          0.57         1.37 o
   7  14   2          0.77          0.38         1.30 o
   8  14   2         47.49         54.21         3.45 o
   9  14   2          0.02         -0.51         1.13 o
  10  14   2          0.34          0.76         0.78 o
   6  15   2          0.58          2.08         1.63 o
  -7 -13   3          1.24          2.11         1.70 o
  -6 -13   3          0.05          0.00         1.52 o
  -5 -13   3          4.79          6.10         1.91 o
  -4 -13   3          0.01         -1.18         1.52 o
  -3 -13   3          0.17         -1.47         1.47 o
  -2 -13   3          0.15         -1.12         1.52 o
  -9 -12   3          0.25         -0.32         1.00 o
  -8 -12   3          0.29          1.45         0.98 o
  -7 -12   3          1.30          2.06         1.49 o
  -6 -12   3          0.34         -0.21         1.37 o
  -5 -12   3          9.29          9.99         2.03 o
  -4 -12   3          4.14          5.91         1.99 o
  -3 -12   3          1.14          0.95         0.93 o
  -2 -12   3          0.23         -0.96         1.02 o
  -1 -12   3          3.76          3.77         2.03 o
   0 -12   3          2.09          0.87         2.03 o
 -10 -11   3          1.57          0.45         1.18 o
  -9 -11   3          0.16         -0.06         1.11 o
  -8 -11   3          0.19         -0.63         1.14 o
  -7 -11   3          0.78          0.65         0.85 o
  -6 -11   3          4.49          4.87         1.05 o
  -5 -11   3          3.80          4.84         1.47 o
  -4 -11   3          2.98          2.00         1.39 o
  -3 -11   3          1.99          2.19         0.94 o
  -2 -11   3          0.03         -0.88         0.88 o
  -1 -11   3          4.63          3.72         1.26 o
   0 -11   3          4.36          3.98         1.95 o
   1 -11   3          2.24         -0.44         1.75 o
   2 -11   3          0.77          2.55         2.14 o
 -11 -10   3          4.06          2.59         1.38 o
 -10 -10   3          0.11         -1.02         1.02 o
  -9 -10   3          4.10          3.34         1.27 o
  -8 -10   3          9.93          8.38         1.57 o
  -7 -10   3          0.90          1.02         1.05 o
  -6 -10   3         11.63         13.55         1.80 o
  -5 -10   3          1.32          2.07         0.83 o
  -4 -10   3          0.01          0.15         0.60 o
  -3 -10   3          0.64          1.10         0.79 o
  -2 -10   3          5.58          5.26         1.11 o
  -1 -10   3          3.43          3.20         1.06 o
   0 -10   3          9.66          8.27         1.50 o
   1 -10   3          0.04         -0.08         1.52 o
   2 -10   3          3.44          2.35         1.83 o
   3 -10   3          0.30         -1.58         1.58 o
   4 -10   3          1.11         -0.01         2.08 o
 -12  -9   3          1.66         -1.12         1.12 o
 -11  -9   3          7.46          7.24         1.63 o
 -10  -9   3         11.12          8.35         1.59 o
  -9  -9   3         14.93         14.80         1.84 o
  -8  -9   3          6.80          8.66         1.50 o
  -7  -9   3          8.06         11.55         1.57 o
  -6  -9   3          6.40          4.57         1.19 o
  -5  -9   3          2.13          2.58         1.12 o
  -4  -9   3         42.32         39.82         1.45 o
  -3  -9   3          7.92          9.31         0.86 o
  -2  -9   3          2.45          2.22         0.84 o
  -1  -9   3         60.89         57.96         2.62 o
   0  -9   3         31.27         31.77         2.03 o
   1  -9   3          0.73          0.89         0.77 o
   2  -9   3          5.16          5.30         1.64 o
   3  -9   3          0.33          0.15         1.15 o
   4  -9   3          8.75         10.55         1.92 o
   5  -9   3          0.61         -0.60         1.33 o
 -12  -8   3          0.54          0.15         1.40 o
 -11  -8   3         11.05         13.44         1.95 o
 -10  -8   3          1.97          3.52         1.30 o
  -9  -8   3          9.36         11.60         1.58 o
  -8  -8   3          1.78          2.39         0.65 o
  -7  -8   3         27.96         31.94         1.37 o
  -6  -8   3          0.00         -0.43         0.49 o
  -5  -8   3          2.50          2.56         0.71 o
  -4  -8   3          6.23          5.77         0.52 o
  -3  -8   3         18.93         16.27         0.85 o
  -2  -8   3          8.52          8.34         0.71 o
  -1  -8   3          7.92          6.00         0.85 o
   0  -8   3          0.08         -0.55         0.55 o
   1  -8   3          6.80          8.40         1.00 o
   2  -8   3         18.81         20.95         1.45 o
   3  -8   3          1.32          0.40         1.71 o
   4  -8   3         28.46         27.42         2.29 o
   5  -8   3          0.79          0.15         1.28 o
   6  -8   3          0.58          0.01         1.42 o
   7  -8   3          1.81          1.06         1.66 o
 -12  -7   3          0.82         -0.15         1.39 o
 -11  -7   3          4.71          4.95         1.43 o
 -10  -7   3          2.68          3.31         1.26 o
  -9  -7   3          3.25          3.42         0.82 o
  -8  -7   3          7.43          8.75         0.99 o
  -7  -7   3          5.99          6.20         0.67 o
  -6  -7   3         58.90         57.24         2.34 o
  -5  -7   3         39.11         44.05         1.52 o
  -4  -7   3         41.45         36.49         0.95 o
  -3  -7   3          3.96          2.87         0.41 o
  -2  -7   3         36.38         39.81         1.05 o
  -1  -7   3          0.43          0.83         0.34 o
   0  -7   3         19.37         17.21         0.83 o
   1  -7   3          2.61          1.63         0.62 o
   2  -7   3          1.97          1.18         0.65 o
   3  -7   3         25.99         25.24         1.91 o
   4  -7   3        113.27        113.31         4.28 o
   5  -7   3          9.54          8.59         1.59 o
   6  -7   3          1.60          2.85         1.33 o
   7  -7   3          2.81          4.73         2.85 o
   8  -7   3          0.41         -0.75         2.62 o
 -12  -6   3          1.99          2.45         1.52 o
 -11  -6   3          4.78          3.19         1.47 o
 -10  -6   3          2.78          2.14         1.19 o
  -9  -6   3          0.68          2.16         0.77 o
  -8  -6   3         13.01         15.39         1.56 o
  -7  -6   3          0.21         -0.19         0.43 o
  -6  -6   3         94.70        102.25         2.46 o
  -5  -6   3         77.07         80.07         2.35 o
  -4  -6   3        802.41        776.27         8.58 o
  -3  -6   3        106.88        102.22         1.57 o
  -2  -6   3          1.13          1.04         0.32 o
  -1  -6   3        117.99        120.81         2.16 o
   0  -6   3        143.27        146.32         2.11 o
   1  -6   3          0.66          0.46         0.29 o
   2  -6   3          0.04         -0.10         0.41 o
   3  -6   3         39.61         42.15         1.82 o
   4  -6   3        122.21        123.02         4.30 o
   5  -6   3         47.34         53.79         2.86 o
   6  -6   3         46.14         51.54         5.79 o
   7  -6   3          0.26         -0.44         1.17 o
   8  -6   3          0.29         -1.20         1.20 o
   9  -6   3          0.44         -0.43         2.27 o
 -13  -5   3          0.11         -0.44         1.58 o
 -12  -5   3          2.74          2.79         1.57 o
 -11  -5   3         10.10          9.60         1.84 o
 -10  -5   3          2.64          2.97         1.23 o
  -9  -5   3          8.41          5.93         1.23 o
  -8  -5   3          0.39          0.17         0.46 o
  -7  -5   3         29.61         32.80         1.67 o
  -6  -5   3        190.00        204.53         4.67 o
  -5  -5   3        237.27        232.09         2.84 o
  -4  -5   3        229.66        234.29         2.87 o
  -3  -5   3          0.70          0.55         0.26 o
  -2  -5   3        112.63        116.48         1.69 o
  -1  -5   3        142.49        143.61         2.02 o
   0  -5   3        188.33        195.04         2.61 o
   1  -5   3         99.67        107.96         1.55 o
   2  -5   3          1.85          1.86         0.37 o
   3  -5   3         63.51         59.45         1.44 o
   4  -5   3         13.53         11.83         1.11 o
   5  -5   3         13.99          9.69         1.37 o
   6  -5   3         12.80         12.24         2.91 o
   7  -5   3          0.00          1.10         1.10 o
   8  -5   3          0.68          0.76         1.56 o
   9  -5   3          3.32          2.50         1.86 o
 -13  -4   3          3.08          2.91         1.82 o
 -12  -4   3          0.21         -0.02         1.27 o
 -11  -4   3          0.26          2.06         1.28 o
 -10  -4   3          0.40          1.50         0.84 o
  -9  -4   3         12.70         13.32         1.23 o
  -8  -4   3         13.27         15.12         1.27 o
  -7  -4   3         26.96         27.31         0.73 o
  -6  -4   3        100.33         98.26         1.43 o
  -5  -4   3        117.92        119.29         1.64 o
  -4  -4   3        122.51        129.80         1.75 o
  -3  -4   3        771.69        803.95         8.77 o
  -2  -4   3          2.53          3.48         0.33 o
  -1  -4   3         11.88         16.12         0.46 o
   0  -4   3        484.74        502.51         5.37 o
   1  -4   3         25.83         27.94         0.73 o
   2  -4   3          2.12          1.43         0.30 o
   3  -4   3          6.37          7.42         0.59 o
   4  -4   3          1.42         -0.36         0.42 o
   5  -4   3         27.43         26.21         1.44 o
   6  -4   3         43.13         44.64         1.98 o
   7  -4   3          8.71          5.35         1.23 o
   8  -4   3         15.06         11.61         1.64 o
   9  -4   3          6.41         10.81         2.22 o
  10  -4   3          4.76          4.44         1.44 o
 -12  -3   3          0.04         -0.78         1.27 o
 -11  -3   3          0.76         -0.26         1.18 o
 -10  -3   3          4.98          4.20         0.69 o
  -9  -3   3        105.36        100.59         2.47 o
  -8  -3   3         22.90         22.42         0.73 o
  -7  -3   3          2.63          2.10         0.28 o
  -6  -3   3         41.39         42.52         0.86 o
  -5  -3   3         64.19         64.82         1.07 o
  -4  -3   3        248.60        279.80         3.31 o
  -3  -3   3        886.49        895.97         9.70 o
  -2  -3   3        216.47        195.83         2.25 o
  -1  -3   3       1199.32       1330.93        13.31 o
   0  -3   3       1769.29       1937.45        20.57 o
   1  -3   3         10.10         10.87         0.41 o
   2  -3   3         15.37         16.93         0.59 o
   3  -3   3         75.82         75.96         1.60 o
   4  -3   3         58.46         51.78         1.48 o
   5  -3   3         17.62         15.85         0.83 o
   6  -3   3          4.90          2.73         0.74 o
   7  -3   3         11.10          8.73         1.02 o
   8  -3   3         15.21         10.96         1.22 o
   9  -3   3          3.79          5.12         1.29 o
  10  -3   3          1.48          1.00         1.21 o
  11  -3   3          0.37          1.04         1.21 o
 -12  -2   3          2.35          0.02         1.61 o
 -11  -2   3         10.65         12.53         1.22 o
 -10  -2   3         29.78         26.84         1.71 o
  -9  -2   3          4.18          3.03         0.66 o
  -8  -2   3          8.49          9.67         0.69 o
  -7  -2   3         33.82         34.06         0.78 o
  -6  -2   3         32.34         34.78         0.97 o
  -5  -2   3         56.56         51.98         1.10 o
  -4  -2   3        141.04        132.58         1.92 o
  -3  -2   3          0.01          0.36         0.16 o
  -2  -2   3       2424.17       2626.46        25.84 o
  -1  -2   3         20.27         26.32         0.62 o
   0  -2   3         39.35         40.25         0.69 o
   1  -2   3        201.46        214.05         2.19 o
   2  -2   3        504.19        498.12         5.26 o
   3  -2   3         66.34         63.73         1.26 o
   4  -2   3         24.78         23.61         0.69 o
   5  -2   3        104.20        107.68         1.91 o
   6  -2   3        150.63        160.78         4.18 o
   7  -2   3         38.09         38.39         1.68 o
   8  -2   3          0.15          1.05         0.61 o
   9  -2   3          7.77         10.42         1.69 o
  10  -2   3         20.23         22.05         1.90 o
  11  -2   3          0.00         -1.04         1.09 o
 -12  -1   3          0.17         -0.40         1.12 o
 -11  -1   3          0.32         -0.34         0.88 o
 -10  -1   3          4.77          4.90         1.04 o
  -9  -1   3          8.52          7.65         0.83 o
  -8  -1   3         26.40         25.63         1.20 o
  -7  -1   3         15.35         14.36         0.60 o
  -6  -1   3         43.39         48.19         0.92 o
  -5  -1   3         81.98         88.63         1.28 o
  -4  -1   3         12.88         15.63         0.42 o
  -3  -1   3         12.36          9.07         0.29 o
  -2  -1   3        113.62        126.31         1.42 o
  -1  -1   3        142.00        144.08         1.68 o
   0  -1   3       1796.48       1776.39        15.74 o
   1  -1   3        345.64        325.78         3.29 o
   2  -1   3        284.98        267.35         2.64 o
   3  -1   3        212.53        206.26         2.12 o
   4  -1   3        434.16        467.76         7.24 o
   5  -1   3         13.55         19.98         0.73 o
   6  -1   3        152.70        156.41         2.39 o
   7  -1   3         63.15         61.88         1.81 o
   8  -1   3        125.66        114.71         2.70 o
   9  -1   3          0.56         -0.19         0.82 o
  10  -1   3          4.51          2.97         0.91 o
  11  -1   3          1.23          1.34         0.97 o
  12  -1   3          0.11         -1.06         1.18 o
 -12   0   3          0.04          0.75         1.49 o
 -11   0   3          0.00         -0.95         0.95 o
 -10   0   3          9.69         10.51         1.39 o
  -9   0   3          7.57          9.47         1.56 o
  -8   0   3         32.12         35.96         1.32 o
  -7   0   3        132.94        129.91         2.39 o
  -6   0   3         16.26         16.49         0.56 o
  -5   0   3        131.40        140.59         1.74 o
  -4   0   3        312.41        323.34         3.36 o
  -3   0   3          6.23          7.48         0.56 o
  -2   0   3          0.01          0.07         0.08 o
  -1   0   3          3.44          4.15         0.24 o
   0   0   3        945.02        968.53         8.67 o
   1   0   3          3.81          4.43         0.17 o
   2   0   3          2.18          3.28         0.15 o
   3   0   3       1894.61       1964.92        22.49 o
   4   0   3         43.38         30.05         0.57 o
   5   0   3         26.71         37.03         0.68 o
   6   0   3         97.67         90.06         1.21 o
   7   0   3         49.80         46.08         0.92 o
   8   0   3         12.71         12.96         0.68 o
   9   0   3          2.52          4.83         0.82 o
  10   0   3          6.96          6.60         0.98 o
  11   0   3         11.34         14.36         1.29 o
  12   0   3          2.03          1.30         1.06 o
 -11   1   3          0.00         -1.38         1.50 o
 -10   1   3          6.13          8.01         1.39 o
  -9   1   3          2.41          3.30         1.07 o
  -8   1   3          2.08          1.79         0.59 o
  -7   1   3          2.42          1.66         0.50 o
  -6   1   3          0.77          1.30         0.26 o
  -5   1   3        363.78        367.34         4.41 o
  -4   1   3         31.37         26.28         0.62 o
  -3   1   3          0.76          2.12         0.26 o
  -2   1   3         14.34         12.31         0.30 o
  -1   1   3          2.52          2.73         0.17 o
   0   1   3        345.62        342.52         3.04 o
   1   1   3         77.20         83.68         0.91 o
   2   1   3       2076.27       2051.06        16.45 o
   3   1   3        149.36        149.75         1.44 o
   4   1   3        362.77        370.02         3.89 o
   5   1   3        478.71        508.43         5.93 o
   6   1   3         51.30         51.28         0.97 o
   7   1   3        421.27        430.34         5.05 o
   8   1   3        286.37        279.70         3.59 o
   9   1   3        230.81        228.05         4.09 o
  10   1   3          2.06          2.90         0.88 o
  11   1   3          1.91          0.65         0.76 o
  12   1   3          2.34          2.81         1.00 o
  13   1   3          5.25          6.82         1.71 o
 -11   2   3          0.50          1.99         1.83 o
 -10   2   3          0.15          1.15         1.62 o
  -9   2   3          0.41         -0.98         0.98 o
  -8   2   3          7.43          7.77         0.82 o
  -7   2   3         52.54         46.91         1.51 o
  -6   2   3          1.08          1.21         0.39 o
  -5   2   3          2.70          1.78         0.30 o
  -4   2   3        111.34        121.58         1.83 o
  -3   2   3        308.84        282.32         3.43 o
  -2   2   3         46.68         60.79         1.04 o
  -1   2   3         85.18         91.42         1.07 o
   0   2   3       5292.52       5438.21        47.80 o
   1   2   3         44.44         45.19         0.52 o
   2   2   3        260.86        253.40         2.39 o
   3   2   3        672.15        653.70         5.85 o
   4   2   3         50.00         58.28         0.71 o
   5   2   3        402.30        432.55         4.51 o
   6   2   3        112.34        101.11         1.42 o
   7   2   3         43.70         37.61         1.01 o
   8   2   3         36.89         35.19         0.82 o
   9   2   3        304.48        300.47         4.10 o
  10   2   3          2.58          2.76         0.66 o
  11   2   3          0.51          1.14         0.63 o
  12   2   3          2.89          4.35         1.31 o
  13   2   3          0.57          0.78         1.28 o
 -10   3   3         13.67         12.27         2.38 o
  -9   3   3          0.07          2.59         1.56 o
  -8   3   3          0.00         -0.21         0.77 o
  -7   3   3          0.57          0.39         0.54 o
  -6   3   3          3.88          2.75         0.57 o
  -5   3   3         94.54         87.11         1.74 o
  -4   3   3         68.89         73.42         1.40 o
  -3   3   3          4.21          2.26         0.32 o
  -2   3   3          8.75          7.49         0.36 o
  -1   3   3       4499.95       4825.56        44.53 o
   0   3   3       4832.98       5095.86        53.33 o
   1   3   3       1462.29       1484.19        13.06 o
   2   3   3        395.99        401.00         3.33 o
   3   3   3         58.83         62.04         0.78 o
   4   3   3         52.53         60.48         0.85 o
   5   3   3         77.90         87.26         1.28 o
   6   3   3         20.36         19.84         0.60 o
   7   3   3        596.80        593.28         7.77 o
   8   3   3        119.31        119.04         2.11 o
   9   3   3          8.16          8.62         0.64 o
  10   3   3          5.71          6.41         0.82 o
  11   3   3         14.89         19.12         1.64 o
  12   3   3          0.21          0.02         0.97 o
  13   3   3          0.88          0.75         1.22 o
 -10   4   3          7.34          5.59         2.14 o
  -9   4   3         39.97         46.44         3.89 o
  -8   4   3          0.08         -0.19         0.99 o
  -7   4   3          9.73          6.89         1.76 o
  -6   4   3         11.54         11.53         1.13 o
  -5   4   3         23.24         25.54         1.45 o
  -4   4   3          6.55          5.81         0.66 o
  -3   4   3         11.69         10.38         0.57 o
  -2   4   3         47.28         52.56         1.05 o
  -1   4   3       1099.63       1231.99        12.63 o
   0   4   3        189.73        184.05         2.29 o
   1   4   3         86.96         76.85         1.01 o
   2   4   3        621.53        627.72         5.63 o
   3   4   3        370.74        409.41         4.46 o
   4   4   3         57.90         76.06         0.99 o
   5   4   3         39.15         38.68         0.72 o
   6   4   3       1550.00       1612.93        18.32 o
   7   4   3        411.12        394.06         4.86 o
   8   4   3        239.85        232.11         3.16 o
   9   4   3        117.60        116.90         2.37 o
  10   4   3         46.14         43.41         1.39 o
  11   4   3          0.02          0.81         0.80 o
  12   4   3          2.69          1.80         1.09 o
  13   4   3          0.79         -0.77         1.03 o
  14   4   3          4.24          1.94         1.36 o
  -9   5   3         10.89         12.73         2.64 o
  -8   5   3         10.83         14.84         1.87 o
  -7   5   3          0.34         -0.02         1.40 o
  -6   5   3          5.89          3.84         1.12 o
  -5   5   3          4.29          3.65         0.84 o
  -4   5   3         31.00         30.99         1.09 o
  -3   5   3         52.86         56.05         1.32 o
  -2   5   3          5.73          4.12         0.39 o
  -1   5   3        207.84        236.17         2.82 o
   0   5   3          0.19          1.00         0.22 o
   1   5   3         26.49         24.57         0.53 o
   2   5   3        332.98        364.07         3.57 o
   3   5   3        176.47        183.65         2.01 o
   4   5   3       1856.55       1950.38        20.49 o
   5   5   3        265.18        302.63         7.62 o
   6   5   3          1.66          1.87         0.19 o
   7   5   3        151.32        162.25         2.18 o
   8   5   3          3.77          2.66         0.35 o
   9   5   3          3.61          3.65         0.53 o
  10   5   3          7.45          8.79         0.81 o
  11   5   3          1.16          0.53         0.50 o
  12   5   3         43.23         53.68         2.77 o
  13   5   3         15.66         16.29         1.73 o
  14   5   3          5.54          3.45         1.31 o
  -9   6   3          9.39          7.36         2.53 o
  -8   6   3          0.73         -1.40         1.40 o
  -7   6   3          0.48         -0.22         1.08 o
  -6   6   3          4.15          4.48         1.24 o
  -5   6   3          0.53         -0.87         0.87 o
  -4   6   3         63.96         67.56         4.38 o
  -3   6   3          9.81         10.10         0.68 o
  -2   6   3        180.18        178.24         2.36 o
  -1   6   3          0.67          1.15         0.42 o
   0   6   3          4.29          4.74         0.31 o
   1   6   3        269.29        292.60         3.25 o
   2   6   3          2.59          2.85         0.24 o
   3   6   3        203.31        206.21         2.67 o
   4   6   3       1024.10       1107.45        12.69 o
   5   6   3         78.48         79.00         2.25 o
   6   6   3          4.19          3.38         0.65 o
   7   6   3          0.10          0.23         0.73 o
   8   6   3          0.29         -0.23         0.23 o
   9   6   3          0.13         -0.21         0.29 o
  10   6   3         14.59         13.95         0.72 o
  11   6   3          0.24          0.25         0.45 o
  12   6   3          5.45          7.74         1.11 o
  13   6   3         13.96         14.33         1.54 o
  14   6   3          1.71          0.98         1.20 o
  -8   7   3         15.80         20.94         2.43 o
  -7   7   3          0.22         -1.30         1.30 o
  -6   7   3          3.63          5.23         1.42 o
  -5   7   3          6.16          5.05         1.35 o
  -4   7   3          4.04          2.15         1.07 o
  -3   7   3          0.08         -0.40         0.40 o
  -2   7   3         48.47         45.17         1.29 o
  -1   7   3         20.45         21.83         0.88 o
   0   7   3          1.61          1.87         0.32 o
   1   7   3         71.10         73.07         1.25 o
   2   7   3         59.62         66.37         1.42 o
   3   7   3        366.86        390.01         4.80 o
   4   7   3         98.28        101.94         1.64 o
   5   7   3          0.21          0.44         0.36 o
   6   7   3          2.32          2.79         0.71 o
   7   7   3         46.70         43.96         2.87 o
   8   7   3         22.02         30.36         2.50 o
   9   7   3         57.10         45.63         1.46 o
  10   7   3          0.06          0.06         0.33 o
  11   7   3          3.54          4.84         0.58 o
  12   7   3         35.53         38.42         1.40 o
  13   7   3          0.21          0.18         0.90 o
  14   7   3          0.07          0.59         1.04 o
  -7   8   3          0.36          0.48         2.54 o
  -6   8   3          0.60         -0.25         1.22 o
  -5   8   3          0.52          0.22         1.14 o
  -4   8   3         11.67         12.41         2.22 o
  -3   8   3          3.19          3.42         1.09 o
  -2   8   3         74.76         72.09         1.75 o
  -1   8   3         13.32         13.90         0.78 o
   0   8   3          0.28          0.70         0.43 o
   1   8   3        338.65        330.05         4.07 o
   2   8   3         78.78         84.44         1.38 o
   3   8   3          0.00          0.44         0.20 o
   4   8   3        288.28        288.21         4.04 o
   5   8   3          0.16          0.11         0.24 o
   6   8   3         54.07         60.36         1.41 o
   7   8   3          1.08          1.33         1.24 o
   8   8   3          6.99          3.01         1.31 o
   9   8   3         23.52         16.91         2.16 o
  10   8   3          4.91          3.35         0.46 o
  11   8   3          4.78          4.33         0.61 o
  12   8   3         16.54         21.26         0.93 o
  13   8   3          3.53          3.73         0.79 o
  14   8   3          0.81         -0.20         0.91 o
  -6   9   3          0.35          1.17         1.43 o
  -5   9   3          1.68          0.16         2.11 o
  -4   9   3          8.90         10.28         1.70 o
  -3   9   3          0.05          0.63         1.00 o
  -2   9   3          9.99          9.77         0.99 o
  -1   9   3         65.00         68.95         2.09 o
   0   9   3        152.24        156.28         2.84 o
   1   9   3         37.40         39.98         1.23 o
   2   9   3         66.37         68.59         1.38 o
   3   9   3          3.26          2.84         0.36 o
   4   9   3         57.89         60.34         1.49 o
   5   9   3          0.00          0.46         0.35 o
   6   9   3          0.28          0.02         0.39 o
   7   9   3          1.53          1.37         0.39 o
   9   9   3          0.16         -0.33         1.18 o
  10   9   3          0.11          1.95         1.45 o
  11   9   3          0.92          0.21         0.57 o
  12   9   3          1.72          0.79         0.55 o
  13   9   3         24.64         27.52         1.33 o
  14   9   3          2.79          1.66         1.02 o
  -5  10   3          0.04         -0.37         1.37 o
  -4  10   3          1.17          1.32         2.23 o
  -3  10   3          4.75          5.32         2.00 o
  -2  10   3          5.68          6.07         1.56 o
  -1  10   3          1.05          0.14         0.71 o
   0  10   3         65.21         71.77         2.72 o
   1  10   3         51.28         51.69         2.06 o
   2  10   3         97.83         98.94         2.66 o
   3  10   3         24.43         22.39         0.89 o
   4  10   3         18.64         18.68         1.03 o
   5  10   3          7.35          6.25         0.64 o
   6  10   3          0.45          0.50         0.50 o
   7  10   3          4.30          1.37         0.86 o
   8  10   3         31.53         27.89         1.05 o
  13  10   3         55.81         64.93         2.74 o
  -4  11   3          0.41          1.28         2.08 o
  -3  11   3          0.67          0.67         1.90 o
  -2  11   3          1.01         -0.45         1.49 o
  -1  11   3          5.32          5.37         1.35 o
   0  11   3          0.22         -0.37         0.73 o
   1  11   3          0.00         -0.72         0.72 o
   2  11   3         29.12         27.50         1.60 o
   3  11   3          1.73          0.80         0.92 o
   4  11   3         10.05          8.90         1.16 o
   5  11   3         57.41         57.32         1.84 o
   6  11   3          0.52          0.05         0.56 o
   7  11   3         23.62         21.50         2.27 o
   8  11   3          0.20          0.37         0.46 o
   9  11   3          1.02          1.24         0.43 o
  -2  12   3          0.42         -0.32         2.02 o
  -1  12   3          0.44         -1.55         1.55 o
   0  12   3          0.86          0.46         0.95 o
   1  12   3          9.79         10.40         1.68 o
   2  12   3          0.61         -0.58         0.73 o
   3  12   3         24.80         26.02         2.13 o
   4  12   3          0.02          0.93         0.84 o
   5  12   3         22.26         20.44         1.46 o
   6  12   3          5.00          5.14         0.91 o
   7  12   3          1.47          0.80         0.68 o
   8  12   3          7.97          7.98         0.86 o
   9  12   3         30.56         32.45         2.22 o
  -1  13   3          1.08         -1.45         1.99 o
   0  13   3          5.01          5.38         2.15 o
   1  13   3          0.00         -0.19         1.09 o
   2  13   3          3.70          3.97         0.97 o
   3  13   3         12.90         12.05         1.66 o
   4  13   3         22.45         22.70         1.82 o
   5  13   3          0.71          1.42         1.30 o
   6  13   3          1.11          0.64         1.11 o
   7  13   3         10.86          9.17         1.55 o
   8  13   3          5.41          4.98         1.59 o
   9  13   3         11.87         12.86         3.57 o
  10  13   3         12.33         12.40         0.88 o
   1  14   3          2.35          1.70         1.77 o
   2  14   3          0.55         -0.93         0.99 o
   3  14   3          3.76          6.13         2.05 o
   4  14   3          2.92          4.73         1.90 o
   5  14   3          1.44          1.42         1.45 o
   6  14   3          1.54          1.74         1.51 o
   7  14   3          0.00         -0.32         1.20 o
   8  14   3          5.87          5.20         1.49 o
   9  14   3          2.36          2.24         1.19 o
  10  14   3          2.20          1.79         0.76 o
   4  15   3          0.54         -1.61         1.61 o
   5  15   3          0.80          0.87         1.65 o
   6  15   3          0.53         -0.08         1.46 o
   7  15   3          5.89          7.21         1.91 o
   8  15   3          0.61          0.37         1.37 o
  -8 -12   4          2.28          3.97         1.18 o
  -7 -12   4          0.05         -0.17         1.45 o
  -6 -12   4          0.61         -0.39         1.38 o
  -5 -12   4          2.23          2.33         1.68 o
  -4 -12   4          1.73          1.59         1.64 o
  -3 -12   4          0.00          0.48         0.97 o
  -2 -12   4          1.01          1.75         1.21 o
  -1 -12   4          0.06          0.23         1.82 o
  -9 -11   4          0.61          2.41         1.38 o
  -8 -11   4          1.61          4.17         1.51 o
  -7 -11   4          2.50          3.07         1.06 o
  -6 -11   4          2.82          4.09         1.60 o
  -5 -11   4         10.77          8.36         1.88 o
  -4 -11   4          2.43          2.18         1.00 o
  -3 -11   4          2.50          2.78         1.07 o
  -2 -11   4          3.23          2.91         1.15 o
  -1 -11   4          0.06         -0.31         1.05 o
   0 -11   4          0.18         -0.52         1.69 o
   1 -11   4          0.70          0.48         2.00 o
   2 -11   4          0.07          1.05         2.18 o
 -10 -10   4          0.42          0.14         1.26 o
  -9 -10   4          4.11          5.30         1.53 o
  -8 -10   4          0.35          0.25         1.09 o
  -7 -10   4          0.11         -1.00         1.00 o
  -6 -10   4          1.45          1.09         1.23 o
  -5 -10   4          3.58          3.57         1.06 o
  -4 -10   4          0.33         -0.63         1.24 o
  -3 -10   4          0.65         -0.46         0.81 o
  -2 -10   4          0.04          1.17         0.93 o
  -1 -10   4          2.95          3.45         1.16 o
   0 -10   4          0.01         -0.02         1.07 o
   1 -10   4         16.21         16.79         2.65 o
   2 -10   4          0.20          0.24         1.61 o
   3 -10   4          0.19         -1.15         1.72 o
 -11  -9   4          1.41          1.08         1.44 o
 -10  -9   4          0.02         -1.06         1.06 o
  -9  -9   4          0.02         -0.48         1.09 o
  -8  -9   4          3.47          3.44         1.33 o
  -7  -9   4          9.60          8.78         1.55 o
  -6  -9   4          5.03          3.70         1.28 o
  -5  -9   4          0.00         -0.89         0.89 o
  -4  -9   4          2.36          2.30         0.66 o
  -3  -9   4          7.95          6.63         1.02 o
  -2  -9   4          1.53          1.30         0.85 o
  -1  -9   4         12.87         11.46         1.39 o
   0  -9   4          1.73          2.15         1.01 o
   1  -9   4          1.46          3.07         1.62 o
   2  -9   4          2.70          2.45         1.19 o
   3  -9   4          2.16          2.58         2.29 o
   4  -9   4          0.21         -0.41         1.26 o
   5  -9   4          1.69          0.21         1.47 o
 -12  -8   4          1.82          3.60         1.62 o
 -11  -8   4          2.44          2.71         1.53 o
 -10  -8   4          0.42          0.59         1.15 o
  -9  -8   4         26.28         30.15         2.62 o
  -8  -8   4         27.17         22.37         2.15 o
  -7  -8   4          1.93          1.27         1.12 o
  -6  -8   4          0.92         -0.88         0.88 o
  -5  -8   4         34.82         34.36         1.43 o
  -4  -8   4         30.52         31.81         1.60 o
  -3  -8   4          0.22          0.67         0.57 o
  -2  -8   4          2.73          1.73         0.60 o
  -1  -8   4        153.12        145.00         3.66 o
   0  -8   4         28.23         24.22         1.84 o
   1  -8   4          0.00          0.64         0.68 o
   2  -8   4          6.07          5.04         1.19 o
   3  -8   4          0.17          0.09         1.00 o
   4  -8   4          7.69          7.78         1.65 o
   5  -8   4         10.72         13.83         2.01 o
   6  -8   4          0.32         -0.73         1.43 o
 -12  -7   4          4.84          3.69         1.74 o
 -11  -7   4          0.04          0.36         1.36 o
 -10  -7   4          3.17          4.08         1.44 o
  -9  -7   4          6.44          3.48         1.33 o
  -8  -7   4         15.96         17.73         1.90 o
  -7  -7   4          7.81          7.11         0.80 o
  -6  -7   4          0.02          0.89         0.55 o
  -5  -7   4         51.95         52.72         1.21 o
  -4  -7   4         29.01         26.53         1.07 o
  -3  -7   4         18.51         19.26         1.06 o
  -2  -7   4        287.41        256.42         4.55 o
  -1  -7   4         14.65         14.05         0.82 o
   0  -7   4          9.70          7.96         1.03 o
   1  -7   4          0.11         -0.15         0.61 o
   2  -7   4          9.72         11.48         1.12 o
   3  -7   4          8.00          7.26         1.35 o
   4  -7   4          7.89          6.85         1.49 o
   5  -7   4          2.48          3.25         1.36 o
   6  -7   4          2.04          3.38         1.42 o
   7  -7   4          0.34          1.72         1.43 o
 -12  -6   4          6.23          4.83         1.88 o
 -11  -6   4          1.06         -1.14         1.14 o
 -10  -6   4          2.47          3.15         1.33 o
  -9  -6   4          1.85          3.32         1.21 o
  -8  -6   4          0.19          0.58         0.68 o
  -7  -6   4          7.57          9.51         0.82 o
  -6  -6   4         10.16          7.95         0.53 o
  -5  -6   4        102.98        104.16         2.06 o
  -4  -6   4        724.99        723.71         8.12 o
  -3  -6   4         24.06         20.98         0.92 o
  -2  -6   4          7.58          9.25         0.54 o
  -1  -6   4         35.59         41.51         1.00 o
   0  -6   4         21.93         20.96         0.99 o
   1  -6   4         12.52         10.12         0.64 o
   2  -6   4         12.05         13.62         2.52 o
   3  -6   4         52.71         53.54         2.14 o
   4  -6   4          7.89          6.40         1.34 o
   5  -6   4         16.08         13.49         2.57 o
   6  -6   4          0.28          0.59         1.14 o
   7  -6   4         10.00          9.74         1.74 o
   8  -6   4          1.26          0.11         1.39 o
 -12  -5   4          0.18          0.54         1.44 o
 -11  -5   4          1.10          3.77         1.57 o
 -10  -5   4          0.54          1.30         1.15 o
  -9  -5   4          6.31          8.84         1.58 o
  -8  -5   4          2.16          2.40         0.76 o
  -7  -5   4         45.00         45.62         1.62 o
  -6  -5   4         22.62         25.59         0.81 o
  -5  -5   4       2205.09       2244.58        23.85 o
  -4  -5   4        362.89        369.85         4.40 o
  -3  -5   4         58.68         63.13         1.27 o
  -2  -5   4         34.14         34.47         0.83 o
  -1  -5   4         27.34         29.02         0.86 o
   0  -5   4          1.47          2.92         0.35 o
   1  -5   4          1.06          1.48         0.35 o
   2  -5   4         25.79         24.22         0.89 o
   3  -5   4        498.41        501.49         7.36 o
   4  -5   4         12.82         10.92         1.39 o
   5  -5   4         14.83         14.60         1.58 o
   6  -5   4         16.60         12.74         2.40 o
   7  -5   4          9.74         10.54         1.68 o
   8  -5   4          9.16         14.57         1.92 o
   9  -5   4          0.34          0.73         1.75 o
 -12  -4   4          0.05          0.94         1.57 o
 -11  -4   4          3.33          3.26         1.71 o
 -10  -4   4          0.05          0.01         1.18 o
  -9  -4   4          1.86          3.09         1.30 o
  -8  -4   4          1.07          0.86         0.48 o
  -7  -4   4         19.47         20.57         0.88 o
  -6  -4   4         27.10         24.04         0.77 o
  -5  -4   4        174.59        165.31         2.55 o
  -4  -4   4        153.45        155.99         2.12 o
  -3  -4   4        672.06        681.80         8.19 o
  -2  -4   4          3.72          3.37         0.30 o
  -1  -4   4         13.18         11.29         0.61 o
   0  -4   4        110.46        115.41         1.64 o
   1  -4   4        125.94        118.65         2.25 o
   2  -4   4         89.63         92.30         1.60 o
   3  -4   4         42.88         40.59         1.23 o
   4  -4   4          0.00         -0.46         0.46 o
   5  -4   4         25.66         25.70         1.30 o
   6  -4   4          6.75          4.95         1.20 o
   7  -4   4         11.70         13.07         1.62 o
   8  -4   4          4.06          2.85         3.29 o
   9  -4   4          1.20          1.61         1.67 o
  10  -4   4          1.07          0.55         1.13 o
 -12  -3   4          0.01         -0.57         1.46 o
 -11  -3   4          0.00          1.07         1.36 o
 -10  -3   4         11.24         12.01         1.06 o
  -9  -3   4          2.02          1.74         0.75 o
  -8  -3   4         16.58         15.72         1.16 o
  -7  -3   4         16.97         17.81         0.76 o
  -6  -3   4         21.76         25.47         0.73 o
  -5  -3   4         45.20         43.24         0.91 o
  -4  -3   4        283.48        284.76         3.72 o
  -3  -3   4         94.22         96.93         1.40 o
  -2  -3   4         75.24         73.68         1.05 o
  -1  -3   4        130.50        146.93         2.24 o
   0  -3   4        291.72        356.47         4.42 o
   1  -3   4          4.28          3.98         0.34 o
   2  -3   4        153.49        160.63         2.25 o
   3  -3   4         42.61         46.28         1.12 o
   4  -3   4         12.42         10.12         0.64 o
   5  -3   4        153.80        148.90         3.17 o
   6  -3   4         38.65         35.82         1.70 o
   7  -3   4         13.03         10.69         1.19 o
   8  -3   4         48.00         46.96         2.64 o
   9  -3   4         13.76         10.93         1.53 o
  10  -3   4          4.69          5.05         1.41 o
  11  -3   4          0.00         -0.56         1.63 o
 -12  -2   4          2.30          4.07         1.86 o
 -11  -2   4          0.00         -0.30         0.82 o
 -10  -2   4          0.40         -0.31         1.46 o
  -9  -2   4         41.25         41.77         2.03 o
  -8  -2   4          4.28          3.89         0.63 o
  -7  -2   4         11.95         12.82         0.62 o
  -6  -2   4         12.03         10.34         0.55 o
  -5  -2   4        343.60        340.21         4.42 o
  -4  -2   4        146.11        161.20         2.16 o
  -3  -2   4        137.49        128.00         1.96 o
  -2  -2   4          1.17          0.27         0.18 o
  -1  -2   4       3077.94       3324.88        35.25 o
   0  -2   4         23.94         26.90         0.62 o
   1  -2   4        118.50        145.65         1.96 o
   2  -2   4         23.45         26.24         0.62 o
   3  -2   4         21.38         20.47         0.51 o
   4  -2   4         17.88         18.88         0.91 o
   5  -2   4         85.81         75.24         1.91 o
   6  -2   4         61.30         62.37         1.85 o
   7  -2   4          5.49          6.41         0.91 o
   8  -2   4          1.82          1.84         0.78 o
   9  -2   4         71.94         71.55         2.60 o
  10  -2   4         16.11         20.23         1.89 o
  11  -2   4          0.33         -0.26         1.14 o
 -12  -1   4          0.43          0.31         1.04 o
 -11  -1   4          1.44         -0.16         1.12 o
 -10  -1   4          0.52         -0.35         0.98 o
  -9  -1   4         10.26          7.20         1.74 o
  -8  -1   4          9.80         11.24         0.85 o
  -7  -1   4          6.69          6.47         0.56 o
  -6  -1   4         68.55         67.75         1.36 o
  -5  -1   4         81.88         81.76         1.25 o
  -4  -1   4        109.96        115.61         1.87 o
  -3  -1   4         31.44         26.33         0.53 o
  -2  -1   4        197.68        204.82         2.74 o
  -1  -1   4       1695.87       1739.51        21.36 o
   0  -1   4          0.69          0.19         0.15 o
   1  -1   4          9.25          8.14         0.27 o
   2  -1   4          1.16          1.30         0.19 o
   3  -1   4        257.32        265.61         2.82 o
   4  -1   4         59.26         71.15         1.28 o
   5  -1   4         66.41         56.15         1.04 o
   6  -1   4        353.90        347.39         8.40 o
   7  -1   4         25.94         28.36         1.42 o
   8  -1   4          0.83          0.60         0.60 o
   9  -1   4          0.54         -1.02         1.02 o
  10  -1   4          0.65         -0.32         1.16 o
  11  -1   4          3.60          5.37         1.14 o
  12  -1   4          2.61          2.20         2.91 o
 -12   0   4          0.02         -0.38         1.45 o
 -11   0   4          0.08         -0.96         0.96 o
 -10   0   4         17.64         16.12         1.95 o
  -9   0   4          1.88          1.95         0.97 o
  -8   0   4          0.17         -0.02         0.72 o
  -7   0   4         14.66         12.67         0.77 o
  -6   0   4         26.86         25.75         0.71 o
  -5   0   4         71.59         72.66         1.11 o
  -4   0   4          0.58          0.18         0.19 o
  -3   0   4        225.32        213.48         2.90 o
  -2   0   4         11.30         10.21         0.29 o
  -1   0   4          7.32          7.44         0.40 o
   0   0   4         54.02         53.72         0.72 o
   1   0   4        926.46        968.09         8.73 o
   2   0   4        778.89        762.12         7.33 o
   3   0   4        119.20        130.19         1.72 o
   4   0   4        987.69       1126.55        12.13 o
   5   0   4        131.82        142.60         1.87 o
   6   0   4         15.31         11.03         0.43 o
   7   0   4        275.83        285.07         4.81 o
   8   0   4         11.06         10.59         0.67 o
   9   0   4          2.39          0.74         1.40 o
  10   0   4          0.69         -0.08         0.73 o
  11   0   4         16.02         14.25         1.98 o
  12   0   4          6.50          6.79         1.22 o
 -11   1   4          0.08          0.13         1.64 o
 -10   1   4          0.69          0.24         1.00 o
  -9   1   4          3.72          0.57         0.91 o
  -8   1   4         12.41         12.16         1.55 o
  -7   1   4          0.00         -0.08         0.44 o
  -6   1   4         49.07         51.00         1.28 o
  -5   1   4         61.25         68.68         1.16 o
  -4   1   4        409.09        423.47         6.42 o
  -3   1   4         17.98         14.50         0.41 o
  -2   1   4        167.60        177.38         2.42 o
  -1   1   4       1295.86       1326.10        13.84 o
   0   1   4        341.64        343.76         3.46 o
   1   1   4        474.87        458.15         4.24 o
   2   1   4         45.45         37.68         0.62 o
   3   1   4          5.32          5.34         0.23 o
   4   1   4         87.27        104.68         1.21 o
   5   1   4        255.25        277.20         2.77 o
   6   1   4         28.24         24.62         0.78 o
   7   1   4         41.23         45.01         0.99 o
   8   1   4        100.83         91.33         1.60 o
   9   1   4         16.24         13.18         1.02 o
  10   1   4          1.08          1.13         1.18 o
  11   1   4         13.18         13.15         1.17 o
  12   1   4         12.21         14.00         1.27 o
  13   1   4          1.10          2.72         1.52 o
 -11   2   4          0.43          0.50         1.83 o
 -10   2   4          1.31         -0.46         1.45 o
  -9   2   4          7.60          5.30         1.32 o
  -8   2   4          8.05          5.29         0.97 o
  -7   2   4          1.05          0.64         0.50 o
  -6   2   4         19.28         19.08         0.92 o
  -5   2   4          8.67          9.90         0.50 o
  -4   2   4        375.62        380.73         4.25 o
  -3   2   4         79.01         78.14         1.21 o
  -2   2   4        544.15        546.66         5.75 o
  -1   2   4          0.15          0.59         0.17 o
   0   2   4        399.14        399.11         3.55 o
   1   2   4        168.01        171.76         1.93 o
   2   2   4        182.23        174.73         1.83 o
   3   2   4         50.52         62.54         0.80 o
   4   2   4          4.13          5.65         0.23 o
   5   2   4       1230.68       1331.85        11.85 o
   6   2   4         10.20          9.14         0.49 o
   7   2   4         58.88         57.05         0.99 o
   8   2   4         68.11         69.15         1.18 o
   9   2   4         10.99         12.11         0.70 o
  10   2   4          2.85          3.64         0.71 o
  11   2   4          1.92          0.80         0.64 o
  12   2   4          0.03         -1.06         1.06 o
  13   2   4          1.22          2.76         1.40 o
 -10   3   4          0.81         -0.08         1.75 o
  -9   3   4          0.00         -0.65         1.28 o
  -8   3   4          9.31         10.54         1.51 o
  -7   3   4          7.94          6.74         2.47 o
  -6   3   4          0.01         -0.37         0.41 o
  -5   3   4        113.13        106.36         1.92 o
  -4   3   4         10.41          9.40         0.76 o
  -3   3   4         32.15         31.53         0.81 o
  -2   3   4         51.82         43.14         0.90 o
  -1   3   4        205.68        233.21         2.76 o
   0   3   4        191.85        184.36         2.12 o
   1   3   4         83.31        114.38         1.30 o
   2   3   4        592.79        591.93         5.62 o
   3   3   4        872.89        875.80         8.23 o
   4   3   4          6.26          9.04         0.24 o
   5   3   4         26.92         32.58         0.60 o
   6   3   4        393.10        418.83         5.81 o
   7   3   4         33.43         30.17         0.81 o
   8   3   4         44.29         46.47         1.13 o
   9   3   4         39.26         37.17         1.15 o
  10   3   4          1.66          2.24         0.89 o
  11   3   4          8.04          6.84         1.20 o
  12   3   4          0.03          0.08         1.01 o
  13   3   4          0.15          0.76         1.24 o
 -10   4   4          5.28          7.91         2.28 o
  -9   4   4         20.88         17.88         2.70 o
  -8   4   4          1.03          1.51         1.11 o
  -7   4   4          0.32          0.15         0.92 o
  -6   4   4         19.29         17.36         0.99 o
  -5   4   4          0.88          1.34         0.66 o
  -4   4   4         28.50         29.32         1.31 o
  -3   4   4        380.14        388.36         5.13 o
  -2   4   4         82.34         98.64         1.59 o
  -1   4   4       2376.87       2519.18        24.95 o
   0   4   4       3695.05       4068.64        42.65 o
   1   4   4         25.96         38.83         0.67 o
   2   4   4        496.11        530.59         4.83 o
   3   4   4         23.86         19.62         0.35 o
   4   4   4         72.97         72.27         1.01 o
   5   4   4          0.05          0.45         0.28 o
   6   4   4          8.70         10.47         0.42 o
   7   4   4        223.11        201.54         2.73 o
   8   4   4        718.43        706.27         9.24 o
   9   4   4          2.58          2.12         0.43 o
  10   4   4         13.08         10.31         1.04 o
  11   4   4          2.95          2.97         0.99 o
  12   4   4          0.05          0.18         1.31 o
  13   4   4          6.97          7.61         1.49 o
  14   4   4          0.75          0.79         1.46 o
  -9   5   4          1.42          2.28         1.95 o
  -8   5   4          6.12          5.01         1.48 o
  -7   5   4          0.70          0.74         0.97 o
  -6   5   4          2.24          4.28         2.14 o
  -5   5   4          2.31          2.64         0.99 o
  -4   5   4          9.94          8.28         0.67 o
  -3   5   4          3.78          3.39         0.49 o
  -2   5   4         54.76         60.38         1.23 o
  -1   5   4        208.05        214.44         2.87 o
   0   5   4          0.01          0.71         0.23 o
   1   5   4        609.59        644.20         6.23 o
   2   5   4          2.64          1.47         0.35 o
   3   5   4        148.05        153.57         1.76 o
   4   5   4        112.74        115.94         1.49 o
   5   5   4          0.14          0.30         0.17 o
   6   5   4         25.99         28.30         0.53 o
   7   5   4        146.42        143.59         1.84 o
   8   5   4          2.95          2.97         0.44 o
   9   5   4         44.95         45.67         1.26 o
  10   5   4         14.19         15.61         0.83 o
  11   5   4          2.53          3.13         0.61 o
  12   5   4          1.53          0.10         0.86 o
  13   5   4         39.03         46.17         2.64 o
  14   5   4          3.07          2.33         1.32 o
  -8   6   4          1.07          0.53         1.33 o
  -7   6   4          0.05         -0.78         1.95 o
  -6   6   4          2.22          3.72         1.24 o
  -5   6   4          7.76          6.88         1.35 o
  -4   6   4         14.29         17.14         1.47 o
  -3   6   4         10.69         10.57         0.80 o
  -2   6   4        274.78        273.30         3.62 o
  -1   6   4         39.27         43.20         0.93 o
   0   6   4         19.08         15.92         0.86 o
   1   6   4        271.89        276.88         3.36 o
   2   6   4          2.70          1.74         0.23 o
   3   6   4        341.89        357.78         4.38 o
   4   6   4         79.59         82.04         1.18 o
   5   6   4         81.24         87.38         1.19 o
   6   6   4         43.95         45.63         0.89 o
   7   6   4          0.02          0.08         0.16 o
   8   6   4        230.95        228.67         3.18 o
   9   6   4          0.97          0.62         0.34 o
  10   6   4         43.31         45.17         1.27 o
  11   6   4          0.89          1.13         0.47 o
  12   6   4          9.62          9.95         0.97 o
  13   6   4         16.94         20.94         1.81 o
  14   6   4          0.44          0.77         1.13 o
  -8   7   4          4.42          1.79         3.21 o
  -7   7   4          3.47          2.95         2.29 o
  -6   7   4          0.09         -0.24         1.14 o
  -5   7   4         41.97         46.21         2.72 o
  -4   7   4          0.00          0.80         0.93 o
  -3   7   4         28.39         26.23         1.21 o
  -2   7   4         31.92         32.37         1.16 o
  -1   7   4        676.27        667.16         9.05 o
   0   7   4        282.60        281.33         3.44 o
   1   7   4         12.48         12.45         0.51 o
   2   7   4         77.20         73.36         1.53 o
   3   7   4       1295.57       1318.42        15.19 o
   4   7   4        195.50        213.99         2.81 o
   5   7   4          2.64          3.88         0.26 o
   6   7   4         16.41         15.70         0.87 o
   7   7   4          7.63          8.42         1.53 o
   8   7   4          1.54          1.67         0.28 o
   9   7   4          1.18          0.85         0.27 o
  10   7   4         10.42          8.70         0.45 o
  11   7   4          9.60          9.77         0.84 o
  12   7   4         14.28         15.21         0.77 o
  13   7   4          0.01         -0.45         1.65 o
  14   7   4          0.05         -0.86         1.86 o
  -7   8   4          0.43         -0.10         1.43 o
  -6   8   4          2.15          2.22         1.38 o
  -5   8   4          9.21         10.51         1.72 o
  -4   8   4          8.01         10.27         1.56 o
  -3   8   4         13.94         12.87         1.52 o
  -2   8   4          5.70          3.10         0.58 o
  -1   8   4         49.74         49.20         1.41 o
   0   8   4        115.06        112.63         2.20 o
   1   8   4          5.50          3.69         0.44 o
   2   8   4          8.19          7.45         0.43 o
   3   8   4         26.99         26.04         0.62 o
   4   8   4          4.10          4.22         0.54 o
   5   8   4         61.00         52.84         1.07 o
   6   8   4          2.60          2.72         0.65 o
   7   8   4         11.29          6.45         1.53 o
   8   8   4         96.53         91.01         4.64 o
   9   8   4          3.85          3.59         1.45 o
  10   8   4          0.88          0.36         0.38 o
  11   8   4          1.00          0.75         0.49 o
  12   8   4          0.00         -0.48         1.09 o
  13   8   4          8.45          9.45         1.30 o
  14   8   4          0.42         -0.05         0.98 o
  -6   9   4          1.45          1.65         3.73 o
  -5   9   4          0.35          0.21         1.29 o
  -4   9   4          0.97         -0.57         1.13 o
  -3   9   4         39.13         42.14         2.61 o
  -2   9   4          7.87          8.62         1.00 o
  -1   9   4          3.71          2.21         0.60 o
   0   9   4         58.56         57.05         1.56 o
   1   9   4          4.53          4.16         0.57 o
   2   9   4         22.17         23.57         0.79 o
   3   9   4          8.09          6.12         0.43 o
   4   9   4         40.44         40.61         1.27 o
   5   9   4          4.58          4.11         0.47 o
   6   9   4         31.75         28.86         0.89 o
   7   9   4         27.45         22.36         0.86 o
   8   9   4         41.07         33.71         3.02 o
   9   9   4         25.45         30.76         2.93 o
  10   9   4          2.81          0.38         1.43 o
  11   9   4          0.85          0.08         1.37 o
  12   9   4          2.35          3.00         0.57 o
  13   9   4          0.56          0.41         0.60 o
  14   9   4          0.50          0.15         1.36 o
  -5  10   4          1.38          0.62         2.00 o
  -4  10   4          1.08          0.19         1.37 o
  -3  10   4          1.99          2.20         1.30 o
  -2  10   4          1.21          1.82         1.15 o
  -1  10   4          0.34         -0.49         0.62 o
   0  10   4         21.06         20.78         2.26 o
   1  10   4        111.90        104.05         2.45 o
   2  10   4         69.51         67.88         1.90 o
   3  10   4         47.99         47.22         1.30 o
   4  10   4          4.18          4.50         0.65 o
   5  10   4         25.50         27.93         1.12 o
   6  10   4          3.18          4.99         0.66 o
   7  10   4         50.82         39.43         1.37 o
   8  10   4          1.22          2.86         0.42 o
  11  10   4          0.28          0.95         1.68 o
  12  10   4          7.63          9.59         2.53 o
  13  10   4          0.20          1.56         2.03 o
  -4  11   4          0.87          0.81         1.95 o
  -3  11   4          0.05          1.62         1.83 o
  -2  11   4         10.35         12.54         2.40 o
  -1  11   4          0.30         -0.31         1.73 o
   0  11   4          0.01         -0.73         0.73 o
   1  11   4         14.80         11.57         1.17 o
   2  11   4          6.50          6.40         1.00 o
   3  11   4          0.42         -0.36         0.56 o
   4  11   4          3.23          3.16         0.83 o
   5  11   4         13.10         10.79         0.87 o
   6  11   4          9.14          8.56         0.70 o
   7  11   4          1.75          1.38         0.58 o
   8  11   4         10.37         10.03         0.80 o
  -2  12   4          0.10         -1.77         1.77 o
  -1  12   4         11.77         12.06         2.53 o
   0  12   4          0.10         -0.18         0.94 o
   1  12   4          0.81          0.32         0.84 o
   2  12   4         12.95          9.82         1.06 o
   3  12   4          0.08         -0.51         0.51 o
   4  12   4         26.73         27.12         1.77 o
   5  12   4          0.35          1.18         0.77 o
   6  12   4          6.90          7.40         1.37 o
   7  12   4          1.58          2.05         1.40 o
   8  12   4          2.89          2.59         0.67 o
   9  12   4          0.29         -0.17         0.53 o
  -1  13   4          1.48          0.18         2.07 o
   0  13   4          0.48          0.54         1.90 o
   1  13   4          0.48         -0.47         1.39 o
   2  13   4          6.49          5.55         1.03 o
   3  13   4          5.54          5.84         1.36 o
   4  13   4         31.08         28.12         1.98 o
   5  13   4          0.97         -0.39         0.86 o
   6  13   4          0.18          0.25         1.12 o
   7  13   4         25.91         27.25         2.28 o
   8  13   4         16.92         18.35         1.27 o
   9  13   4          5.99          7.01         0.84 o
   1  14   4          0.09          1.14         1.69 o
   2  14   4          0.70          0.45         1.04 o
   3  14   4          6.69          5.28         2.01 o
   4  14   4          3.95          3.29         1.68 o
   5  14   4          1.06          0.29         1.43 o
   6  14   4         10.27          8.03         1.75 o
   7  14   4          4.48          4.41         1.50 o
   8  14   4         30.74         33.50         2.59 o
   9  14   4          0.04         -0.35         0.74 o
  10  14   4          9.78          9.19         0.87 o
   4  15   4          1.60          2.30         1.89 o
   5  15   4          0.00         -1.38         1.38 o
   7  15   4          1.97          0.30         1.39 o
   8  15   4          0.58         -0.59         1.25 o
  -6 -12   5          0.52          1.32         1.61 o
  -5 -12   5          0.25          0.93         1.62 o
  -4 -12   5          1.49         -1.06         1.62 o
  -3 -12   5          0.81         -0.65         1.03 o
  -2 -12   5         14.55         15.06         2.49 o
  -8 -11   5          0.06          1.28         1.43 o
  -7 -11   5          4.30          2.55         1.63 o
  -6 -11   5          0.31         -0.76         1.12 o
  -5 -11   5          0.39          0.18         1.43 o
  -4 -11   5          2.99          3.47         0.98 o
  -3 -11   5          0.15         -0.53         0.95 o
  -2 -11   5          0.14          0.57         1.12 o
  -1 -11   5          0.03         -1.07         1.67 o
   0 -11   5          0.60         -0.57         1.93 o
   1 -11   5          2.33          2.77         2.22 o
 -10 -10   5          0.20         -1.24         1.24 o
  -9 -10   5          0.05          1.02         1.28 o
  -8 -10   5          0.55          0.52         1.19 o
  -7 -10   5          0.32          0.12         1.20 o
  -6 -10   5          0.99          2.05         1.37 o
  -5 -10   5         11.90         18.85         1.68 o
  -4 -10   5          0.00         -0.15         0.71 o
  -3 -10   5          0.25          0.78         0.92 o
  -2 -10   5          3.14          2.91         1.14 o
  -1 -10   5          0.05         -0.71         0.97 o
   0 -10   5          0.24          2.71         1.78 o
   1 -10   5          1.49          0.12         1.77 o
   2 -10   5          0.15         -1.42         1.42 o
   3 -10   5          2.47          1.62         2.02 o
 -10  -9   5          2.07          1.58         1.44 o
  -9  -9   5          0.70          3.56         1.47 o
  -8  -9   5          2.55         -0.82         1.13 o
  -7  -9   5          0.25          0.70         1.12 o
  -6  -9   5          5.45          6.27         1.53 o
  -5  -9   5         12.45         12.11         1.02 o
  -4  -9   5          0.39         -0.61         0.61 o
  -3  -9   5         32.95         34.78         1.67 o
  -2  -9   5          0.86          0.19         0.87 o
  -1  -9   5          0.19          0.39         0.85 o
   0  -9   5          0.26         -0.77         0.90 o
   1  -9   5          1.03          0.50         1.51 o
   2  -9   5          0.14          0.22         1.11 o
   3  -9   5          3.24          3.38         1.45 o
   4  -9   5          0.21          1.57         1.49 o
   5  -9   5          1.16          1.52         1.63 o
 -11  -8   5          0.47         -1.14         1.25 o
 -10  -8   5          0.78         -1.00         1.21 o
  -9  -8   5          1.62          1.25         1.21 o
  -8  -8   5          0.97          0.71         1.12 o
  -7  -8   5          8.82          7.10         1.51 o
  -6  -8   5         18.18         17.90         2.08 o
  -5  -8   5          5.12          3.48         0.80 o
  -4  -8   5          2.11          0.84         0.95 o
  -3  -8   5          0.15          0.56         0.73 o
  -2  -8   5         22.15         19.91         1.26 o
  -1  -8   5          1.03          1.17         1.27 o
   0  -8   5         13.39         12.28         1.20 o
   1  -8   5          2.09          1.03         0.78 o
   2  -8   5          0.98          0.26         0.99 o
   3  -8   5          2.06          2.74         1.30 o
   4  -8   5          4.17          3.46         1.46 o
   5  -8   5          0.19         -1.39         1.39 o
   6  -8   5          2.94          1.30         1.56 o
 -11  -7   5          1.46          1.47         1.57 o
 -10  -7   5         16.69         17.79         2.32 o
  -9  -7   5          0.45          1.37         1.26 o
  -8  -7   5          0.45          1.13         1.19 o
  -7  -7   5         18.08         17.35         1.96 o
  -6  -7   5        102.53         97.50         2.75 o
  -5  -7   5         14.14         12.37         1.05 o
  -4  -7   5         11.89         12.97         1.13 o
  -3  -7   5          8.79          8.22         1.03 o
  -2  -7   5         62.68         62.11         2.12 o
  -1  -7   5          8.29          5.93         0.77 o
   0  -7   5         24.29         20.15         1.32 o
   1  -7   5          8.27          7.67         1.02 o
   2  -7   5          0.50          0.09         0.90 o
   3  -7   5         16.47         17.97         1.82 o
   4  -7   5          9.27         10.60         3.25 o
   5  -7   5         12.82         12.35         1.85 o
   6  -7   5          0.24         -1.20         1.20 o
   7  -7   5          0.01         -1.33         1.37 o
 -12  -6   5          0.04         -0.25         1.45 o
 -11  -6   5          4.45          7.33         1.86 o
 -10  -6   5         11.03         11.62         2.00 o
  -9  -6   5         18.97         22.86         2.30 o
  -8  -6   5          3.09          4.07         1.38 o
  -7  -6   5         38.07         45.22         3.02 o
  -6  -6   5         30.68         28.78         1.24 o
  -5  -6   5          1.26          1.85         0.50 o
  -4  -6   5          9.81          9.67         0.65 o
  -3  -6   5         90.72         92.21         2.12 o
  -2  -6   5          0.37         -0.28         0.45 o
  -1  -6   5          6.74          3.30         0.90 o
   0  -6   5         13.12         13.07         1.00 o
   1  -6   5         14.68         17.57         1.20 o
   2  -6   5          1.65          1.69         0.67 o
   3  -6   5          5.19          5.32         1.19 o
   4  -6   5          1.52          0.32         1.02 o
   5  -6   5          0.12         -0.97         0.97 o
   6  -6   5          5.13          6.66         1.50 o
   7  -6   5          0.12         -0.42         1.27 o
   8  -6   5          1.80          1.50         1.53 o
 -12  -5   5          0.51          2.09         1.78 o
 -11  -5   5          0.23         -0.75         1.30 o
 -10  -5   5          0.01         -1.06         1.06 o
  -9  -5   5          2.06          2.16         1.20 o
  -8  -5   5          0.94          1.09         1.09 o
  -7  -5   5          0.30          0.84         0.51 o
  -6  -5   5          7.16          6.06         0.62 o
  -5  -5   5          3.15          2.84         0.41 o
  -4  -5   5          1.87          1.56         0.40 o
  -3  -5   5         17.41         15.84         0.61 o
  -2  -5   5          5.23          8.64         0.49 o
  -1  -5   5         44.68         39.87         0.98 o
   0  -5   5          0.84          0.37         0.30 o
   1  -5   5         28.44         30.99         1.21 o
   2  -5   5         37.97         35.91         0.96 o
   3  -5   5         59.86         57.58         2.19 o
   4  -5   5        143.64        140.70         4.65 o
   5  -5   5          0.92          0.09         0.94 o
   6  -5   5          6.82          8.69         1.52 o
   7  -5   5          2.57          2.13         1.29 o
   8  -5   5          0.00         -0.73         1.26 o
   9  -5   5          0.10         -1.47         1.47 o
 -12  -4   5          6.41          6.87         2.18 o
 -11  -4   5          0.51          2.00         1.51 o
 -10  -4   5          9.57         11.12         1.99 o
  -9  -4   5          6.63          6.58         1.00 o
  -8  -4   5         38.36         45.17         1.48 o
  -7  -4   5          0.83          1.21         0.57 o
  -6  -4   5        296.72        299.71         4.51 o
  -5  -4   5        161.71        152.21         2.05 o
  -4  -4   5         75.14         75.83         1.47 o
  -3  -4   5         14.45         11.85         0.53 o
  -2  -4   5         16.88         17.36         0.58 o
  -1  -4   5          1.62          1.18         0.30 o
   0  -4   5        164.21        172.48         2.43 o
   1  -4   5          8.54          8.36         0.47 o
   2  -4   5         60.29         58.18         1.36 o
   3  -4   5         45.44         45.68         1.29 o
   4  -4   5        769.56        744.11        11.57 o
   5  -4   5          0.12         -0.03         0.76 o
   6  -4   5         26.86         23.53         1.89 o
   7  -4   5          4.96          3.86         1.18 o
   8  -4   5         38.65         44.69         2.83 o
   9  -4   5          0.21         -0.13         1.68 o
  10  -4   5          0.14         -1.63         1.63 o
 -12  -3   5          1.75          2.52         1.94 o
 -11  -3   5          1.93          3.20         1.72 o
 -10  -3   5          3.69          4.48         0.94 o
  -9  -3   5          1.49          0.24         0.74 o
  -8  -3   5          7.65          5.18         0.93 o
  -7  -3   5        172.53        172.06         3.83 o
  -6  -3   5        367.44        351.42         4.69 o
  -5  -3   5         22.25         26.65         0.86 o
  -4  -3   5          1.09          1.38         0.29 o
  -3  -3   5        167.85        167.90         2.14 o
  -2  -3   5        168.10        180.28         2.13 o
  -1  -3   5         30.68         24.81         0.89 o
   0  -3   5         46.74         46.47         0.97 o
   1  -3   5         83.07         79.64         1.84 o
   2  -3   5        165.85        154.58         2.44 o
   3  -3   5        183.28        174.48         2.40 o
   4  -3   5         13.41         13.90         0.77 o
   5  -3   5         81.12         75.09         2.11 o
   6  -3   5         63.24         64.95         2.06 o
   7  -3   5          2.85          4.46         0.81 o
   8  -3   5          0.12         -0.26         1.00 o
   9  -3   5         19.48         14.43         1.68 o
  10  -3   5          2.65          2.38         1.28 o
 -12  -2   5          2.06          3.40         1.99 o
 -11  -2   5          0.64          0.88         0.94 o
 -10  -2   5          0.65          0.91         0.88 o
  -9  -2   5          7.52          6.93         1.12 o
  -8  -2   5         48.65         49.92         2.21 o
  -7  -2   5          3.44          3.29         0.64 o
  -6  -2   5         13.27         13.04         0.65 o
  -5  -2   5          5.17          6.74         0.44 o
  -4  -2   5          0.42          0.06         0.25 o
  -3  -2   5         22.26         23.95         0.63 o
  -2  -2   5         65.41         81.40         1.42 o
  -1  -2   5        384.74        428.52         6.15 o
   0  -2   5        478.38        489.45         6.70 o
   1  -2   5         19.53         24.35         0.67 o
   2  -2   5          0.06         -0.19         0.22 o
   3  -2   5        133.84        132.50         1.78 o
   4  -2   5        431.30        414.52         5.02 o
   5  -2   5         24.41         26.63         1.46 o
   6  -2   5        172.23        179.62         3.65 o
   7  -2   5         16.53         15.30         1.07 o
   8  -2   5        103.18        106.58         4.67 o
   9  -2   5          4.47          2.42         1.69 o
  10  -2   5          4.81          5.67         1.38 o
  11  -2   5          1.03          0.04         1.18 o
 -11  -1   5          2.08          2.60         1.13 o
 -10  -1   5          0.02          0.23         0.86 o
  -9  -1   5         61.70         66.06         2.80 o
  -8  -1   5          0.60          0.89         0.78 o
  -7  -1   5         10.99          9.86         0.92 o
  -6  -1   5          0.01          0.16         0.35 o
  -5  -1   5         13.70         15.57         0.61 o
  -4  -1   5          2.13          1.81         0.28 o
  -3  -1   5         32.78         31.72         0.81 o
  -2  -1   5        620.86        638.27        10.67 o
  -1  -1   5       2012.43       2236.69        22.17 o
   0  -1   5       1811.21       1960.73        19.81 o
   1  -1   5        273.75        278.89         3.42 o
   2  -1   5        497.77        516.20         5.88 o
   3  -1   5        150.21        161.46         2.02 o
   4  -1   5          2.22          2.30         0.26 o
   5  -1   5        165.91        166.14         2.39 o
   6  -1   5         24.78         23.97         1.11 o
   7  -1   5        188.46        167.15         3.98 o
   8  -1   5        122.84        114.93         2.81 o
   9  -1   5          4.63          4.42         0.90 o
  10  -1   5         14.71         14.79         1.35 o
  11  -1   5          0.20         -0.03         1.08 o
  12  -1   5          0.26          0.79         1.33 o
 -11   0   5          0.75         -0.37         1.43 o
 -10   0   5          9.47          7.67         1.37 o
  -9   0   5         12.83         13.02         1.45 o
  -8   0   5         12.82         12.82         1.46 o
  -7   0   5          5.43          5.38         0.88 o
  -6   0   5          4.83          5.03         0.61 o
  -5   0   5        100.12         98.54         1.88 o
  -4   0   5          0.23         -0.01         0.19 o
  -3   0   5          7.28          8.36         0.41 o
  -2   0   5          6.99         11.66         0.38 o
  -1   0   5          0.09          0.68         0.19 o
   0   0   5        175.46        174.88         2.08 o
   1   0   5         70.28         81.74         1.09 o
   2   0   5        171.26        170.86         2.06 o
   3   0   5        167.88        180.34         1.93 o
   4   0   5        143.32        150.91         2.23 o
   5   0   5         68.68         72.87         1.29 o
   6   0   5         16.51          9.81         0.46 o
   7   0   5          1.40          0.80         0.47 o
   8   0   5          9.58          7.92         0.82 o
   9   0   5          4.76          5.60         0.92 o
  10   0   5          0.28          1.56         0.76 o
  11   0   5          4.27          3.87         1.21 o
  12   0   5          2.26          3.60         1.10 o
 -11   1   5          0.30          0.88         1.78 o
 -10   1   5          7.22          5.02         1.80 o
  -9   1   5          3.53          2.53         2.27 o
  -8   1   5          0.54         -0.06         0.78 o
  -7   1   5         44.58         45.21         1.84 o
  -6   1   5         28.54         26.31         0.98 o
  -5   1   5          5.36          4.77         0.35 o
  -4   1   5         24.88         26.32         0.77 o
  -3   1   5          8.74         10.06         0.47 o
  -2   1   5          3.27          4.51         0.33 o
  -1   1   5         16.29         17.11         0.47 o
   0   1   5        253.64        290.81         2.85 o
   1   1   5        125.25        116.81         1.48 o
   2   1   5        260.73        263.53         3.13 o
   3   1   5        158.94        175.43         1.84 o
   4   1   5        360.99        396.56         3.82 o
   5   1   5          0.37          0.52         0.18 o
   6   1   5         57.98         63.15         1.17 o
   7   1   5        234.35        230.45         2.84 o
   8   1   5         47.18         37.15         1.07 o
   9   1   5         13.32         12.96         1.04 o
  10   1   5          7.03          7.32         0.94 o
  11   1   5          4.40          4.94         0.96 o
  12   1   5          3.29          2.92         0.96 o
  13   1   5          1.69          0.88         1.44 o
 -10   2   5          0.03          0.83         1.71 o
  -9   2   5          7.97          7.16         1.87 o
  -8   2   5          9.59          9.32         1.17 o
  -7   2   5         36.09         32.37         1.66 o
  -6   2   5         14.60         17.14         1.18 o
  -5   2   5          0.28          0.45         0.36 o
  -4   2   5         39.10         42.18         1.08 o
  -3   2   5         28.27         23.41         0.71 o
  -2   2   5          8.37          6.57         0.39 o
  -1   2   5         55.01         57.34         0.94 o
   0   2   5         99.15         90.58         1.14 o
   1   2   5         20.42         21.80         0.48 o
   2   2   5         98.33         97.82         1.18 o
   3   2   5        243.89        274.05         2.67 o
   4   2   5        900.53        963.53         9.68 o
   5   2   5         12.30         14.03         0.57 o
   6   2   5         26.60         28.62         0.58 o
   7   2   5         70.77         64.70         0.99 o
   8   2   5         21.43         23.51         0.66 o
   9   2   5          5.32          5.12         0.60 o
  10   2   5          6.37          6.29         0.81 o
  11   2   5          9.19          8.43         0.93 o
  12   2   5          2.26          2.67         0.77 o
  13   2   5          0.45         -0.63         1.20 o
 -10   3   5          0.75          2.13         1.87 o
  -9   3   5          1.45         -0.25         1.43 o
  -8   3   5          2.91          1.51         1.07 o
  -7   3   5         22.53         21.47         1.86 o
  -6   3   5         37.35         39.16         1.80 o
  -5   3   5         57.27         49.33         1.28 o
  -4   3   5         90.10         97.43         1.66 o
  -3   3   5          4.38          5.13         0.46 o
  -2   3   5          0.58          0.81         0.26 o
  -1   3   5        672.95        721.53         7.43 o
   0   3   5        969.49       1043.33         9.92 o
   1   3   5         46.03         41.80         0.75 o
   2   3   5        160.80        167.24         1.82 o
   3   3   5          7.85          5.62         0.25 o
   4   3   5        513.63        502.32         5.20 o
   5   3   5         88.86         94.39         1.17 o
   6   3   5         71.89         76.55         1.03 o
   7   3   5        243.32        236.85         2.45 o
   8   3   5        220.51        222.12         2.66 o
   9   3   5          0.00         -0.11         0.29 o
  10   3   5         54.53         56.35         2.57 o
  11   3   5          1.87          1.72         1.31 o
  12   3   5         12.18         13.13         1.67 o
  13   3   5         18.39         19.62         2.03 o
  -9   4   5          0.36          0.64         1.65 o
  -8   4   5          0.82          2.88         1.26 o
  -7   4   5          2.86          1.54         1.10 o
  -6   4   5         15.60         13.66         1.49 o
  -5   4   5          3.88          4.42         0.60 o
  -4   4   5          3.99          6.32         0.60 o
  -3   4   5         30.27         27.66         0.97 o
  -2   4   5          2.98          4.22         0.40 o
  -1   4   5          0.59          0.99         0.29 o
   0   4   5        520.04        615.04         6.89 o
   1   4   5        300.51        322.30         3.30 o
   2   4   5        192.90        210.31         2.22 o
   3   4   5        166.41        154.21         1.68 o
   4   4   5        115.87        115.22         1.29 o
   5   4   5          2.21          4.13         0.30 o
   6   4   5        138.65        151.02         1.98 o
   7   4   5        208.94        214.90         2.52 o
   8   4   5       1209.37       1180.25        15.11 o
   9   4   5          0.18          0.64         0.39 o
  10   4   5         12.22         11.70         0.83 o
  11   4   5          5.22          8.63         1.25 o
  12   4   5          0.71          0.67         1.30 o
  13   4   5          0.96         -0.86         1.05 o
  14   4   5          1.62          2.34         1.40 o
  -9   5   5          0.54         -0.84         1.63 o
  -8   5   5          4.58          7.81         2.94 o
  -7   5   5          0.02          1.25         2.62 o
  -6   5   5          6.64          6.07         1.25 o
  -5   5   5         22.44         19.27         1.68 o
  -4   5   5        116.69        111.46         2.68 o
  -3   5   5        186.35        185.95         2.96 o
  -2   5   5        674.83        706.59         8.50 o
  -1   5   5        301.51        294.61         3.70 o
   0   5   5        719.21        750.53         8.35 o
   1   5   5        138.01        155.98         1.82 o
   2   5   5        253.58        300.74         3.27 o
   3   5   5         77.98         89.01         1.13 o
   4   5   5         11.29         17.15         0.46 o
   5   5   5         65.62         67.30         1.03 o
   6   5   5         65.96         64.14         1.02 o
   7   5   5        240.36        234.04         2.65 o
   8   5   5        199.18        189.63         2.45 o
   9   5   5        106.10        102.25         1.89 o
  10   5   5         26.97         26.67         1.00 o
  11   5   5         23.88         24.14         1.12 o
  12   5   5          0.21          0.00         0.72 o
  13   5   5          0.14         -0.58         1.02 o
  14   5   5          0.07          1.53         1.33 o
  -8   6   5          0.24          1.80         1.46 o
  -7   6   5          2.49          1.18         1.54 o
  -6   6   5          5.91          5.63         2.20 o
  -5   6   5          0.04          0.15         0.88 o
  -4   6   5          1.06          1.26         0.95 o
  -3   6   5        130.04        130.91         3.29 o
  -2   6   5          9.31          9.20         1.62 o
  -1   6   5       1013.41       1034.44        13.73 o
   0   6   5         14.37         15.13         0.57 o
   1   6   5         36.24         42.21         0.82 o
   2   6   5        611.82        681.10         7.52 o
   3   6   5        288.46        293.99         3.21 o
   4   6   5        206.37        217.74         2.65 o
   5   6   5         16.66         16.40         0.45 o
   6   6   5         10.86         11.68         0.39 o
   7   6   5        111.70        106.35         1.44 o
   8   6   5         91.83         89.42         1.53 o
   9   6   5         45.58         44.96         1.08 o
  10   6   5          3.21          2.99         0.43 o
  11   6   5         26.86         27.49         1.54 o
  12   6   5         25.40         27.37         1.51 o
  13   6   5          0.00          0.60         0.95 o
  14   6   5          0.17         -0.78         1.15 o
  -8   7   5          0.78          1.43         1.53 o
  -7   7   5          3.56          1.82         1.93 o
  -6   7   5          1.54          3.20         1.35 o
  -5   7   5          0.15          0.49         1.14 o
  -4   7   5          2.39          1.99         1.08 o
  -3   7   5          3.88          4.24         0.78 o
  -2   7   5         89.96         85.59         2.90 o
  -1   7   5         36.80         37.46         1.34 o
   0   7   5        256.77        274.59         3.52 o
   1   7   5         45.25         44.23         0.96 o
   2   7   5         69.65         71.53         1.20 o
   3   7   5          7.30          6.25         0.34 o
   4   7   5         21.09         22.22         0.66 o
   5   7   5        146.74        135.56         1.81 o
   6   7   5         47.31         45.38         0.83 o
   7   7   5          0.10          0.35         0.23 o
   8   7   5         32.68         25.91         0.62 o
   9   7   5         13.92         13.93         0.52 o
  10   7   5         40.38         40.20         0.88 o
  11   7   5          6.56          5.13         0.47 o
  12   7   5         44.56         51.09         1.34 o
  13   7   5          0.35          0.87         0.98 o
  14   7   5          1.72          0.61         1.37 o
  -7   8   5          1.42          0.83         2.40 o
  -6   8   5          3.64          3.19         1.47 o
  -5   8   5          0.02         -0.38         1.84 o
  -4   8   5          0.12          0.65         1.15 o
  -3   8   5         22.26         27.37         2.03 o
  -2   8   5          2.88          2.23         0.58 o
  -1   8   5         82.05         76.32         1.82 o
   0   8   5        250.56        234.03         3.77 o
   1   8   5         78.12         75.93         1.40 o
   2   8   5         92.90         92.23         1.50 o
   3   8   5          2.10          2.11         0.28 o
   4   8   5        775.42        774.92        10.04 o
   5   8   5         26.24         23.83         0.67 o
   6   8   5         34.65         33.89         1.07 o
   7   8   5         15.56         16.07         1.06 o
   8   8   5          5.43          2.03         0.62 o
   9   8   5          0.12          0.37         0.30 o
  10   8   5          0.98         -0.15         0.38 o
  11   8   5          4.22          3.71         0.61 o
  12   8   5         79.25         84.14         1.48 o
  13   8   5          9.76         11.52         1.05 o
  14   8   5          7.87          7.94         2.96 o
  -6   9   5          0.28          0.10         1.40 o
  -5   9   5          0.14          0.06         2.49 o
  -4   9   5         14.26         15.10         1.92 o
  -3   9   5          2.32          3.66         1.21 o
  -2   9   5         22.10         21.75         1.32 o
  -1   9   5         11.15         10.03         0.79 o
   0   9   5         24.17         21.26         1.44 o
   1   9   5         33.69         30.04         1.10 o
   2   9   5         28.82         31.11         0.96 o
   3   9   5         28.37         29.16         0.89 o
   4   9   5         96.17         93.99         2.00 o
   5   9   5         22.73         22.73         0.85 o
   6   9   5         18.22         16.21         0.71 o
   7   9   5          8.10          7.76         0.73 o
   8   9   5         17.24         15.20         2.18 o
   9   9   5          7.14          6.43         1.82 o
  10   9   5         13.33         13.89         2.33 o
  11   9   5         33.69         34.95         1.74 o
  12   9   5         18.21         20.53         1.04 o
  13   9   5          4.85          4.80         0.74 o
  14   9   5          0.05         -0.11         0.70 o
  -5  10   5          1.77          0.91         2.29 o
  -4  10   5          0.30          0.38         1.29 o
  -3  10   5          0.08         -0.38         1.08 o
  -2  10   5          3.72          3.71         1.23 o
  -1  10   5          0.50          0.29         0.79 o
   0  10   5          0.80         -0.39         0.60 o
   1  10   5          0.16         -0.51         0.51 o
   2  10   5          0.10         -0.59         0.59 o
   3  10   5          0.02         -0.31         0.31 o
   4  10   5          3.80          3.20         0.52 o
   5  10   5          3.43          3.16         0.54 o
   6  10   5          5.56          3.84         0.58 o
   7  10   5          0.35          0.31         0.33 o
   8  10   5         37.55         36.79         1.19 o
   9  10   5         22.25         35.50         3.27 o
  10  10   5          8.90         10.73         2.33 o
  11  10   5          0.65         -1.52         1.52 o
  12  10   5         31.70         29.01         3.44 o
  13  10   5          0.06         -1.51         1.51 o
  -4  11   5          4.53          2.93         2.16 o
  -3  11   5          1.54          0.68         1.80 o
  -2  11   5          0.75          1.06         1.53 o
  -1  11   5          5.32          2.57         1.37 o
   0  11   5          3.12          2.83         0.94 o
   1  11   5          5.09          2.55         0.87 o
   2  11   5         13.15         11.61         0.90 o
   3  11   5         19.55         17.58         1.16 o
   4  11   5         35.08         34.78         1.81 o
   5  11   5          0.89          0.46         0.53 o
   6  11   5         30.21         30.42         1.20 o
   7  11   5          0.59          0.04         0.40 o
   8  11   5          4.93          4.87         0.61 o
  13  11   5          1.29          2.94         2.15 o
  -2  12   5          0.58          1.52         2.03 o
  -1  12   5          4.30          2.12         1.89 o
   0  12   5         16.64         15.01         1.49 o
   1  12   5          6.25          6.12         1.09 o
   2  12   5          0.51         -0.33         0.73 o
   3  12   5          6.84          5.79         1.05 o
   4  12   5          2.52          2.70         0.93 o
   5  12   5          4.24          3.49         0.89 o
   6  12   5          0.56          0.01         0.53 o
   7  12   5          5.37          4.24         0.60 o
   8  12   5         21.36         23.12         1.26 o
   9  12   5         12.74         13.62         0.86 o
  -1  13   5          6.47          4.25         2.30 o
   0  13   5          2.06         -0.02         1.78 o
   1  13   5          2.16          3.43         1.08 o
   2  13   5          0.44         -0.28         0.83 o
   3  13   5          6.07          6.57         1.37 o
   4  13   5         19.10         20.26         2.37 o
   5  13   5          0.75         -0.76         0.76 o
   6  13   5          2.01          1.35         0.80 o
   7  13   5          5.48          3.80         0.93 o
   8  13   5          0.04         -0.65         0.65 o
   9  13   5          0.04         -0.57         0.57 o
   1  14   5          8.01          7.78         2.08 o
   2  14   5          0.05         -0.28         0.99 o
   3  14   5         23.46         27.84         3.15 o
   4  14   5          1.80          0.24         1.55 o
   5  14   5          8.05          8.16         1.89 o
   6  14   5          1.38          1.27         1.40 o
   7  14   5          3.55         -0.18         1.21 o
   8  14   5          0.01         -0.96         0.96 o
   9  14   5          5.37          5.86         0.92 o
  10  14   5          0.57          1.38         0.86 o
   4  15   5          7.14          7.98         2.25 o
   5  15   5          0.28         -0.45         1.50 o
   6  15   5          0.47          0.00         1.38 o
   7  15   5          3.99          3.33         1.57 o
   8  15   5          0.01         -1.14         1.14 o
   9  15   5          3.68          3.64         1.34 o
  -7 -11   6          0.95         -0.45         1.56 o
  -6 -11   6          1.01          0.96         1.16 o
  -5 -11   6          1.29          1.74         1.67 o
  -4 -11   6         10.43         11.71         1.40 o
  -3 -11   6          3.87          5.95         1.94 o
  -2 -11   6          1.17          0.31         1.77 o
  -1 -11   6          2.56          3.81         2.27 o
  -9 -10   6          0.03         -0.83         1.32 o
  -8 -10   6          5.71          6.45         1.87 o
  -7 -10   6          5.69          3.47         1.62 o
  -6 -10   6          0.00          1.23         1.45 o
  -5 -10   6         22.49         26.38         2.06 o
  -4 -10   6          0.01          0.47         0.80 o
  -3 -10   6          1.21          1.95         1.12 o
  -2 -10   6          5.55          7.19         1.42 o
  -1 -10   6          3.35          4.67         1.96 o
   0 -10   6          7.48         10.03         2.51 o
   1 -10   6          0.24         -0.68         1.90 o
   2 -10   6          4.63         -1.00         1.78 o
 -10  -9   6          0.07          1.14         1.61 o
  -9  -9   6          0.11          0.69         1.43 o
  -8  -9   6          5.03          2.34         1.56 o
  -7  -9   6          8.88          5.67         1.62 o
  -6  -9   6          6.91          6.34         1.70 o
  -5  -9   6          3.52          3.35         0.97 o
  -4  -9   6         18.63         20.35         2.58 o
  -3  -9   6          0.31          0.65         0.76 o
  -2  -9   6          2.34          2.52         1.05 o
  -1  -9   6          0.39          0.86         1.05 o
   0  -9   6          1.22         -0.07         1.46 o
   1  -9   6          0.13          1.44         1.63 o
   2  -9   6          2.37          0.73         1.86 o
   3  -9   6          3.07          3.38         1.59 o
   4  -9   6          2.26          1.36         2.12 o
 -10  -8   6          0.02          0.38         1.43 o
  -9  -8   6          2.41          0.51         1.33 o
  -8  -8   6          5.48          3.87         1.55 o
  -7  -8   6          0.81          0.56         1.18 o
  -6  -8   6         28.85         30.39         2.30 o
  -5  -8   6          0.23         -0.35         1.23 o
  -4  -8   6          0.37          0.55         0.78 o
  -3  -8   6          1.19          0.19         0.82 o
  -2  -8   6         12.33         12.01         1.13 o
  -1  -8   6          1.53          0.31         1.52 o
   0  -8   6          0.02         -0.16         0.87 o
   1  -8   6          0.37         -0.38         0.98 o
   2  -8   6          0.69          0.33         1.08 o
   3  -8   6          1.52          1.75         1.37 o
   4  -8   6          2.19          3.09         1.74 o
   5  -8   6          6.21          5.12         1.72 o
 -11  -7   6          1.90          3.53         1.72 o
 -10  -7   6          0.29          2.87         1.56 o
  -9  -7   6          1.26         -0.20         1.17 o
  -8  -7   6          0.52          0.39         1.20 o
  -7  -7   6          0.68         -0.98         0.98 o
  -6  -7   6         99.93        102.55         8.14 o
  -5  -7   6          0.60         -0.21         1.18 o
  -4  -7   6          4.65          6.06         1.01 o
  -3  -7   6          1.88          2.23         0.84 o
  -2  -7   6         24.88         23.59         1.40 o
  -1  -7   6          7.71          4.51         0.74 o
   0  -7   6          6.49          5.87         1.05 o
   1  -7   6          0.04          0.54         0.74 o
   2  -7   6          3.35          2.84         1.13 o
   3  -7   6          1.17          1.37         1.13 o
   4  -7   6          1.83          2.64         1.25 o
   5  -7   6         12.14         11.79         1.93 o
   6  -7   6          0.06          0.12         1.43 o
   7  -7   6          1.23          1.64         1.51 o
 -11  -6   6          5.17          5.08         1.83 o
 -10  -6   6          0.00         -1.11         1.33 o
  -9  -6   6          2.38          4.21         1.62 o
  -8  -6   6          3.30          4.13         1.51 o
  -7  -6   6          0.85          0.89         0.64 o
  -6  -6   6          0.21          0.35         0.68 o
  -5  -6   6         21.08         16.23         1.28 o
  -4  -6   6          5.76          5.11         0.91 o
  -3  -6   6          7.77          7.10         0.85 o
  -2  -6   6         14.52         13.40         1.06 o
  -1  -6   6        245.90        224.46         4.97 o
   0  -6   6         18.88         15.75         1.01 o
   1  -6   6          0.65          0.50         0.94 o
   2  -6   6         24.53         22.42         1.44 o
   3  -6   6         34.55         36.44         5.34 o
   4  -6   6          1.84          2.54         1.18 o
   5  -6   6          0.48          0.76         1.06 o
   6  -6   6          6.85          7.24         1.66 o
   7  -6   6         20.00         25.75         2.44 o
   8  -6   6          0.50          1.54         1.51 o
 -11  -5   6          0.72          2.46         1.61 o
 -10  -5   6          0.17          0.25         1.36 o
  -9  -5   6          2.53          4.42         1.55 o
  -8  -5   6          1.23          1.52         0.64 o
  -7  -5   6          1.36          1.03         1.25 o
  -6  -5   6         25.83         24.21         1.91 o
  -5  -5   6         35.48         35.71         1.77 o
  -4  -5   6         17.51         14.78         0.91 o
  -3  -5   6         37.04         40.98         1.41 o
  -2  -5   6         25.71         19.49         0.98 o
  -1  -5   6          0.87          0.45         0.38 o
   0  -5   6          2.94          2.96         0.57 o
   1  -5   6         11.17          9.11         0.93 o
   2  -5   6         11.13         11.96         1.07 o
   3  -5   6          0.02         -0.32         0.81 o
   4  -5   6        153.96        150.24         5.00 o
   5  -5   6          0.66          2.19         1.07 o
   6  -5   6         42.75         51.93         3.02 o
   7  -5   6          0.71         -0.21         1.15 o
   8  -5   6          1.35          2.94         1.53 o
 -11  -4   6          2.18          6.45         1.97 o
 -10  -4   6          5.49          7.94         1.99 o
  -9  -4   6          5.35          4.21         0.88 o
  -8  -4   6          3.33          2.73         0.64 o
  -7  -4   6         46.29         45.63         2.25 o
  -6  -4   6          1.18          0.36         0.56 o
  -5  -4   6         19.65         19.42         0.88 o
  -4  -4   6        131.37        116.64         2.13 o
  -3  -4   6          1.10          1.45         0.34 o
  -2  -4   6          0.66          1.24         0.28 o
  -1  -4   6          5.74          4.53         0.38 o
   0  -4   6         10.65          9.10         0.54 o
   1  -4   6         47.16         38.93         1.22 o
   2  -4   6         25.76         23.15         1.15 o
   3  -4   6        574.38        583.83         7.58 o
   4  -4   6         82.08         81.50         2.68 o
   5  -4   6        131.88        122.26         4.33 o
   6  -4   6          0.61          0.40         0.92 o
   7  -4   6          5.11          7.77         1.51 o
   8  -4   6          0.08         -1.63         2.46 o
   9  -4   6          0.42          1.27         1.78 o
 -11  -3   6          1.22          4.15         1.91 o
 -10  -3   6          2.77          3.32         0.99 o
  -9  -3   6          1.90          1.05         1.45 o
  -8  -3   6          3.26          4.15         0.95 o
  -7  -3   6         57.22         60.44         4.80 o
  -6  -3   6         69.21         70.52         1.93 o
  -5  -3   6        300.08        276.93         4.32 o
  -4  -3   6          0.36          0.27         0.33 o
  -3  -3   6          9.96         12.89         0.52 o
  -2  -3   6         40.18         45.40         1.00 o
  -1  -3   6        136.23        121.15         1.74 o
   0  -3   6         61.67         60.26         1.20 o
   1  -3   6         22.84         25.34         0.87 o
   2  -3   6         19.62         20.04         0.74 o
   3  -3   6        769.83        764.34         8.63 o
   4  -3   6        255.24        264.57         3.94 o
   5  -3   6         48.92         53.91         1.85 o
   6  -3   6         15.89         13.11         1.05 o
   7  -3   6          3.47          2.53         1.06 o
   8  -3   6          6.46          7.16         2.08 o
   9  -3   6          3.62          4.40         1.36 o
  10  -3   6          0.44          0.95         1.26 o
 -11  -2   6          5.36          4.60         1.49 o
 -10  -2   6          1.52          0.74         0.97 o
  -9  -2   6         14.25         16.06         1.50 o
  -8  -2   6          4.92          6.93         1.13 o
  -7  -2   6         18.48         19.63         1.55 o
  -6  -2   6          6.99          6.67         0.74 o
  -5  -2   6        156.88        161.82         3.38 o
  -4  -2   6         68.89         64.55         1.17 o
  -3  -2   6          3.09          3.35         0.36 o
  -2  -2   6          1.63          1.69         0.27 o
  -1  -2   6         46.31         48.46         0.94 o
   0  -2   6         67.16         73.74         1.32 o
   1  -2   6        136.57        130.94         1.95 o
   2  -2   6         45.08         46.15         1.12 o
   3  -2   6        106.89         98.53         1.84 o
   4  -2   6         29.28         25.93         0.76 o
   5  -2   6        171.58        159.87         3.09 o
   6  -2   6          9.12          8.91         1.03 o
   7  -2   6          0.54          0.43         0.76 o
   8  -2   6         29.76         26.46         1.43 o
   9  -2   6          5.12          4.15         1.28 o
  10  -2   6          0.01          1.10         1.18 o
  11  -2   6          0.13         -0.26         1.23 o
 -11  -1   6          1.46          1.12         1.29 o
 -10  -1   6          0.03         -0.68         0.94 o
  -9  -1   6          5.27          3.55         1.55 o
  -8  -1   6         14.66         17.55         3.21 o
  -7  -1   6          2.82          3.23         0.77 o
  -6  -1   6         16.16         17.32         1.12 o
  -5  -1   6          5.98          6.88         0.54 o
  -4  -1   6          0.08         -0.22         0.22 o
  -3  -1   6        190.25        175.16         3.42 o
  -2  -1   6        130.65        122.44         1.93 o
  -1  -1   6          2.94          2.88         0.32 o
   0  -1   6        283.50        302.82         3.70 o
   1  -1   6        181.13        179.19         2.41 o
   2  -1   6        153.56        168.65         2.23 o
   3  -1   6        166.17        155.20         2.21 o
   4  -1   6         48.72         37.59         0.96 o
   5  -1   6        148.84        154.14         2.09 o
   6  -1   6        121.10        113.82         2.35 o
   7  -1   6         43.26         38.51         1.49 o
   8  -1   6         69.99         62.80         1.82 o
   9  -1   6         16.00         13.53         1.09 o
  10  -1   6          7.40          7.08         1.43 o
  11  -1   6          0.96         -0.07         1.16 o
 -11   0   6          2.62          3.53         1.75 o
 -10   0   6          9.15          8.08         1.43 o
  -9   0   6          4.88          6.55         1.28 o
  -8   0   6          0.18          0.68         0.85 o
  -7   0   6          1.83          2.50         0.73 o
  -6   0   6         12.37          8.62         0.91 o
  -5   0   6         45.61         46.48         1.47 o
  -4   0   6         38.97         39.59         0.97 o
  -3   0   6         40.46         41.72         1.19 o
  -2   0   6         87.96         88.25         1.30 o
  -1   0   6        613.66        625.98         7.04 o
   0   0   6        118.56        128.62         1.82 o
   1   0   6         21.06         23.99         0.64 o
   2   0   6         22.43         20.24         0.59 o
   3   0   6       1167.05       1196.98        11.53 o
   4   0   6          6.74          8.97         0.40 o
   5   0   6          0.19          0.13         0.19 o
   6   0   6          0.47          1.08         0.35 o
   7   0   6        210.89        189.22         3.57 o
   8   0   6          8.63          9.43         1.20 o
   9   0   6          2.97          1.42         0.67 o
  10   0   6          5.80          5.30         0.89 o
  11   0   6          2.72          0.68         0.86 o
  12   0   6          2.48          3.62         1.33 o
 -11   1   6          1.25          1.99         1.82 o
 -10   1   6          3.80          6.01         1.93 o
  -9   1   6          1.57          1.51         1.07 o
  -8   1   6          4.21          3.51         1.49 o
  -7   1   6          8.59          7.19         0.98 o
  -6   1   6          0.24          0.02         0.56 o
  -5   1   6          0.01         -0.10         0.40 o
  -4   1   6          0.09          0.19         0.30 o
  -3   1   6         30.61         32.47         0.85 o
  -2   1   6        367.60        359.74         4.32 o
  -1   1   6          3.12          3.77         0.24 o
   0   1   6        265.89        286.60         3.02 o
   1   1   6         13.10         10.41         0.39 o
   2   1   6         24.68         21.58         0.62 o
   3   1   6        145.54        135.85         2.02 o
   4   1   6        139.78        143.92         1.66 o
   5   1   6          2.62          2.41         0.25 o
   6   1   6          5.97          6.44         0.41 o
   7   1   6         22.71         17.51         0.70 o
   8   1   6         33.66         28.47         1.11 o
   9   1   6          0.88          1.39         0.61 o
  10   1   6          0.02         -0.06         0.66 o
  11   1   6          1.00          0.83         0.73 o
  12   1   6         11.18         11.50         1.26 o
 -10   2   6          2.15          2.27         1.82 o
  -9   2   6          0.27         -0.26         1.44 o
  -8   2   6          5.08          3.59         1.62 o
  -7   2   6          4.54          4.70         0.94 o
  -6   2   6         31.61         34.59         1.67 o
  -5   2   6          5.59          7.55         0.85 o
  -4   2   6         81.23         82.73         1.82 o
  -3   2   6          2.73          2.16         0.36 o
  -2   2   6        433.49        467.57         5.47 o
  -1   2   6          0.37          0.26         0.23 o
   0   2   6        220.95        214.13         2.49 o
   1   2   6          4.64          2.56         0.22 o
   2   2   6        737.19        728.05         7.47 o
   3   2   6        231.82        255.09         2.57 o
   4   2   6        128.98        148.72         1.74 o
   5   2   6          1.01          3.34         0.26 o
   6   2   6         48.56         54.50         0.99 o
   7   2   6        258.04        242.93         3.11 o
   8   2   6         18.00         17.57         0.70 o
   9   2   6         12.94         13.68         0.76 o
  10   2   6         14.75         17.02         1.01 o
  11   2   6          6.68          7.22         0.85 o
  12   2   6          0.15          0.95         0.72 o
  13   2   6          1.74          3.72         1.46 o
 -10   3   6          0.08         -0.51         1.95 o
  -9   3   6          0.69          2.31         1.68 o
  -8   3   6          7.53          5.43         1.37 o
  -7   3   6          1.45         -0.72         1.76 o
  -6   3   6          3.13          3.28         0.81 o
  -5   3   6          0.44          1.25         0.64 o
  -4   3   6         14.35         13.86         0.90 o
  -3   3   6          5.66          8.03         0.56 o
  -2   3   6          1.19          0.53         0.30 o
  -1   3   6          0.05          0.16         0.25 o
   0   3   6        369.56        438.60         4.19 o
   1   3   6         86.11        104.80         1.40 o
   2   3   6        200.80        225.67         2.42 o
   3   3   6        455.73        451.29         4.24 o
   4   3   6        477.19        527.66         5.49 o
   5   3   6         89.87         75.27         1.11 o
   6   3   6          0.44          0.53         0.20 o
   7   3   6          0.25          0.09         0.21 o
   8   3   6         24.09         20.52         0.60 o
   9   3   6          0.11         -0.10         0.24 o
  10   3   6         19.24         18.11         1.03 o
  11   3   6          0.08          0.26         0.73 o
  12   3   6          0.07         -0.74         0.85 o
  13   3   6          0.05          1.85         1.33 o
  -9   4   6          2.54          0.87         1.77 o
  -8   4   6          3.23          0.97         1.18 o
  -7   4   6          0.07         -0.69         0.90 o
  -6   4   6          9.44          9.24         1.38 o
  -5   4   6          0.71          1.54         0.70 o
  -4   4   6          1.88          2.13         0.60 o
  -3   4   6        145.40        145.78         2.47 o
  -2   4   6         26.20         25.09         0.71 o
  -1   4   6        421.57        435.97         5.15 o
   0   4   6          1.87          0.73         0.26 o
   1   4   6       1205.89       1262.99        12.70 o
   2   4   6         36.28         35.46         0.64 o
   3   4   6         92.60         99.96         1.51 o
   4   4   6         17.18         15.04         0.41 o
   5   4   6         25.37         24.68         0.51 o
   6   4   6        214.07        207.28         2.63 o
   7   4   6          7.82          5.40         0.39 o
   8   4   6          0.00          0.48         0.35 o
   9   4   6         31.04         26.85         0.82 o
  10   4   6          0.90          1.38         0.58 o
  11   4   6          6.06          5.85         0.94 o
  12   4   6          0.55          0.22         0.99 o
  13   4   6          1.70          0.91         1.52 o
  -9   5   6          0.61         -0.31         1.91 o
  -8   5   6          0.02         -1.35         1.99 o
  -7   5   6          0.38          1.04         1.17 o
  -6   5   6          0.53          0.29         1.01 o
  -5   5   6         14.01         13.42         1.53 o
  -4   5   6         34.38         36.95         2.23 o
  -3   5   6        422.61        409.40         9.55 o
  -2   5   6        265.13        273.82         3.92 o
  -1   5   6        506.29        520.63         6.88 o
   0   5   6        117.50        126.09         2.58 o
   1   5   6         22.29         30.61         0.70 o
   2   5   6         54.65         56.39         1.02 o
   3   5   6          4.88          3.05         0.24 o
   4   5   6         29.94         31.78         0.58 o
   5   5   6         85.85         96.36         1.51 o
   6   5   6         19.09         16.62         0.52 o
   7   5   6        244.25        228.58         3.10 o
   8   5   6         13.19         12.45         0.58 o
   9   5   6        118.02        110.72         2.05 o
  10   5   6          6.31          5.21         0.51 o
  11   5   6         15.59         13.57         1.51 o
  12   5   6          0.43         -0.73         1.16 o
  13   5   6          0.00         -0.93         0.93 o
  14   5   6         11.47          9.53         1.71 o
  -8   6   6          0.37         -1.64         1.64 o
  -7   6   6          0.62          0.79         1.28 o
  -6   6   6         11.36         11.84         1.69 o
  -5   6   6          5.81          4.96         1.43 o
  -4   6   6          0.10         -0.70         0.79 o
  -3   6   6          3.47          3.63         0.76 o
  -2   6   6         85.51         93.79         2.35 o
  -1   6   6         68.52         84.84         2.48 o
   0   6   6        244.85        252.18         3.55 o
   1   6   6         23.19         24.07         0.64 o
   2   6   6          9.86          9.87         0.48 o
   3   6   6         74.94         65.85         1.01 o
   4   6   6         27.19         21.05         0.69 o
   5   6   6         15.69         13.79         0.76 o
   6   6   6         30.00         28.50         0.66 o
   7   6   6        661.84        613.04         8.03 o
   8   6   6        226.52        222.98         3.28 o
   9   6   6         22.50         22.60         1.11 o
  10   6   6         19.29         20.46         0.83 o
  11   6   6          0.32          0.32         0.42 o
  12   6   6          1.71          2.00         0.77 o
  13   6   6          0.29         -0.65         0.91 o
  14   6   6          0.01          0.60         1.13 o
  -7   7   6          0.08         -0.21         1.32 o
  -6   7   6          0.72          2.14         1.29 o
  -5   7   6         38.27         44.87         2.73 o
  -4   7   6         17.22         13.12         2.75 o
  -3   7   6          9.26          9.31         1.12 o
  -2   7   6         12.58         10.94         0.97 o
  -1   7   6         45.22         46.24         1.60 o
   0   7   6          7.84          8.73         0.60 o
   1   7   6         74.92         68.46         1.29 o
   2   7   6         26.54         26.46         0.79 o
   3   7   6        284.41        278.84         3.37 o
   4   7   6        132.82        127.00         1.94 o
   5   7   6         20.45         19.26         0.60 o
   6   7   6        202.96        179.07         2.31 o
   7   7   6          7.34          5.68         0.56 o
   8   7   6         69.22         63.37         1.36 o
   9   7   6         12.21         10.63         0.56 o
  10   7   6          6.63          5.11         0.45 o
  11   7   6          6.88          8.21         0.57 o
  12   7   6          9.70          9.62         0.68 o
  13   7   6         14.57         18.74         1.68 o
  14   7   6          0.74         -0.30         1.08 o
  -7   8   6          0.37          0.69         1.47 o
  -6   8   6          0.01         -1.14         1.14 o
  -5   8   6          1.79          2.07         1.21 o
  -4   8   6          0.04          1.94         1.30 o
  -3   8   6          9.77          9.82         1.51 o
  -2   8   6         31.83         30.40         1.23 o
  -1   8   6          5.22          3.70         0.80 o
   0   8   6          0.67          1.79         0.97 o
   1   8   6          0.19          0.32         0.37 o
   2   8   6         90.15         93.52         1.55 o
   3   8   6         67.89         70.35         1.46 o
   4   8   6        213.51        209.71         3.20 o
   5   8   6          9.71          8.67         0.47 o
   6   8   6         48.76         48.10         1.19 o
   7   8   6        346.67        352.54         5.66 o
   8   8   6          1.11          0.15         0.31 o
   9   8   6          0.38          0.45         0.29 o
  10   8   6          4.99          5.32         0.44 o
  11   8   6         42.46         46.62         1.06 o
  12   8   6          9.18          9.30         0.60 o
  13   8   6          7.15          6.04         0.68 o
  14   8   6          0.55          0.24         0.99 o
  -6   9   6          0.05         -1.73         2.13 o
  -5   9   6          2.97          2.33         1.45 o
  -4   9   6          6.71          7.82         2.75 o
  -3   9   6         21.41         20.21         1.97 o
  -2   9   6          0.58          0.83         1.01 o
  -1   9   6         18.77         17.84         0.98 o
   0   9   6         20.14         20.00         0.98 o
   1   9   6         25.00         21.36         0.96 o
   2   9   6          5.81          6.99         0.59 o
   3   9   6        401.44        402.33         5.14 o
   4   9   6          1.04          0.25         0.41 o
   5   9   6          6.12          4.69         0.50 o
   6   9   6          5.35          3.85         0.44 o
   7   9   6        138.80        130.36         2.33 o
   8   9   6        175.07        176.57         3.49 o
   9   9   6          5.70          5.19         0.49 o
  10   9   6          2.73          2.10         0.41 o
  11   9   6         57.92         65.76         2.88 o
  12   9   6         20.76         17.25         1.49 o
  13   9   6          0.11         -0.58         0.58 o
  14   9   6          0.16         -0.83         0.92 o
  -5  10   6          0.47          1.38         2.16 o
  -4  10   6          0.05          0.98         1.30 o
  -3  10   6          1.61         -0.16         1.20 o
  -2  10   6          0.72          1.03         1.05 o
  -1  10   6          7.38          6.05         1.04 o
   0  10   6          0.10          0.41         0.60 o
   1  10   6          0.18         -0.23         0.54 o
   2  10   6         20.14         19.44         1.01 o
   3  10   6         42.97         44.53         1.36 o
   4  10   6          9.40          7.43         0.83 o
   5  10   6         61.60         52.81         1.45 o
   6  10   6          2.58          1.12         0.44 o
   7  10   6         69.85         75.72         1.75 o
   8  10   6          3.07          4.27         0.54 o
   9  10   6         85.95         85.45         5.10 o
  10  10   6          7.68          6.34         2.06 o
  11  10   6          1.05          1.11         1.80 o
  12  10   6          8.33         13.88         2.74 o
  13  10   6         11.52          8.22         2.44 o
  -3  11   6          3.76          4.03         2.01 o
  -2  11   6         13.05         13.36         2.52 o
  -1  11   6          1.28          0.95         1.64 o
   0  11   6          0.21         -0.40         0.84 o
   1  11   6         15.24         16.47         1.09 o
   2  11   6          6.33          5.60         0.76 o
   3  11   6         14.43         13.70         0.83 o
   4  11   6          0.12         -0.56         0.56 o
   5  11   6         48.18         47.52         1.65 o
   6  11   6         12.18         12.88         0.85 o
   7  11   6          1.73          1.46         0.45 o
   8  11   6         45.51         42.73         1.53 o
   9  11   6         11.17         11.76         1.05 o
  11  11   6         21.32         29.08         3.47 o
  12  11   6          0.00          1.26         1.81 o
  13  11   6          0.10         -1.56         1.96 o
  -2  12   6          1.29          1.38         2.05 o
  -1  12   6          0.74         -0.36         1.84 o
   0  12   6          0.81         -0.90         0.90 o
   1  12   6          0.11         -0.80         0.80 o
   2  12   6          3.67          3.36         1.05 o
   3  12   6          3.77          2.41         0.66 o
   4  12   6          7.59          6.52         1.13 o
   5  12   6          0.10         -0.08         0.73 o
   6  12   6          4.60          5.40         0.74 o
   7  12   6         24.39         25.04         1.70 o
   8  12   6          0.23         -0.66         0.73 o
   9  12   6          5.45          3.91         0.60 o
  -1  13   6          3.03          2.83         2.27 o
   0  13   6          3.17          8.86         2.26 o
   1  13   6          0.55          0.69         0.98 o
   2  13   6         11.85         13.95         1.27 o
   3  13   6          0.33         -0.04         1.05 o
   4  13   6          0.00         -1.33         1.33 o
   5  13   6          0.02         -0.01         0.80 o
   6  13   6         15.82         16.91         1.37 o
   7  13   6          4.64          4.40         0.75 o
   8  13   6          8.20          8.47         0.99 o
   9  13   6          3.04          2.30         0.89 o
   1  14   6          0.63         -0.54         1.67 o
   2  14   6         11.69         14.51         1.52 o
   3  14   6          3.43          4.34         1.86 o
   4  14   6          2.70          0.10         1.42 o
   5  14   6          0.45         -0.46         1.30 o
   6  14   6          1.08          0.99         1.28 o
   7  14   6          5.01          2.96         1.38 o
   8  14   6          2.32         -0.11         0.99 o
   9  14   6          0.29          0.68         0.75 o
  10  14   6          0.03          0.01         0.54 o
   4  15   6          3.01          2.64         1.70 o
   5  15   6          0.24          2.06         1.56 o
   6  15   6          0.29          0.27         1.28 o
   7  15   6          2.22          1.52         1.39 o
   8  15   6          0.82          0.38         1.19 o
   9  15   6          1.00          0.74         1.24 o
  -5 -11   7          6.06          7.39         2.22 o
  -4 -11   7          0.22          0.56         1.11 o
  -3 -11   7          0.07          0.34         1.65 o
  -2 -11   7          3.28          5.01         2.31 o
  -7 -10   7          0.20         -1.33         1.46 o
  -6 -10   7          1.52          0.78         1.58 o
  -5 -10   7          2.11          2.04         1.24 o
  -4 -10   7          0.58          0.16         0.87 o
  -3 -10   7          2.89          2.19         1.24 o
  -2 -10   7          8.18          7.92         2.30 o
  -1 -10   7          0.65         -1.76         1.76 o
   0 -10   7          0.01         -1.88         1.88 o
   1 -10   7          2.26          1.87         2.35 o
  -9  -9   7          1.75          1.51         1.67 o
  -8  -9   7          0.02         -1.27         1.27 o
  -7  -9   7          2.65          1.37         1.36 o
  -6  -9   7          1.49          1.72         1.47 o
  -5  -9   7          0.79          0.25         0.94 o
  -4  -9   7          0.12         -0.08         0.98 o
  -3  -9   7          2.75          3.81         0.98 o
  -2  -9   7          1.46          0.30         1.75 o
  -1  -9   7          0.08          0.99         1.68 o
   0  -9   7          2.24          1.46         1.81 o
   1  -9   7         10.03         11.93         2.51 o
   2  -9   7          0.41         -1.67         1.67 o
   3  -9   7          2.61          2.76         2.27 o
  -9  -8   7          2.18          1.53         1.67 o
  -8  -8   7          7.11          7.53         1.89 o
  -7  -8   7          6.19          8.54         2.02 o
  -6  -8   7         35.71         38.69         4.44 o
  -5  -8   7         42.76         54.22         3.53 o
  -4  -8   7          5.45          8.41         1.81 o
  -3  -8   7          5.10          8.13         1.26 o
  -2  -8   7          7.48          7.46         1.06 o
  -1  -8   7          0.05         -0.85         0.85 o
   0  -8   7          0.00          3.70         1.65 o
   1  -8   7          1.06          0.66         1.21 o
   2  -8   7          2.35          1.70         1.31 o
   3  -8   7         18.55         23.35         2.35 o
   4  -8   7          0.34         -0.70         1.41 o
   5  -8   7          4.59          3.97         1.72 o
 -10  -7   7          0.82          2.47         1.72 o
  -9  -7   7          0.10         -0.18         1.38 o
  -8  -7   7          0.90         -1.03         1.23 o
  -7  -7   7         35.32         33.52         1.65 o
  -6  -7   7          3.15          4.30         0.98 o
  -5  -7   7          2.98          2.18         0.89 o
  -4  -7   7         16.59         16.24         1.45 o
  -3  -7   7          0.00          0.38         1.22 o
  -2  -7   7          0.37          0.69         0.82 o
  -1  -7   7          0.98          1.43         0.66 o
   0  -7   7          0.85          1.09         0.75 o
   1  -7   7         30.45         28.90         2.15 o
   2  -7   7          0.01          0.01         1.42 o
   3  -7   7          0.00         -1.07         1.07 o
   4  -7   7          0.01         -1.11         1.11 o
   5  -7   7          9.42          9.82         1.89 o
   6  -7   7          0.71          3.10         1.67 o
 -10  -6   7          1.72          3.90         1.83 o
  -9  -6   7          1.00         -0.86         1.28 o
  -8  -6   7          0.43         -0.65         1.23 o
  -7  -6   7          6.09          8.84         2.60 o
  -6  -6   7          1.94          2.83         1.05 o
  -5  -6   7         25.71         25.63         3.07 o
  -4  -6   7          0.38          0.57         0.77 o
  -3  -6   7          0.09         -0.48         1.58 o
  -2  -6   7         19.77         18.12         2.27 o
  -1  -6   7         10.58          8.64         1.02 o
   0  -6   7          0.22         -0.43         0.58 o
   1  -6   7          6.57          6.52         1.01 o
   2  -6   7         66.59         71.33         5.95 o
   3  -6   7          0.11          0.29         1.86 o
   4  -6   7         22.23         23.40         2.11 o
   5  -6   7          0.12         -0.99         0.99 o
   6  -6   7          7.60         12.80         1.94 o
   7  -6   7          0.02          1.70         1.56 o
 -11  -5   7          0.57         -1.20         1.49 o
 -10  -5   7          0.10          0.02         1.49 o
  -9  -5   7          4.66          5.16         1.77 o
  -8  -5   7          9.02          8.78         1.07 o
  -7  -5   7          0.69          1.06         0.82 o
  -6  -5   7          9.40          7.98         1.08 o
  -5  -5   7         28.75         30.26         1.79 o
  -4  -5   7          1.49          1.55         0.67 o
  -3  -5   7          1.97          1.62         0.67 o
  -2  -5   7        136.82        103.98         2.86 o
  -1  -5   7          1.02          3.40         0.72 o
   0  -5   7         34.18         29.27         1.96 o
   1  -5   7          1.29          0.02         0.50 o
   2  -5   7          0.08         -0.08         0.61 o
   3  -5   7         36.53         35.00         2.30 o
   4  -5   7         12.09         12.40         1.62 o
   5  -5   7          1.14          3.99         1.37 o
   6  -5   7          0.86         -0.82         1.09 o
   7  -5   7          4.67          5.32         1.56 o
   8  -5   7          0.35          0.83         1.40 o
 -11  -4   7          1.04          2.74         1.75 o
 -10  -4   7          4.07          3.48         1.77 o
  -9  -4   7          7.71          9.07         1.23 o
  -8  -4   7          2.77          1.26         0.69 o
  -7  -4   7          0.17          0.81         0.62 o
  -6  -4   7          3.50          2.68         0.70 o
  -5  -4   7          2.08          1.38         0.59 o
  -4  -4   7         10.48          8.96         0.77 o
  -3  -4   7         43.61         35.49         1.49 o
  -2  -4   7          1.99          0.96         0.45 o
  -1  -4   7         35.91         30.97         1.11 o
   0  -4   7         45.74         42.05         1.31 o
   1  -4   7          4.62          4.09         0.59 o
   2  -4   7        213.11        221.64         4.95 o
   3  -4   7          2.05          3.18         1.07 o
   4  -4   7         99.50         96.51         8.86 o
   5  -4   7         23.09         20.95         1.85 o
   6  -4   7          0.33          0.79         0.96 o
   7  -4   7          0.33          1.05         1.18 o
   8  -4   7          8.60          8.21         2.17 o
   9  -4   7          0.00         -1.26         1.58 o
 -11  -3   7          0.40          0.42         1.76 o
 -10  -3   7          0.01          0.80         0.97 o
  -9  -3   7         16.73         20.27         1.62 o
  -8  -3   7          0.09          0.45         0.82 o
  -7  -3   7          3.09          3.40         0.95 o
  -6  -3   7          3.92          4.01         0.91 o
  -5  -3   7        145.68        134.74         3.38 o
  -4  -3   7          7.92          5.32         0.71 o
  -3  -3   7          2.20          2.00         0.47 o
  -2  -3   7        100.52        106.31         1.84 o
  -1  -3   7          2.14          1.35         0.34 o
   0  -3   7          5.44          7.27         0.51 o
   1  -3   7          9.96          9.14         0.63 o
   2  -3   7        172.52        160.32         2.47 o
   3  -3   7         85.40         78.87         2.07 o
   4  -3   7          5.73          6.44         0.84 o
   5  -3   7         60.47         52.31         2.17 o
   6  -3   7          5.78          5.94         1.27 o
   7  -3   7          4.41          3.18         1.19 o
   8  -3   7          3.39          3.16         1.27 o
   9  -3   7          1.96          1.95         1.25 o
  10  -3   7          1.84         -0.84         1.27 o
 -11  -2   7          0.68          0.61         2.72 o
 -10  -2   7          7.30          9.08         1.81 o
  -9  -2   7          3.36          2.79         1.05 o
  -8  -2   7         11.74         13.38         1.43 o
  -7  -2   7          3.34          3.28         0.98 o
  -6  -2   7        111.25        102.42         2.88 o
  -5  -2   7        258.91        236.47         5.07 o
  -4  -2   7        193.15        186.78         3.19 o
  -3  -2   7          0.98          0.16         0.25 o
  -2  -2   7         28.38         25.26         0.79 o
  -1  -2   7          0.53          0.32         0.28 o
   0  -2   7          9.95         10.05         0.49 o
   1  -2   7         75.47         72.96         1.50 o
   2  -2   7       1171.30       1172.32        15.38 o
   3  -2   7        546.15        524.67         7.95 o
   4  -2   7        211.73        204.38         3.09 o
   5  -2   7          7.25          5.87         0.76 o
   6  -2   7          8.71          9.22         0.91 o
   7  -2   7          5.17          6.05         0.88 o
   8  -2   7          0.55          1.46         1.05 o
   9  -2   7          0.10          0.96         1.07 o
  10  -2   7          0.78          1.26         1.23 o
  11  -2   7          0.01         -0.20         1.84 o
 -11  -1   7          0.93          0.33         1.56 o
 -10  -1   7          0.88          0.29         1.07 o
  -9  -1   7          0.04         -0.88         0.94 o
  -8  -1   7         10.72          9.59         1.31 o
  -7  -1   7          0.54          1.28         0.88 o
  -6  -1   7        125.80        120.28         3.21 o
  -5  -1   7          0.05          0.45         0.58 o
  -4  -1   7          0.44          0.00         0.35 o
  -3  -1   7          0.00          0.18         0.30 o
  -2  -1   7         84.86         82.74         1.47 o
  -1  -1   7          8.31          9.75         0.51 o
   0  -1   7        115.32        125.42         2.05 o
   1  -1   7        629.49        624.33         7.72 o
   2  -1   7         47.65         43.53         1.02 o
   3  -1   7        176.06        181.90         2.57 o
   4  -1   7         34.16         35.18         1.12 o
   5  -1   7         93.08         95.35         1.79 o
   6  -1   7         34.16         26.27         1.25 o
   7  -1   7          4.24          3.09         0.70 o
   8  -1   7          2.65          3.17         0.69 o
   9  -1   7          2.91          1.41         0.82 o
  10  -1   7          4.85          6.11         1.41 o
  11  -1   7          0.73          2.19         1.35 o
 -10   0   7          0.35          1.19         1.55 o
  -9   0   7          0.26          0.25         1.06 o
  -8   0   7          0.66          1.09         0.98 o
  -7   0   7          3.43          3.79         0.88 o
  -6   0   7         86.60         86.72         2.68 o
  -5   0   7          2.55          2.73         0.70 o
  -4   0   7         18.06         17.90         0.85 o
  -3   0   7         33.55         33.59         0.90 o
  -2   0   7         22.13         19.62         0.56 o
  -1   0   7         70.16         76.65         1.38 o
   0   0   7         29.12         33.03         0.90 o
   1   0   7         16.59         17.50         0.61 o
   2   0   7        138.50        143.09         2.07 o
   3   0   7         36.71         41.33         0.90 o
   4   0   7        149.31        154.50         2.20 o
   5   0   7          4.60          4.01         0.34 o
   6   0   7        166.74        152.58         2.68 o
   7   0   7        127.15        115.20         2.44 o
   8   0   7         45.26         49.77         1.60 o
   9   0   7         14.41         14.76         1.08 o
  10   0   7          3.45          2.23         1.08 o
  11   0   7          1.89          3.87         1.38 o
  12   0   7          0.80         -1.11         1.11 o
 -10   1   7          0.27          1.58         1.76 o
  -9   1   7          7.11          7.87         1.96 o
  -8   1   7          3.06          2.76         1.15 o
  -7   1   7         14.83         15.22         1.94 o
  -6   1   7          0.18          0.08         0.66 o
  -5   1   7          0.04          0.88         0.61 o
  -4   1   7         39.80         38.14         1.24 o
  -3   1   7         53.20         61.83         1.27 o
  -2   1   7         16.42         16.46         0.64 o
  -1   1   7       1638.56       1674.01        17.91 o
   0   1   7         91.07         93.78         1.38 o
   1   1   7         62.75         66.25         1.21 o
   2   1   7          0.16          0.41         0.20 o
   3   1   7         10.18         11.24         0.45 o
   4   1   7        186.56        179.44         2.03 o
   5   1   7         27.16         22.90         0.60 o
   6   1   7          7.49         11.11         0.52 o
   7   1   7         89.64         71.45         1.83 o
   8   1   7        153.73        138.19         3.02 o
   9   1   7         14.48         11.65         0.95 o
  10   1   7          0.56          0.18         0.67 o
  11   1   7         16.66         17.21         1.23 o
  12   1   7          0.04         -0.82         0.82 o
 -10   2   7          0.10         -0.70         1.82 o
  -9   2   7          0.01          0.88         1.57 o
  -8   2   7          0.84         -0.81         1.25 o
  -7   2   7          8.47          7.79         1.10 o
  -6   2   7          1.46          2.22         0.78 o
  -5   2   7          2.12          1.15         0.68 o
  -4   2   7          7.55          6.39         0.66 o
  -3   2   7         56.75         56.69         1.33 o
  -2   2   7        528.60        538.10         6.80 o
  -1   2   7         19.50         29.53         0.89 o
   0   2   7        321.74        328.75         3.69 o
   1   2   7          4.58          5.42         0.30 o
   2   2   7        107.06         96.25         1.29 o
   3   2   7          4.91          8.09         0.37 o
   4   2   7        151.22        159.17         1.80 o
   5   2   7         28.57         28.79         0.66 o
   6   2   7          1.21          1.78         0.27 o
   7   2   7          6.08          3.74         0.43 o
   8   2   7          7.81          6.34         0.75 o
   9   2   7          0.02         -0.36         0.50 o
  10   2   7          0.50          1.28         0.61 o
  11   2   7          6.95          6.34         0.84 o
  12   2   7          0.73          0.69         0.81 o
  13   2   7          0.04         -1.28         1.28 o
  -9   3   7          3.46          5.76         2.00 o
  -8   3   7          0.36          2.02         1.63 o
  -7   3   7          7.90          6.03         2.55 o
  -6   3   7          0.16          0.83         0.92 o
  -5   3   7         74.73         86.54         2.75 o
  -4   3   7        143.46        144.91         3.13 o
  -3   3   7         13.62         13.02         0.72 o
  -2   3   7         69.81         68.13         1.45 o
  -1   3   7        214.97        240.42         4.44 o
   0   3   7         47.39         50.42         0.90 o
   1   3   7         33.42         36.89         0.70 o
   2   3   7          6.00          7.04         0.32 o
   3   3   7         23.63         28.35         0.59 o
   4   3   7          5.56          7.43         0.36 o
   5   3   7        302.35        310.47         3.76 o
   6   3   7          1.60          1.19         0.23 o
   7   3   7          6.28          7.45         0.43 o
   8   3   7         95.64         86.57         1.78 o
   9   3   7         52.23         47.72         1.46 o
  10   3   7         20.73         20.71         1.01 o
  11   3   7          1.02          0.62         0.80 o
  12   3   7         21.95         23.14         2.23 o
  13   3   7          5.40          7.12         1.61 o
  -9   4   7          5.53          6.66         2.26 o
  -8   4   7          0.03         -0.24         1.16 o
  -7   4   7          6.05          5.34         1.38 o
  -6   4   7          6.19          5.49         1.30 o
  -5   4   7          9.39         10.08         1.37 o
  -4   4   7        163.41        151.18         3.81 o
  -3   4   7          3.76          4.00         0.59 o
  -2   4   7        106.43         98.99         1.89 o
  -1   4   7         22.60         22.83         0.60 o
   0   4   7         42.01         49.13         1.04 o
   1   4   7          0.68          0.50         0.18 o
   2   4   7         81.79         70.54         1.03 o
   3   4   7         19.03         14.43         0.54 o
   4   4   7          3.67          4.15         0.29 o
   5   4   7         13.01         12.17         0.43 o
   6   4   7          2.83          3.75         0.28 o
   7   4   7        118.53        120.64         1.80 o
   8   4   7         81.25         74.33         1.64 o
   9   4   7         15.17         15.51         0.94 o
  10   4   7         14.96         13.60         1.12 o
  11   4   7         13.94         13.54         1.20 o
  12   4   7          2.90          3.93         1.81 o
  13   4   7          1.57          3.79         1.34 o
  -8   5   7          0.15         -1.19         1.19 o
  -7   5   7          0.92          2.38         2.22 o
  -6   5   7          0.05          0.37         1.02 o
  -5   5   7         42.42         36.74         2.33 o
  -4   5   7          0.63          0.80         0.90 o
  -3   5   7        225.12        207.88         5.59 o
  -2   5   7         27.75         34.39         1.14 o
  -1   5   7         50.54         50.92         1.67 o
   0   5   7         13.33         11.13         0.56 o
   1   5   7         18.91         15.64         0.95 o
   2   5   7         50.11         49.26         0.88 o
   3   5   7        284.72        290.66         3.51 o
   4   5   7         13.41         13.34         0.43 o
   5   5   7         48.94         47.36         0.79 o
   6   5   7         81.68         80.86         1.65 o
   7   5   7         67.01         66.73         1.40 o
   8   5   7        200.83        186.28         2.98 o
   9   5   7         38.78         36.30         1.10 o
  10   5   7         19.93         21.84         1.18 o
  11   5   7          0.73         -0.19         0.63 o
  12   5   7         12.95         14.27         1.61 o
  13   5   7          0.74         -0.98         0.98 o
  -8   6   7          0.27          1.79         2.70 o
  -7   6   7          0.06         -1.83         2.93 o
  -6   6   7          0.11          0.92         1.23 o
  -5   6   7          1.77          2.10         1.14 o
  -4   6   7          0.03         -0.04         0.82 o
  -3   6   7          4.82          5.12         0.94 o
  -2   6   7          0.55          0.36         0.57 o
  -1   6   7         63.99         69.68         1.92 o
   0   6   7         66.31         61.45         1.26 o
   1   6   7         15.29         14.59         0.57 o
   2   6   7        358.36        368.94         4.41 o
   3   6   7          0.00         -0.07         0.21 o
   4   6   7         64.20         64.18         1.00 o
   5   6   7         21.80         20.15         0.65 o
   6   6   7        275.30        268.27         3.56 o
   7   6   7         11.03         12.22         0.62 o
   8   6   7        259.84        253.70         3.75 o
   9   6   7          6.93          5.80         0.52 o
  10   6   7         34.30         31.92         1.05 o
  11   6   7          0.20         -0.36         0.43 o
  12   6   7          0.40          0.05         2.09 o
  13   6   7          1.64         -0.43         1.01 o
  14   6   7          5.56          5.81         1.47 o
  -7   7   7          0.16         -1.32         1.32 o
  -6   7   7          2.70          0.69         1.31 o
  -5   7   7          2.77          5.86         1.51 o
  -4   7   7         51.10         56.07         3.01 o
  -3   7   7          3.86          4.88         1.19 o
  -2   7   7        130.11        130.46         3.05 o
  -1   7   7         30.61         37.46         1.47 o
   0   7   7        138.88        142.74         3.01 o
   1   7   7          2.76          4.26         0.43 o
   2   7   7          0.16         -0.22         0.22 o
   3   7   7         24.91         23.04         0.66 o
   4   7   7        165.67        173.71         2.42 o
   5   7   7         55.62         58.69         1.18 o
   6   7   7        341.07        323.85         4.59 o
   7   7   7        258.87        258.15         3.80 o
   8   7   7        223.46        210.52         3.57 o
   9   7   7          0.02         -0.25         0.32 o
  10   7   7         13.53         14.87         0.68 o
  11   7   7          0.04          0.55         0.42 o
  12   7   7         20.30         20.93         1.43 o
  13   7   7          2.76          1.26         1.03 o
  14   7   7          0.01          0.22         1.10 o
  -6   8   7          0.00          0.03         1.23 o
  -5   8   7          3.34          3.40         1.39 o
  -4   8   7          0.29          1.02         1.22 o
  -3   8   7         16.68         15.70         1.91 o
  -2   8   7         52.65         49.77         2.01 o
  -1   8   7         37.41         35.24         1.31 o
   0   8   7          2.39          3.40         0.61 o
   1   8   7         12.01         11.07         0.73 o
   2   8   7          5.13          4.56         0.48 o
   3   8   7         66.53         71.77         1.28 o
   4   8   7          8.68          8.30         0.56 o
   5   8   7        101.83        101.55         1.90 o
   6   8   7        249.48        249.85         4.14 o
   7   8   7        200.03        206.28         3.17 o
   8   8   7        473.45        450.11         6.82 o
   9   8   7          7.45          7.02         0.46 o
  10   8   7         32.25         33.19         0.90 o
  11   8   7         24.05         25.48         0.97 o
  12   8   7         34.65         36.62         1.68 o
  13   8   7          0.23          0.97         0.86 o
  14   8   7          0.27          0.50         1.04 o
  -5   9   7          0.54         -0.95         1.26 o
  -4   9   7          0.00         -0.93         1.07 o
  -3   9   7          0.00          1.46         1.12 o
  -2   9   7          0.10          0.33         1.83 o
  -1   9   7         22.43         25.11         1.19 o
   0   9   7          1.37          0.81         0.54 o
   1   9   7         15.29         13.10         0.83 o
   2   9   7         53.28         51.94         1.42 o
   3   9   7         15.31         18.37         0.72 o
   4   9   7         46.53         41.72         1.32 o
   5   9   7          7.64          7.84         0.61 o
   6   9   7          5.19          5.00         0.55 o
   7   9   7        177.73        174.03         2.80 o
   8   9   7         18.42         16.68         0.72 o
   9   9   7         74.69         70.55         1.66 o
  10   9   7          0.98          1.50         0.59 o
  11   9   7          0.02         -0.04         0.50 o
  12   9   7         34.96         37.79         1.48 o
  13   9   7          3.66          4.39         0.78 o
  14   9   7          0.79          0.18         0.96 o
  -5  10   7          0.00          1.77         1.55 o
  -4  10   7          0.05          3.52         1.50 o
  -3  10   7          3.53          5.18         1.88 o
  -2  10   7         17.31         21.44         3.59 o
  -1  10   7          6.97          7.09         1.14 o
   0  10   7          3.03          5.65         0.83 o
   1  10   7          0.30         -0.14         0.55 o
   2  10   7         20.60         17.48         1.00 o
   3  10   7          2.73          3.14         0.83 o
   4  10   7          0.14          0.07         0.45 o
   5  10   7         54.35         54.17         1.54 o
   6  10   7         56.72         51.76         1.43 o
   7  10   7          0.12         -0.38         0.71 o
   8  10   7         34.48         34.75         1.02 o
   9  10   7          2.68          1.94         0.48 o
  10  10   7          1.68          0.44         0.42 o
  11  10   7          0.95          0.59         0.59 o
  12  10   7         20.77         20.55         2.05 o
  13  10   7          3.82          3.80         0.63 o
  -3  11   7          1.22          1.49         1.94 o
  -2  11   7          0.22          3.27         1.86 o
  -1  11   7          5.98          7.54         2.06 o
   0  11   7          2.18          1.71         0.95 o
   1  11   7          4.37          3.59         0.78 o
   2  11   7          6.94          6.39         0.79 o
   3  11   7          0.21         -0.47         0.47 o
   4  11   7          3.71          2.50         0.72 o
   5  11   7         30.50         27.44         1.18 o
   6  11   7          1.58          1.53         0.58 o
   7  11   7          0.74          0.38         0.45 o
   8  11   7         12.76         14.14         0.73 o
   9  11   7         43.13         42.61         1.48 o
  10  11   7          0.26          1.15         1.84 o
  11  11   7         13.07         11.04         2.53 o
  12  11   7          9.01          9.32         2.63 o
  13  11   7          2.18         -0.45         1.89 o
  -2  12   7          0.46          0.73         2.09 o
  -1  12   7          0.01          0.77         1.89 o
   0  12   7          2.23          2.98         2.39 o
   1  12   7          0.63          0.06         0.89 o
   2  12   7          0.01         -0.21         0.74 o
   3  12   7          2.38          2.03         0.68 o
   4  12   7          9.20          8.74         1.20 o
   5  12   7          4.81          6.47         1.04 o
   6  12   7          4.11          3.73         0.80 o
   7  12   7          9.47          8.03         0.77 o
   8  12   7          3.34          4.91         0.73 o
   9  12   7          3.00          2.21         0.63 o
  -1  13   7          0.17         -1.01         2.00 o
   0  13   7          0.04         -0.54         1.82 o
   1  13   7         20.84         26.59         1.82 o
   2  13   7          6.26          9.01         1.16 o
   3  13   7          3.32          4.49         0.76 o
   4  13   7          0.89          0.73         1.23 o
   5  13   7          0.02          0.25         1.06 o
   6  13   7          0.70          1.01         0.86 o
   7  13   7          1.85          0.57         1.11 o
   8  13   7          1.00          1.18         1.18 o
   9  13   7          8.41          8.17         0.89 o
  10  13   7          1.45          0.11         0.69 o
   1  14   7          8.03          9.31         2.20 o
   2  14   7          1.28          1.55         1.11 o
   3  14   7          1.90          2.03         1.70 o
   4  14   7          0.00          1.97         1.49 o
   5  14   7          0.00          0.90         1.32 o
   6  14   7          2.19          0.65         1.25 o
   7  14   7          0.02         -0.14         1.09 o
   8  14   7         18.46         16.38         1.87 o
   9  14   7          1.70          1.77         0.82 o
  10  14   7          0.68          0.93         0.63 o
   4  15   7          0.82          1.53         1.75 o
   5  15   7          0.15         -0.94         1.24 o
   6  15   7          0.74          2.09         1.59 o
   7  15   7          2.97          0.95         1.34 o
   8  15   7          0.01         -0.10         1.24 o
   9  15   7          0.00          0.18         1.18 o
  -5 -10   8          0.04          0.35         1.21 o
  -4 -10   8          0.68          1.31         1.01 o
  -3 -10   8          6.38          5.95         2.02 o
  -2 -10   8         28.14         40.54         3.81 o
  -1 -10   8          0.44          2.74         2.31 o
  -7  -9   8          7.69          6.27         2.05 o
  -6  -9   8          0.10          1.71         1.53 o
  -5  -9   8          1.35          1.14         1.03 o
  -4  -9   8          1.46          0.58         1.11 o
  -3  -9   8         14.97         18.12         2.14 o
  -2  -9   8         12.93         16.38         2.60 o
  -1  -9   8          2.87          3.68         2.19 o
   0  -9   8          2.88         -0.04         1.95 o
   1  -9   8          0.05         -0.06         1.77 o
   2  -9   8          0.05          0.04         1.97 o
  -8  -8   8          0.88          1.77         1.61 o
  -7  -8   8          0.06         -1.07         1.36 o
  -6  -8   8          3.20          1.41         1.52 o
  -5  -8   8         15.03         19.43         1.73 o
  -4  -8   8          2.86          1.56         1.03 o
  -3  -8   8          2.21          2.37         1.14 o
  -2  -8   8          0.16         -0.04         0.85 o
  -1  -8   8          0.86          3.25         1.80 o
   0  -8   8          5.90         12.43         2.44 o
   1  -8   8          7.65          3.16         1.95 o
   2  -8   8          2.51          4.14         1.52 o
   3  -8   8          5.90          9.69         1.93 o
   4  -8   8          8.59          9.64         2.01 o
  -9  -7   8          1.62          1.44         1.62 o
  -8  -7   8          1.38          3.26         1.56 o
  -7  -7   8          2.77          2.45         0.90 o
  -6  -7   8         33.96         45.12         3.74 o
  -5  -7   8          4.37          5.58         3.09 o
  -4  -7   8         10.27         14.07         2.61 o
  -3  -7   8          1.34          0.10         1.01 o
  -2  -7   8          0.11         -0.83         0.83 o
  -1  -7   8          0.77          1.23         0.93 o
   0  -7   8          5.20          5.25         1.31 o
   1  -7   8          0.36         -0.52         1.50 o
   2  -7   8          0.15         -0.02         1.19 o
   3  -7   8          1.64          0.08         1.29 o
   4  -7   8         21.62         29.87         2.59 o
   5  -7   8          0.15          0.55         1.29 o
 -10  -6   8          0.03         -0.18         1.62 o
  -9  -6   8          2.15          1.80         1.72 o
  -8  -6   8          3.65          5.29         0.96 o
  -7  -6   8          1.34          0.57         0.87 o
  -6  -6   8          8.53         10.57         1.32 o
  -5  -6   8          1.60          1.75         0.88 o
  -4  -6   8          1.49          2.47         0.96 o
  -3  -6   8          0.43          1.50         0.84 o
  -2  -6   8          4.16          5.01         0.91 o
  -1  -6   8          0.62          0.19         0.73 o
   0  -6   8          2.01          1.65         0.70 o
   1  -6   8         34.50         36.07         2.40 o
   2  -6   8         20.93         22.90         2.08 o
   3  -6   8         18.35         16.69         1.92 o
   4  -6   8          2.03         -0.26         1.26 o
   5  -6   8          0.13          1.94         1.32 o
   6  -6   8          2.82          4.87         1.64 o
   7  -6   8          2.84          5.60         1.86 o
 -10  -5   8          1.39          4.84         1.96 o
  -9  -5   8          0.54          1.03         1.55 o
  -8  -5   8          3.72          1.56         0.93 o
  -7  -5   8          3.06          4.18         1.03 o
  -6  -5   8          0.20          1.52         0.90 o
  -5  -5   8          0.01         -0.73         0.73 o
  -4  -5   8          0.10         -0.58         0.70 o
  -3  -5   8         41.53         37.13         1.71 o
  -2  -5   8          4.92          5.40         1.48 o
  -1  -5   8          9.92          8.42         0.98 o
   0  -5   8          0.00          0.50         0.68 o
   1  -5   8          0.04          0.02         0.59 o
   2  -5   8         26.69         30.23         2.11 o
   3  -5   8         11.05         11.70         3.46 o
   4  -5   8          3.11          0.75         1.13 o
   5  -5   8          0.72         -0.46         2.17 o
   6  -5   8          5.29          7.31         1.63 o
   7  -5   8          3.33          6.26         1.65 o
   8  -5   8          1.72          0.54         1.55 o
 -10  -4   8          0.58          1.06         1.69 o
  -9  -4   8          6.82          6.29         1.20 o
  -8  -4   8          0.15         -0.13         0.70 o
  -7  -4   8         13.22         16.28         2.00 o
  -6  -4   8          9.52         11.31         1.04 o
  -5  -4   8          2.54          3.09         0.85 o
  -4  -4   8         11.79         10.25         0.87 o
  -3  -4   8         35.67         28.39         1.49 o
  -2  -4   8          4.01          3.24         0.75 o
  -1  -4   8          2.76          0.06         0.54 o
   0  -4   8          1.47          2.10         0.72 o
   1  -4   8         22.25         21.27         1.14 o
   2  -4   8         51.21         48.85         2.50 o
   3  -4   8         10.87          9.64         1.43 o
   4  -4   8         24.02         21.48         1.88 o
   5  -4   8          0.00         -0.40         0.98 o
   6  -4   8          1.75          1.80         1.21 o
   7  -4   8          3.01          6.16         1.56 o
   8  -4   8          0.39          0.43         1.34 o
 -10  -3   8          0.13         -0.28         1.48 o
  -9  -3   8         14.18         13.87         1.58 o
  -8  -3   8          0.22         -0.56         0.91 o
  -7  -3   8          2.65          2.51         1.07 o
  -6  -3   8          4.33          3.61         0.99 o
  -5  -3   8          7.35          6.55         0.93 o
  -4  -3   8          4.75          3.59         0.78 o
  -3  -3   8         15.49         12.71         0.88 o
  -2  -3   8          0.13         -0.42         0.42 o
  -1  -3   8         55.99         63.81         1.49 o
   0  -3   8         57.42         63.61         1.67 o
   1  -3   8         34.29         35.50         1.38 o
   2  -3   8          0.81         -0.04         0.65 o
   3  -3   8          1.43          2.14         0.78 o
   4  -3   8          1.95          1.94         1.18 o
   5  -3   8          0.14          1.45         0.98 o
   6  -3   8         10.92         12.70         1.98 o
   7  -3   8          0.60         -0.48         1.01 o
   8  -3   8          2.73          4.77         2.00 o
   9  -3   8          3.15         -1.04         1.11 o
 -10  -2   8          6.91          6.21         1.36 o
  -9  -2   8          0.08          0.33         1.06 o
  -8  -2   8          5.11          4.84         1.17 o
  -7  -2   8          0.43          0.56         0.89 o
  -6  -2   8          6.65          4.25         1.08 o
  -5  -2   8         19.85         21.96         1.36 o
  -4  -2   8         37.42         35.36         1.63 o
  -3  -2   8          0.62          0.96         0.54 o
  -2  -2   8          2.66          2.47         0.49 o
  -1  -2   8          6.20          5.19         0.52 o
   0  -2   8          4.33          4.95         0.47 o
   1  -2   8        239.04        225.84         3.64 o
   2  -2   8          0.54          0.49         0.46 o
   3  -2   8         36.00         33.10         1.06 o
   4  -2   8        158.48        153.50         2.79 o
   5  -2   8          0.38          1.11         0.60 o
   6  -2   8          4.71          4.35         1.06 o
   7  -2   8          2.78          1.46         1.08 o
   8  -2   8          0.01          0.52         1.20 o
   9  -2   8          2.69         -0.05         1.00 o
  10  -2   8          0.22         -1.40         1.40 o
 -10  -1   8          0.29         -0.02         1.59 o
  -9  -1   8          0.62          1.17         1.06 o
  -8  -1   8         23.99         25.53         1.95 o
  -7  -1   8         26.56         25.79         1.89 o
  -6  -1   8        107.83        100.49         3.01 o
  -5  -1   8        106.71        104.15         4.29 o
  -4  -1   8         29.73         31.54         1.52 o
  -3  -1   8         11.07         10.40         0.74 o
  -2  -1   8         24.71         24.54         0.89 o
  -1  -1   8          3.67          1.62         0.36 o
   0  -1   8          5.06          3.37         0.44 o
   1  -1   8         39.83         35.15         1.14 o
   2  -1   8        104.58         91.25         1.66 o
   3  -1   8        600.43        580.40         7.42 o
   4  -1   8         10.86          9.40         0.65 o
   5  -1   8         93.88         90.51         1.92 o
   6  -1   8         12.85         13.33         1.01 o
   7  -1   8          0.09          0.78         0.63 o
   8  -1   8          0.67          1.53         0.63 o
   9  -1   8          0.58          0.65         1.06 o
  10  -1   8          1.92          1.69         1.26 o
  11  -1   8         20.52         22.12         2.93 o
 -10   0   8          0.86          1.81         1.74 o
  -9   0   8          5.48          3.18         1.72 o
  -8   0   8          0.97          0.86         1.33 o
  -7   0   8         33.39         37.44         2.25 o
  -6   0   8         36.97         40.88         2.83 o
  -5   0   8         79.01         74.55         2.46 o
  -4   0   8         22.37         21.40         1.28 o
  -3   0   8         99.90         98.36         2.09 o
  -2   0   8         15.90         12.79         0.63 o
  -1   0   8         35.93         36.14         1.04 o
   0   0   8         27.16         21.59         0.98 o
   1   0   8         28.83         23.30         0.81 o
   2   0   8          3.33          2.40         0.35 o
   3   0   8         10.74          9.31         0.75 o
   4   0   8         96.95         92.75         1.50 o
   5   0   8         11.50          9.98         0.62 o
   6   0   8         32.37         29.62         1.73 o
   7   0   8          4.57          5.30         0.70 o
   8   0   8         53.56         47.61         1.77 o
   9   0   8          7.36         10.82         1.73 o
  10   0   8         11.43         14.47         1.23 o
  11   0   8          6.45          4.09         3.23 o
 -10   1   8          0.58         -1.62         1.62 o
  -9   1   8          1.05          1.88         1.74 o
  -8   1   8          0.10         -0.12         1.37 o
  -7   1   8         23.44         24.88         1.66 o
  -6   1   8         50.40         56.99         2.55 o
  -5   1   8         24.05         30.98         2.06 o
  -4   1   8          0.07          0.49         0.60 o
  -3   1   8        118.51        111.81         2.08 o
  -2   1   8        207.72        216.50         3.25 o
  -1   1   8        184.27        176.64         2.44 o
   0   1   8          2.85          5.11         0.60 o
   1   1   8         10.72          9.90         0.50 o
   2   1   8          3.34          3.63         0.37 o
   3   1   8         87.79         80.70         1.64 o
   4   1   8         52.75         53.04         0.88 o
   5   1   8          8.01          5.61         0.49 o
   6   1   8          7.02          7.31         0.53 o
   7   1   8          3.99          2.94         0.72 o
   8   1   8         58.41         49.81         1.71 o
   9   1   8          3.43          2.65         0.73 o
  10   1   8          1.55          2.70         0.84 o
  11   1   8         23.87         25.25         1.48 o
  12   1   8          2.37          1.71         1.07 o
  -9   2   8          0.13          0.11         1.63 o
  -8   2   8          0.68         -0.26         1.36 o
  -7   2   8          1.13          1.68         1.17 o
  -6   2   8         46.58         40.57         1.98 o
  -5   2   8        192.26        192.72         4.64 o
  -4   2   8          7.24          6.63         0.95 o
  -3   2   8         30.99         32.42         1.16 o
  -2   2   8        354.14        354.09         4.83 o
  -1   2   8         51.49         52.60         1.28 o
   0   2   8          9.65         10.42         0.46 o
   1   2   8         15.85         17.89         0.56 o
   2   2   8         96.52         99.32         1.50 o
   3   2   8          1.18          1.00         0.22 o
   4   2   8         10.86          9.80         0.42 o
   5   2   8          5.48          5.52         0.36 o
   6   2   8        128.33        112.70         1.92 o
   7   2   8          0.21         -0.09         0.41 o
   8   2   8         10.84          9.43         0.85 o
   9   2   8         17.05         15.30         1.01 o
  10   2   8         11.87         11.46         0.97 o
  11   2   8          0.16         -0.54         0.64 o
  12   2   8          6.73          8.60         1.10 o
  -9   3   8          0.14         -1.45         1.45 o
  -8   3   8         14.47         15.70         2.53 o
  -7   3   8          0.34          1.88         1.09 o
  -6   3   8         16.11         20.82         1.90 o
  -5   3   8          0.94          1.33         1.03 o
  -4   3   8        112.41        113.24         3.21 o
  -3   3   8         23.87         26.31         1.01 o
  -2   3   8        118.95        121.36         2.19 o
  -1   3   8          1.89          2.85         0.44 o
   0   3   8        203.69        221.17         3.11 o
   1   3   8          8.23         11.07         0.46 o
   2   3   8          0.36          0.02         0.19 o
   3   3   8          4.29          4.73         0.33 o
   4   3   8         71.28         67.38         1.13 o
   5   3   8          0.21          0.14         0.22 o
   6   3   8         29.63         20.11         0.59 o
   7   3   8          0.04         -0.01         0.31 o
   8   3   8         11.72         11.12         0.73 o
   9   3   8          9.99          9.45         0.79 o
  10   3   8         15.50         20.09         1.08 o
  11   3   8         12.09         15.68         0.99 o
  12   3   8          6.87         10.15         2.56 o
  13   3   8          0.98          2.42         1.45 o
  -8   4   8          9.14         10.83         2.52 o
  -7   4   8          0.12          0.58         1.14 o
  -6   4   8          0.02         -0.15         0.99 o
  -5   4   8         18.05         13.94         1.60 o
  -4   4   8          6.46          4.36         1.20 o
  -3   4   8         67.42         59.44         2.28 o
  -2   4   8         21.79         22.70         0.98 o
  -1   4   8         14.25         11.54         0.74 o
   0   4   8         46.10         48.57         1.14 o
   1   4   8        384.24        381.37         4.03 o
   2   4   8         39.34         37.52         1.13 o
   3   4   8        117.79        136.38         1.95 o
   4   4   8         51.75         45.40         1.18 o
   5   4   8         71.78         68.70         1.13 o
   6   4   8          1.36          1.29         0.30 o
   7   4   8          2.10          1.27         0.27 o
   8   4   8          1.18          1.08         0.35 o
   9   4   8          4.55          3.08         0.60 o
  10   4   8         17.12         16.53         1.25 o
  11   4   8          2.44          2.48         1.34 o
  12   4   8          0.03         -0.84         0.99 o
  13   4   8          3.28          2.89         1.39 o
  -8   5   8          2.45          2.57         1.52 o
  -7   5   8          1.22          3.67         1.91 o
  -6   5   8          8.94          8.06         1.57 o
  -5   5   8          0.33          1.76         1.00 o
  -4   5   8         51.63         52.01         2.71 o
  -3   5   8          0.71          0.14         0.96 o
  -2   5   8         34.63         29.32         1.20 o
  -1   5   8         70.15         64.74         1.64 o
   0   5   8         42.75         40.27         1.08 o
   1   5   8         15.72         13.35         0.62 o
   2   5   8         80.82         97.81         1.44 o
   3   5   8          6.40          3.44         0.31 o
   4   5   8          4.41          1.42         0.25 o
   5   5   8         12.52         13.06         0.47 o
   6   5   8          4.89          5.62         0.43 o
   7   5   8          3.25          2.29         0.47 o
   8   5   8         48.02         42.44         1.10 o
   9   5   8          5.63          6.12         0.59 o
  10   5   8         48.31         43.55         1.78 o
  11   5   8          0.33         -0.36         0.67 o
  12   5   8          1.10          1.18         1.07 o
  13   5   8          7.11          9.71         1.59 o
  -7   6   8         10.35         11.86         1.95 o
  -6   6   8          0.56          2.04         1.26 o
  -5   6   8         13.70         12.13         1.91 o
  -4   6   8          8.08          9.58         1.46 o
  -3   6   8          0.70         -0.08         0.84 o
  -2   6   8          1.68          2.63         0.72 o
  -1   6   8          0.90          0.95         0.57 o
   0   6   8          0.04         -0.42         0.48 o
   1   6   8         24.82         22.94         0.91 o
   2   6   8          8.95          8.34         0.48 o
   3   6   8          1.04          0.17         0.21 o
   4   6   8          4.52          4.63         0.33 o
   5   6   8        637.27        622.02         6.53 o
   6   6   8         44.79         41.92         1.05 o
   7   6   8        332.45        315.86         4.62 o
   8   6   8         53.67         52.30         1.34 o
   9   6   8         17.13         15.11         1.02 o
  10   6   8          0.04          0.05         0.42 o
  11   6   8          1.69          1.48         0.71 o
  12   6   8          0.21          1.26         0.97 o
  13   6   8          3.24          6.50         1.39 o
  -7   7   8          0.03          1.63         1.49 o
  -6   7   8          9.91         10.35         1.83 o
  -5   7   8          3.21          2.80         3.37 o
  -4   7   8          1.14          0.31         1.14 o
  -3   7   8         22.24         17.60         1.98 o
  -2   7   8          0.40         -0.57         0.57 o
  -1   7   8          0.07         -0.24         0.58 o
   0   7   8          3.41          2.15         0.61 o
   1   7   8         28.54         24.57         0.99 o
   2   7   8          0.12         -0.28         0.28 o
   3   7   8        115.61        106.76         1.68 o
   4   7   8          1.03          0.37         0.26 o
   5   7   8          0.12          0.45         0.37 o
   6   7   8        829.31        810.98        10.60 o
   7   7   8        176.21        158.99         2.67 o
   8   7   8          0.49         -0.44         0.44 o
   9   7   8         18.00         15.87         0.72 o
  10   7   8         15.21         14.68         0.73 o
  11   7   8          0.79          0.32         0.49 o
  12   7   8          0.17          0.57         0.91 o
  13   7   8          2.23          6.35         3.19 o
  14   7   8          2.62          2.90         1.39 o
  -6   8   8          1.56          1.87         1.50 o
  -5   8   8          0.20         -0.50         1.23 o
  -4   8   8          0.18         -0.08         1.11 o
  -3   8   8         30.37         38.28         3.09 o
  -2   8   8          3.06          3.69         1.20 o
  -1   8   8        115.59        123.04         3.28 o
   0   8   8          1.16          0.37         0.53 o
   1   8   8          2.91          1.10         0.50 o
   2   8   8         72.20         63.30         1.57 o
   3   8   8        125.76        111.29         1.76 o
   4   8   8         90.91         93.19         1.57 o
   5   8   8          1.25          1.48         0.45 o
   6   8   8          4.24          3.47         0.50 o
   7   8   8         39.06         37.80         1.10 o
   8   8   8          9.37          9.57         0.62 o
   9   8   8          4.21          4.94         0.54 o
  10   8   8          0.00          0.15         0.34 o
  11   8   8         25.53         27.39         1.28 o
  12   8   8          9.85         13.73         0.88 o
  13   8   8          0.43          2.04         0.98 o
  14   8   8          3.57          0.70         1.12 o
  -5   9   8          2.39          1.58         1.49 o
  -4   9   8          0.20          1.60         1.25 o
  -3   9   8          1.05          0.08         1.13 o
  -2   9   8          8.37          9.53         1.21 o
  -1   9   8         28.48         30.41         1.33 o
   0   9   8         19.92         19.96         1.06 o
   1   9   8         11.60         10.46         0.80 o
   2   9   8         11.43          9.38         0.84 o
   3   9   8         49.97         52.19         1.78 o
   4   9   8         63.82         54.14         1.10 o
   5   9   8         22.93         22.20         0.99 o
   6   9   8         58.52         56.63         1.39 o
   7   9   8         12.48         10.83         0.65 o
   8   9   8          4.20          2.86         0.47 o
   9   9   8          0.33          0.72         0.39 o
  10   9   8          4.79          6.41         0.47 o
  11   9   8         30.85         34.97         0.96 o
  12   9   8         25.02         26.64         1.03 o
  13   9   8          1.11          1.41         0.75 o
  -4  10   8          0.20          3.01         1.49 o
  -3  10   8          0.78          2.22         1.33 o
  -2  10   8         24.98         27.72         2.28 o
  -1  10   8          6.38          5.41         1.87 o
   0  10   8          0.12          1.60         0.73 o
   1  10   8          4.76          3.04         0.92 o
   2  10   8          0.51          0.12         0.57 o
   3  10   8          1.92          1.49         0.55 o
   4  10   8         70.02         65.99         2.14 o
   5  10   8        106.57        105.29         2.94 o
   6  10   8         28.25         29.82         1.14 o
   7  10   8         17.43         17.22         0.99 o
   8  10   8          0.52          0.57         0.42 o
   9  10   8          0.24          0.24         0.37 o
  10  10   8         18.22         15.76         0.89 o
  11  10   8         10.33         12.72         0.86 o
  12  10   8         19.68         21.05         1.45 o
  13  10   8          2.86          0.84         0.63 o
  -3  11   8          3.73          6.55         2.43 o
  -2  11   8          1.50          1.25         1.82 o
  -1  11   8         10.70          9.44         2.37 o
   0  11   8         41.35         49.68         2.33 o
   1  11   8          0.30         -0.04         0.66 o
   2  11   8          6.26          7.54         0.86 o
   3  11   8         27.16         27.29         1.45 o
   4  11   8         11.50         10.09         1.21 o
   5  11   8          0.53         -0.05         1.43 o
   6  11   8          1.13          0.61         0.56 o
   7  11   8          1.79          1.28         0.55 o
   8  11   8         34.18         36.03         1.25 o
   9  11   8          3.03          2.17         0.70 o
  10  11   8          1.51          1.41         0.53 o
  11  11   8         48.28         51.57         5.50 o
  12  11   8          1.76          3.68         2.12 o
  13  11   8          0.69          1.11         2.00 o
  -2  12   8          0.16          2.78         2.22 o
  -1  12   8          7.80          9.68         2.50 o
   0  12   8          1.91          2.21         1.87 o
   1  12   8          7.72          9.46         1.27 o
   2  12   8          0.05         -0.18         0.76 o
   3  12   8          0.74          0.48         0.67 o
   4  12   8         14.27         17.19         1.58 o
   5  12   8          1.52          2.22         0.88 o
   6  12   8          9.96         10.17         2.29 o
   7  12   8         46.02         43.24         1.58 o
   8  12   8          0.43         -0.08         0.46 o
   9  12   8          0.95          1.28         0.97 o
  10  12   8         23.30         23.24         1.17 o
  12  12   8         33.01         41.08         4.29 o
   0  13   8          2.09          2.24         2.02 o
   1  13   8          0.44          2.16         1.33 o
   2  13   8          7.21          7.90         1.19 o
   3  13   8          0.00          0.43         0.74 o
   4  13   8          1.36          2.04         1.04 o
   5  13   8          2.25          1.90         0.94 o
   6  13   8         14.17         15.22         1.99 o
   7  13   8          1.02          2.60         1.19 o
   8  13   8          0.08         -0.61         0.68 o
   9  13   8          7.97         10.14         1.02 o
  10  13   8          0.16          0.58         0.58 o
   1  14   8          1.11          0.06         1.65 o
   2  14   8          9.63          9.64         1.49 o
   3  14   8          7.66         11.57         2.41 o
   4  14   8          0.13          1.36         1.59 o
   5  14   8          4.34          6.61         1.82 o
   6  14   8          0.67          0.64         1.36 o
   7  14   8          0.64          1.49         1.24 o
   8  14   8          1.65          1.44         1.17 o
   9  14   8          0.00          0.31         0.78 o
  10  14   8          4.52          4.56         0.79 o
   4  15   8          2.23          2.19         1.77 o
   5  15   8          0.65          1.01         1.53 o
   6  15   8          0.00          0.31         1.51 o
   7  15   8          1.88          1.95         1.50 o
   8  15   8          0.30          0.98         1.20 o
   9  15   8          0.00          0.34         1.21 o
  -6  -9   9          0.08          2.90         1.76 o
  -5  -9   9          1.74          3.44         1.23 o
  -4  -9   9          4.28          4.97         1.91 o
  -3  -9   9         16.78         26.44         3.06 o
  -2  -9   9          3.33          4.01         2.34 o
  -1  -9   9         50.01         69.78         5.21 o
   0  -9   9          6.63         11.96         2.96 o
  -7  -8   9          0.54         -0.07         1.57 o
  -6  -8   9          0.01          1.18         1.14 o
  -5  -8   9          2.72          1.91         1.36 o
  -4  -8   9         10.23         12.84         1.66 o
  -3  -8   9         20.59         24.30         2.12 o
  -2  -8   9          5.93          6.10         2.20 o
  -1  -8   9          0.13          0.20         1.81 o
   0  -8   9         15.14         17.48         2.87 o
   1  -8   9          1.44          1.46         1.97 o
   2  -8   9          0.19         -0.56         1.77 o
   3  -8   9          0.48          0.22         1.49 o
  -8  -7   9          0.00          0.31         1.62 o
  -7  -7   9          2.48          2.89         1.06 o
  -6  -7   9          1.40          0.64         2.19 o
  -5  -7   9         12.51         14.24         1.61 o
  -4  -7   9          1.95          2.02         1.11 o
  -3  -7   9          7.66          8.11         1.42 o
  -2  -7   9          8.75         10.53         1.54 o
  -1  -7   9          5.78          5.05         1.93 o
   0  -7   9         12.39         11.71         2.46 o
   1  -7   9          0.13         -1.14         1.14 o
   2  -7   9         14.43         13.71         2.36 o
   3  -7   9          6.17          8.15         1.80 o
   4  -7   9          0.88          2.88         3.12 o
   5  -7   9          2.06          2.21         2.49 o
  -9  -6   9          0.55          5.26         2.12 o
  -8  -6   9          0.39          0.03         0.88 o
  -7  -6   9          9.31         10.33         1.37 o
  -6  -6   9         29.17         33.73         2.18 o
  -5  -6   9         15.29         18.95         1.94 o
  -4  -6   9          6.33          4.99         1.19 o
  -3  -6   9          2.98          3.07         1.08 o
  -2  -6   9          3.15          1.36         0.96 o
  -1  -6   9          8.30          6.93         1.34 o
   0  -6   9          0.85          1.93         1.18 o
   1  -6   9         23.61         25.07         2.15 o
   2  -6   9         25.30         31.37         2.90 o
   3  -6   9         74.52         79.51         3.85 o
   4  -6   9          0.21         -1.40         1.40 o
   5  -6   9          0.57         -0.10         1.75 o
   6  -6   9          0.12          2.12         1.57 o
  -9  -5   9          0.08          1.00         1.71 o
  -8  -5   9          4.57          6.32         1.23 o
  -7  -5   9         11.93         12.69         1.52 o
  -6  -5   9          2.83          0.93         1.97 o
  -5  -5   9          0.08          0.55         0.95 o
  -4  -5   9          4.27          4.50         1.09 o
  -3  -5   9          9.42          7.09         1.23 o
  -2  -5   9          1.86          3.16         0.84 o
  -1  -5   9         20.13         21.96         1.57 o
   0  -5   9          0.05         -0.73         0.86 o
   1  -5   9          6.40          6.78         1.37 o
   2  -5   9          3.03          2.91         1.21 o
   3  -5   9         16.74         15.32         1.88 o
   4  -5   9          0.36          0.28         1.36 o
   5  -5   9          0.32         -0.28         1.53 o
   6  -5   9          2.50          3.24         1.66 o
   7  -5   9          0.48         -0.43         1.43 o
  -9  -4   9          0.70         -0.44         1.01 o
  -8  -4   9          1.38         -0.34         0.79 o
  -7  -4   9          0.05          0.49         0.81 o
  -6  -4   9          6.51          6.94         1.00 o
  -5  -4   9          6.59          5.80         1.15 o
  -4  -4   9          0.04          0.55         0.82 o
  -3  -4   9          2.54          3.82         0.85 o
  -2  -4   9          1.72          0.39         0.67 o
  -1  -4   9         14.47         10.62         1.10 o
   0  -4   9          0.00         -0.53         0.60 o
   1  -4   9          1.21          1.52         1.13 o
   2  -4   9          0.45         -0.49         0.88 o
   3  -4   9         41.34         39.80         2.52 o
   4  -4   9         12.94         14.30         1.75 o
   5  -4   9          6.91          5.22         1.40 o
   6  -4   9          7.67         12.45         1.85 o
   7  -4   9          1.66          2.10         1.40 o
   8  -4   9          1.82          2.67         1.59 o
 -10  -3   9          0.37          1.71         1.58 o
  -9  -3   9          0.00          0.57         1.12 o
  -8  -3   9          0.80         -0.49         1.78 o
  -7  -3   9          0.08         -0.47         0.95 o
  -6  -3   9          0.39         -0.03         0.91 o
  -5  -3   9          0.58         -0.06         0.84 o
  -4  -3   9          1.65          1.13         0.74 o
  -3  -3   9          6.95          6.57         0.81 o
  -2  -3   9         15.46          8.55         0.91 o
  -1  -3   9         25.70         25.98         1.46 o
   0  -3   9         90.13         81.79         4.58 o
   1  -3   9          1.09          1.09         0.69 o
   2  -3   9          2.74          3.57         1.02 o
   3  -3   9          4.28          3.18         1.05 o
   4  -3   9         52.11         47.37         2.60 o
   5  -3   9         10.77         11.24         1.55 o
   6  -3   9         16.46         17.83         1.88 o
   7  -3   9          0.63          0.17         1.32 o
   8  -3   9          0.19          0.24         1.62 o
   9  -3   9          0.96          2.04         1.33 o
 -10  -2   9          1.50         -0.49         1.57 o
  -9  -2   9          4.55          4.36         1.34 o
  -8  -2   9          0.02          0.06         1.04 o
  -7  -2   9          0.02         -0.24         0.99 o
  -6  -2   9          7.95          7.56         1.29 o
  -5  -2   9          1.98          1.81         1.20 o
  -4  -2   9         17.92         16.72         1.84 o
  -3  -2   9          6.67          5.04         1.02 o
  -2  -2   9          5.24          2.95         0.72 o
  -1  -2   9         38.46         34.37         1.58 o
   0  -2   9         14.20         16.92         0.89 o
   1  -2   9          2.78          2.54         0.59 o
   2  -2   9        148.78        144.53         3.70 o
   3  -2   9         41.18         40.55         1.85 o
   4  -2   9         19.53         18.43         1.33 o
   5  -2   9         44.67         47.14         3.35 o
   6  -2   9          0.40          1.48         1.23 o
   7  -2   9         11.55         13.99         2.62 o
   8  -2   9         17.71         19.49         2.70 o
   9  -2   9          3.24          1.97         1.62 o
  10  -2   9          3.42          3.96         1.56 o
  -9  -1   9          0.61          1.65         1.68 o
  -8  -1   9          0.67          2.31         1.22 o
  -7  -1   9         29.75         30.78         2.14 o
  -6  -1   9          1.14          1.04         1.27 o
  -5  -1   9         14.81         10.38         1.16 o
  -4  -1   9          6.98          7.04         1.52 o
  -3  -1   9         64.51         62.96         2.20 o
  -2  -1   9         11.00         11.73         1.04 o
  -1  -1   9          4.98          5.32         0.61 o
   0  -1   9          0.29          0.16         0.37 o
   1  -1   9          2.50          2.10         0.43 o
   2  -1   9        125.85        124.42         2.11 o
   3  -1   9        339.51        318.74         5.64 o
   4  -1   9         25.48         23.94         1.00 o
   5  -1   9          7.46          7.87         0.86 o
   6  -1   9          5.10          6.38         0.96 o
   7  -1   9          1.54          1.60         0.71 o
   8  -1   9          1.45          0.43         1.01 o
   9  -1   9          1.31          1.60         1.89 o
  10  -1   9         33.99         35.50         4.70 o
  -9   0   9          7.02          3.88         1.95 o
  -8   0   9         30.37         33.43         3.21 o
  -7   0   9         34.45         36.34         6.68 o
  -6   0   9         31.49         31.69         1.76 o
  -5   0   9         89.74         86.69         2.82 o
  -4   0   9          0.27         -0.53         0.60 o
  -3   0   9         21.64         18.16         1.21 o
  -2   0   9         43.49         41.53         1.84 o
  -1   0   9          9.22          6.91         0.59 o
   0   0   9          1.70          1.76         0.42 o
   1   0   9         47.40         41.29         1.15 o
   2   0   9         60.74         59.66         1.61 o
   3   0   9        350.88        321.24         4.54 o
   4   0   9        186.86        173.00         3.03 o
   5   0   9         10.34         10.61         0.72 o
   6   0   9         66.74         65.91         1.79 o
   7   0   9          0.50          0.49         0.54 o
   8   0   9          9.73          7.54         0.94 o
   9   0   9         18.88         21.35         1.37 o
  10   0   9         24.61         27.90         2.19 o
  11   0   9          0.22          0.81         1.59 o
  -9   1   9          1.79          1.55         1.83 o
  -8   1   9         19.57         18.59         2.63 o
  -7   1   9          0.23          0.57         1.45 o
  -6   1   9         27.38         24.64         1.99 o
  -5   1   9         16.85         16.85         1.36 o
  -4   1   9          0.16         -0.19         0.66 o
  -3   1   9         11.76         11.57         1.06 o
  -2   1   9        149.89        147.05         2.59 o
  -1   1   9         10.65          9.38         0.56 o
   0   1   9         50.83         45.82         1.08 o
   1   1   9          6.82          7.01         0.48 o
   2   1   9        182.92        175.49         2.35 o
   3   1   9          0.26          0.36         0.32 o
   4   1   9          4.18          4.53         0.46 o
   5   1   9          1.15          1.57         0.42 o
   6   1   9        104.95         99.51         1.94 o
   7   1   9         19.65         18.37         0.85 o
   8   1   9          0.23         -0.29         0.56 o
   9   1   9          0.01          0.45         0.66 o
  10   1   9          1.04          1.49         0.80 o
  11   1   9         30.78         36.94         1.82 o
  12   1   9          3.24          2.67         1.55 o
  -9   2   9          0.00         -0.39         1.91 o
  -8   2   9          0.68         -0.38         1.46 o
  -7   2   9          0.85         -0.66         1.09 o
  -6   2   9          3.02          2.08         1.14 o
  -5   2   9          8.20          8.48         1.37 o
  -4   2   9         81.82         76.09         3.75 o
  -3   2   9          0.17         -0.13         0.61 o
  -2   2   9          3.92          4.42         0.57 o
  -1   2   9          3.48          2.43         0.51 o
   0   2   9        217.93        225.64         3.01 o
   1   2   9         12.41         11.42         0.51 o
   2   2   9         41.76         37.61         0.87 o
   3   2   9        109.34        109.77         1.77 o
   4   2   9         41.33         41.92         1.01 o
   5   2   9         13.97         12.28         0.60 o
   6   2   9          0.29         -0.06         0.38 o
   7   2   9        159.47        140.47         2.44 o
   8   2   9          4.48          2.82         0.67 o
   9   2   9          4.27          2.60         0.67 o
  10   2   9          8.87          9.67         1.41 o
  11   2   9          0.11          0.30         0.73 o
  12   2   9         15.80         18.13         1.43 o
  -8   3   9          2.00          3.40         1.90 o
  -7   3   9          5.42          6.86         1.51 o
  -6   3   9          1.25          1.03         1.12 o
  -5   3   9         35.68         33.99         2.31 o
  -4   3   9          0.43          0.43         0.98 o
  -3   3   9         66.82         59.71         2.33 o
  -2   3   9          5.65          5.41         0.76 o
  -1   3   9        354.85        354.15         4.89 o
   0   3   9        177.89        170.26         2.27 o
   1   3   9          9.91          8.95         0.47 o
   2   3   9          9.32          7.44         0.45 o
   3   3   9        137.62        130.13         2.23 o
   4   3   9         24.69         23.59         0.69 o
   5   3   9          0.32          0.73         0.30 o
   6   3   9         11.10         11.15         0.54 o
   7   3   9        666.27        610.17         7.70 o
   8   3   9         70.22         62.98         1.61 o
   9   3   9          9.51          8.36         0.81 o
  10   3   9          4.69          3.03         0.67 o
  11   3   9          0.93         -0.31         0.61 o
  12   3   9          9.87         13.29         1.88 o
  -8   4   9          1.03         -0.42         1.63 o
  -7   4   9          0.80          1.90         1.29 o
  -6   4   9          4.91          7.47         1.52 o
  -5   4   9          1.25          1.51         1.10 o
  -4   4   9         31.91         35.71         2.50 o
  -3   4   9          1.51          0.60         1.00 o
  -2   4   9          0.25          0.01         0.59 o
  -1   4   9         12.21         12.48         0.74 o
   0   4   9          0.00          0.05         0.38 o
   1   4   9         87.97         93.72         1.57 o
   2   4   9          0.41          0.32         0.30 o
   3   4   9         10.98         11.47         0.49 o
   4   4   9        180.30        175.00         2.29 o
   5   4   9         42.24         45.49         1.04 o
   6   4   9          0.99         -0.18         0.28 o
   7   4   9         43.44         41.91         1.11 o
   8   4   9         34.07         28.12         0.96 o
   9   4   9          3.86          2.46         0.54 o
  10   4   9          0.23          0.06         0.69 o
  11   4   9          5.55          4.18         1.01 o
  12   4   9          7.96         13.19         1.75 o
  13   4   9          1.99          4.06         1.57 o
  -7   5   9          2.02          0.40         3.26 o
  -6   5   9          0.08         -1.24         1.79 o
  -5   5   9          0.40          1.92         1.13 o
  -4   5   9          0.22          0.35         0.91 o
  -3   5   9          0.01          0.81         0.96 o
  -2   5   9          2.64          1.17         0.63 o
  -1   5   9          0.14          0.41         0.52 o
   0   5   9          0.18         -0.07         0.59 o
   1   5   9          8.59          7.73         0.62 o
   2   5   9         33.63         37.52         1.35 o
   3   5   9         63.85         62.52         1.13 o
   4   5   9         40.01         41.19         0.97 o
   5   5   9        193.47        185.61         2.38 o
   6   5   9          8.03          6.88         0.58 o
   7   5   9         93.77         82.64         1.66 o
   8   5   9         88.42         83.80         1.86 o
   9   5   9          8.15          6.70         0.88 o
  10   5   9          0.06         -0.20         0.62 o
  11   5   9          0.74         -0.27         1.13 o
  12   5   9          3.78          3.80         1.28 o
  13   5   9          4.07          5.46         1.44 o
  -7   6   9          0.00         -1.51         1.66 o
  -6   6   9          1.25         -0.21         1.96 o
  -5   6   9          2.14          1.29         1.48 o
  -4   6   9          7.65          7.62         1.54 o
  -3   6   9          0.46         -0.10         0.87 o
  -2   6   9          1.07          0.42         0.61 o
  -1   6   9         53.46         54.64         1.82 o
   0   6   9         14.37         10.01         1.22 o
   1   6   9         33.76         34.95         1.34 o
   2   6   9          9.98          4.97         0.47 o
   3   6   9          9.46         10.69         0.49 o
   4   6   9        394.33        395.02         4.81 o
   5   6   9         28.34         31.99         0.78 o
   6   6   9        390.06        385.03         6.38 o
   7   6   9         28.82         29.47         1.05 o
   8   6   9         13.94         12.99         0.74 o
   9   6   9          0.71          0.64         0.43 o
  10   6   9          2.36          2.73         0.77 o
  11   6   9          1.26          3.10         0.84 o
  12   6   9          0.36         -1.90         1.90 o
  13   6   9          2.31          0.08         1.12 o
  -6   7   9          0.55         -1.32         1.61 o
  -5   7   9         26.95         26.81         2.42 o
  -4   7   9          9.85         10.36         1.71 o
  -3   7   9          0.43          0.28         1.11 o
  -2   7   9          2.78          2.48         1.04 o
  -1   7   9          0.79         -0.10         0.60 o
   0   7   9         22.43         23.07         1.20 o
   1   7   9          1.35          0.31         0.51 o
   2   7   9          4.48          6.16         0.61 o
   3   7   9         12.13         16.46         0.66 o
   4   7   9          0.00         -0.26         0.26 o
   5   7   9        131.32        124.46         1.83 o
   6   7   9          4.05          3.80         0.52 o
   7   7   9         37.57         31.44         1.06 o
   8   7   9          2.53          1.58         0.46 o
   9   7   9          4.05          3.34         0.59 o
  10   7   9          8.73         12.50         0.79 o
  11   7   9         16.83         19.50         1.26 o
  12   7   9          5.46          6.82         1.65 o
  13   7   9          4.69          6.58         2.21 o
  -6   8   9          2.54          3.64         1.65 o
  -5   8   9          2.70          4.99         2.58 o
  -4   8   9          5.11          6.32         1.92 o
  -3   8   9          3.19          4.04         1.36 o
  -2   8   9         16.14         18.28         1.83 o
  -1   8   9         26.65         33.25         1.74 o
   0   8   9          2.10          1.16         0.66 o
   1   8   9          1.05          0.31         0.50 o
   2   8   9          0.35          0.97         0.49 o
   3   8   9         17.64         18.25         0.85 o
   4   8   9         53.05         52.23         1.10 o
   5   8   9         17.31         17.42         0.82 o
   6   8   9         21.89         20.52         0.87 o
   7   8   9        214.86        210.33         3.41 o
   8   8   9         67.64         71.83         1.65 o
   9   8   9          0.01         -0.03         0.45 o
  10   8   9          0.10          0.65         0.40 o
  11   8   9          1.50          0.79         0.60 o
  12   8   9          0.84          1.35         1.33 o
  13   8   9          1.51          2.79         1.50 o
  -5   9   9          0.66          0.20         1.35 o
  -4   9   9         16.92         11.79         2.00 o
  -3   9   9          0.05          0.92         1.19 o
  -2   9   9         13.66         13.95         1.98 o
  -1   9   9          0.28          0.06         0.79 o
   0   9   9         19.79         18.35         1.07 o
   1   9   9          0.12          0.58         0.55 o
   2   9   9          9.15         11.85         0.91 o
   3   9   9          7.85          5.43         0.67 o
   4   9   9          0.57          0.25         0.45 o
   5   9   9         69.92         67.37         1.81 o
   6   9   9        111.63        107.33         2.21 o
   7   9   9          0.68          1.63         0.53 o
   8   9   9         68.15         64.90         1.89 o
   9   9   9         14.85         12.24         0.75 o
  10   9   9          4.75          5.74         0.52 o
  11   9   9          2.35          2.05         0.46 o
  12   9   9          9.57         10.42         0.82 o
  13   9   9          0.30         -0.79         0.82 o
  -4  10   9          6.41          9.03         2.63 o
  -3  10   9          0.07          0.75         1.34 o
  -2  10   9          3.04          1.14         1.77 o
  -1  10   9         11.69         11.27         2.31 o
   0  10   9          0.31         -0.10         0.84 o
   1  10   9          0.38          0.47         0.78 o
   2  10   9         55.07         61.97         2.13 o
   3  10   9         16.69         19.63         1.04 o
   4  10   9          8.28          4.49         0.58 o
   5  10   9          2.27          3.11         0.85 o
   6  10   9          0.16          0.14         0.54 o
   7  10   9         41.51         40.80         1.37 o
   8  10   9          7.79          6.44         0.91 o
   9  10   9          9.12          8.19         0.65 o
  10  10   9         46.74         50.49         1.54 o
  11  10   9          7.41          9.19         0.65 o
  12  10   9         15.37         16.82         1.10 o
  13  10   9          2.94          1.46         0.76 o
  -2  11   9          0.07          2.19         2.03 o
  -1  11   9          1.99          5.28         2.27 o
   0  11   9         14.85         16.54         3.32 o
   1  11   9          1.46          0.43         0.85 o
   2  11   9          3.11          1.33         0.79 o
   3  11   9          6.40          6.20         0.86 o
   4  11   9          5.91          5.69         1.13 o
   5  11   9          1.36          1.61         1.04 o
   6  11   9         14.65         13.56         1.88 o
   7  11   9         17.98         22.34         1.38 o
   8  11   9         25.52         25.56         1.16 o
   9  11   9          4.82          5.37         0.62 o
  10  11   9         17.61         19.45         1.11 o
  11  11   9          5.05          5.69         0.75 o
  12  11   9          1.09         -0.11         0.60 o
  13  11   9          1.28          1.35         0.63 o
  -1  12   9          4.15          3.48         2.25 o
   0  12   9          6.24          8.43         2.31 o
   1  12   9          6.18          6.45         1.23 o
   2  12   9         22.42         29.49         1.69 o
   3  12   9         25.69         28.16         1.49 o
   4  12   9          2.65          1.48         0.97 o
   5  12   9          4.96          3.14         1.00 o
   6  12   9          2.89          1.89         0.87 o
   7  12   9         15.15         15.32         1.25 o
   8  12   9          2.15          2.48         0.62 o
   9  12   9          0.01         -0.31         0.68 o
  10  12   9          6.86          7.13         0.87 o
  11  12   9          6.72          7.45         0.91 o
  12  12   9          1.72          0.70         1.89 o
   0  13   9          0.16          0.96         1.97 o
   1  13   9         13.40         15.47         2.49 o
   2  13   9          1.47          1.64         2.58 o
   3  13   9          2.43          2.52         0.90 o
   4  13   9          5.12          5.83         1.81 o
   5  13   9          7.27          6.87         1.71 o
   6  13   9          1.19          1.39         1.23 o
   7  13   9          0.01         -0.17         1.02 o
   8  13   9          0.83          1.39         1.08 o
   9  13   9         11.32         11.52         1.13 o
  10  13   9          1.22          0.66         0.69 o
  11  13   9          4.63          7.16         1.05 o
   2  14   9          0.75          1.96         1.20 o
   3  14   9          0.34          1.93         1.64 o
   4  14   9          2.25          0.06         1.55 o
   5  14   9          2.40          1.34         1.52 o
   6  14   9          0.46         -1.06         1.11 o
   7  14   9          0.21          1.89         1.27 o
   8  14   9          2.39          2.47         1.32 o
   9  14   9          2.89          2.76         1.30 o
  10  14   9          1.73          2.65         0.82 o
   5  15   9          0.25         -0.69         1.55 o
   6  15   9          0.66          1.97         1.56 o
   7  15   9          0.71          1.81         1.45 o
   8  15   9          0.26         -0.06         1.17 o
  -5  -8  10          0.07         -1.37         1.59 o
  -4  -8  10          1.85          1.31         1.76 o
  -3  -8  10          0.10         -0.51         1.93 o
  -2  -8  10         43.81         55.83         4.59 o
  -1  -8  10          2.20          4.20         2.56 o
   0  -8  10          1.28          1.20         2.20 o
   1  -8  10          1.71          1.95         2.22 o
  -7  -7  10          0.63          0.90         1.04 o
  -6  -7  10          0.24          0.77         1.12 o
  -5  -7  10          0.70          1.01         1.13 o
  -4  -7  10          7.39          6.57         2.05 o
  -3  -7  10          8.75         11.77         2.44 o
  -2  -7  10         11.48         16.54         2.64 o
  -1  -7  10          5.59          9.10         2.31 o
   0  -7  10          5.35          5.80         2.20 o
   1  -7  10         14.24         10.89         2.60 o
   2  -7  10          0.02          0.51         1.86 o
   3  -7  10          3.79          4.56         3.34 o
  -8  -6  10          0.72          0.07         1.03 o
  -7  -6  10          0.40         -1.05         1.05 o
  -6  -6  10          1.96          1.65         1.31 o
  -5  -6  10          1.22          0.23         1.11 o
  -4  -6  10          0.09         -0.38         1.74 o
  -3  -6  10          0.09         -0.03         1.02 o
  -2  -6  10          7.90          5.16         1.97 o
  -1  -6  10          1.78          4.50         1.95 o
   0  -6  10          8.94         13.47         2.74 o
   1  -6  10          1.70          3.94         1.45 o
   2  -6  10         33.52         32.82         2.66 o
   3  -6  10          8.73         11.28         1.94 o
   4  -6  10          4.57          5.06         1.64 o
   5  -6  10          0.87          1.77         1.54 o
  -8  -5  10          0.91          2.62         1.22 o
  -7  -5  10          6.50          5.56         1.35 o
  -6  -5  10          0.04         -0.25         1.31 o
  -5  -5  10          4.54          2.38         1.20 o
  -4  -5  10          3.61          4.70         1.45 o
  -3  -5  10          1.10          1.01         0.94 o
  -2  -5  10         16.50         15.97         2.27 o
  -1  -5  10          9.61         11.20         1.56 o
   0  -5  10          0.00         -0.35         1.03 o
   1  -5  10          0.02         -0.92         0.97 o
   2  -5  10         18.31         26.91         2.29 o
   3  -5  10          1.32          1.09         1.34 o
   4  -5  10         11.73         14.03         2.91 o
   5  -5  10          0.86          0.51         1.30 o
   6  -5  10          0.46          0.69         1.40 o
  -8  -4  10          6.92         10.22         1.60 o
  -7  -4  10         11.15         11.72         1.60 o
  -6  -4  10          0.59          1.01         0.84 o
  -5  -4  10          3.58          7.50         1.35 o
  -4  -4  10          0.62          0.57         0.98 o
  -3  -4  10          0.00         -1.09         1.24 o
  -2  -4  10          4.76          4.03         0.91 o
  -1  -4  10          2.59          2.31         1.06 o
   0  -4  10         13.83         14.53         1.65 o
   1  -4  10          2.17          1.60         1.10 o
   2  -4  10          0.42          2.79         1.33 o
   3  -4  10          4.46          4.43         1.32 o
   4  -4  10          0.06         -0.73         1.17 o
   5  -4  10          1.14          0.83         1.22 o
   6  -4  10          0.25         -0.37         1.52 o
   7  -4  10          4.83          5.72         1.66 o
  -9  -3  10          0.30         -0.37         1.13 o
  -8  -3  10          0.20          0.24         1.16 o
  -7  -3  10         12.39         13.92         1.65 o
  -6  -3  10          0.47          1.04         1.04 o
  -5  -3  10          7.10          8.17         1.34 o
  -4  -3  10          5.01          4.46         0.82 o
  -3  -3  10         21.50         18.91         1.19 o
  -2  -3  10          5.37          3.40         0.75 o
  -1  -3  10          7.83          7.40         0.99 o
   0  -3  10          0.14          0.05         1.68 o
   1  -3  10          7.24          9.20         2.55 o
   2  -3  10         29.96         30.21         2.15 o
   3  -3  10          4.12          3.20         1.12 o
   4  -3  10         20.00         22.24         2.03 o
   5  -3  10          1.91          3.03         1.19 o
   6  -3  10          0.02          0.73         2.15 o
   7  -3  10          1.59          1.15         1.27 o
   8  -3  10          0.06         -1.00         1.72 o
  -9  -2  10          0.21         -0.88         1.67 o
  -8  -2  10          1.55         -1.09         1.45 o
  -7  -2  10          6.29          4.21         1.33 o
  -6  -2  10          4.69          4.70         1.97 o
  -5  -2  10         32.96         33.04         2.53 o
  -4  -2  10          1.08          1.42         0.81 o
  -3  -2  10         42.84         39.12         2.03 o
  -2  -2  10          7.65          5.53         0.89 o
  -1  -2  10         24.28         16.11         1.07 o
   0  -2  10          0.07         -0.51         0.51 o
   1  -2  10          1.60          1.28         0.91 o
   2  -2  10          3.60          3.70         1.07 o
   3  -2  10          1.00          0.97         0.86 o
   4  -2  10          1.66          4.41         1.18 o
   5  -2  10          3.83          6.76         1.33 o
   6  -2  10          0.20         -0.59         1.67 o
   7  -2  10          0.16         -0.08         1.31 o
   8  -2  10          4.96          4.50         1.47 o
   9  -2  10          0.17          1.20         1.31 o
  -9  -1  10          2.94          2.91         1.96 o
  -8  -1  10          4.99          6.29         2.06 o
  -7  -1  10          0.00         -1.26         1.57 o
  -6  -1  10          0.38         -0.79         1.03 o
  -5  -1  10          0.22         -0.77         0.82 o
  -4  -1  10          9.97          6.93         1.04 o
  -3  -1  10          4.71          5.51         0.90 o
  -2  -1  10          5.46          2.37         1.06 o
  -1  -1  10          9.13          9.90         1.00 o
   0  -1  10          6.08          6.30         0.86 o
   1  -1  10          8.51          8.14         0.84 o
   2  -1  10          4.53          3.48         0.71 o
   3  -1  10          0.02         -0.58         0.58 o
   4  -1  10          5.10          3.33         0.84 o
   5  -1  10          3.59          3.67         0.92 o
   6  -1  10          6.61          7.59         1.36 o
   7  -1  10          4.86          3.58         0.96 o
   8  -1  10          3.09          4.42         1.58 o
   9  -1  10         13.33         18.04         1.98 o
  10  -1  10          9.14          8.48         1.74 o
  -9   0  10          1.06          1.38         1.91 o
  -8   0  10          3.84          2.40         1.91 o
  -7   0  10         21.59         21.40         2.84 o
  -6   0  10          0.00         -0.59         1.33 o
  -5   0  10          0.17         -0.35         0.77 o
  -4   0  10         18.75         15.62         1.32 o
  -3   0  10          3.85          4.25         0.88 o
  -2   0  10          3.37          3.47         0.81 o
  -1   0  10          3.72          3.95         0.78 o
   0   0  10          7.14          6.05         0.66 o
   1   0  10        118.58        104.77         2.07 o
   2   0  10        197.18        185.83         4.40 o
   3   0  10          0.20         -0.51         0.51 o
   4   0  10         41.37         39.74         1.96 o
   5   0  10         28.86         25.84         1.07 o
   6   0  10          0.17         -0.27         0.54 o
   7   0  10          2.96          3.18         0.70 o
   8   0  10          9.92          9.81         1.43 o
   9   0  10         14.84         21.92         1.97 o
  10   0  10          0.55          1.23         1.23 o
  11   0  10         12.28         11.14         1.86 o
  -8   1  10          4.65          1.06         1.94 o
  -7   1  10          0.84          0.57         1.51 o
  -6   1  10          1.55          0.89         1.13 o
  -5   1  10          0.32         -0.13         0.93 o
  -4   1  10          0.01         -0.56         0.68 o
  -3   1  10          8.46          8.35         1.02 o
  -2   1  10          3.31          2.99         0.78 o
  -1   1  10         31.62         27.59         1.24 o
   0   1  10          1.41          1.39         0.38 o
   1   1  10        109.90        110.28         1.89 o
   2   1  10        569.04        555.12         7.86 o
   3   1  10        149.65        139.01         2.69 o
   4   1  10          4.10          2.43         0.66 o
   5   1  10          0.81          0.11         0.40 o
   6   1  10          7.77          8.23         0.77 o
   7   1  10          2.66          1.23         0.61 o
   8   1  10          1.68          3.14         0.99 o
   9   1  10          1.64          3.93         0.88 o
  10   1  10          2.24          2.90         1.19 o
  11   1  10          2.46          3.06         1.35 o
  -8   2  10          0.40         -0.63         1.67 o
  -7   2  10          0.85          1.38         1.67 o
  -6   2  10         31.49         26.25         2.29 o
  -5   2  10         10.43         12.76         1.66 o
  -4   2  10          1.67          0.68         2.01 o
  -3   2  10          0.00         -0.83         0.83 o
  -2   2  10         57.85         53.29         2.07 o
  -1   2  10          2.95          3.22         0.54 o
   0   2  10          6.11          6.35         0.49 o
   1   2  10        208.18        203.89         2.93 o
   2   2  10          5.40          7.48         0.66 o
   3   2  10        248.55        239.22         3.89 o
   4   2  10         13.37         12.23         0.71 o
   5   2  10         10.55          9.63         0.62 o
   6   2  10        131.84        120.56         2.87 o
   7   2  10         33.65         30.58         1.17 o
   8   2  10          1.63          0.03         0.58 o
   9   2  10         29.22         33.69         1.54 o
  10   2  10          0.16          0.76         0.78 o
  11   2  10          0.06         -0.42         0.91 o
  12   2  10          5.39          3.78         1.27 o
  -8   3  10          1.00          1.23         1.90 o
  -7   3  10          5.74          3.47         1.49 o
  -6   3  10          0.08          2.19         1.21 o
  -5   3  10          6.59          7.07         1.46 o
  -4   3  10          0.94         -0.06         0.92 o
  -3   3  10          6.26          2.69         1.93 o
  -2   3  10          2.90          0.49         0.90 o
  -1   3  10        101.55        106.90         2.95 o
   0   3  10         12.37         13.20         0.78 o
   1   3  10         16.04         14.52         0.74 o
   2   3  10        196.47        185.33         3.15 o
   3   3  10         78.86         77.51         1.77 o
   4   3  10         72.35         72.00         1.56 o
   5   3  10         61.17         55.54         1.35 o
   6   3  10        180.11        148.81         2.35 o
   7   3  10          4.67          5.06         0.65 o
   8   3  10         46.39         36.51         1.35 o
   9   3  10          0.29         -0.37         0.58 o
  10   3  10          1.73          1.12         1.14 o
  11   3  10          0.97          0.06         0.76 o
  12   3  10          2.73          4.30         1.50 o
  -7   4  10          0.50          0.66         1.40 o
  -6   4  10          4.66          4.93         1.78 o
  -5   4  10         13.64         12.45         1.74 o
  -4   4  10         11.07         10.41         2.51 o
  -3   4  10          0.01          0.63         0.96 o
  -2   4  10        120.98        109.22         3.90 o
  -1   4  10          6.35          7.91         0.86 o
   0   4  10          8.36          6.83         0.78 o
   1   4  10         23.62         23.59         0.99 o
   2   4  10         12.98         16.66         0.81 o
   3   4  10        663.15        625.58         8.60 o
   4   4  10         33.19         32.65         0.94 o
   5   4  10         57.22         57.21         1.36 o
   6   4  10         69.11         64.27         1.46 o
   7   4  10         10.38          9.01         0.71 o
   8   4  10          1.83          1.54         0.53 o
   9   4  10          2.17          1.01         0.63 o
  10   4  10          0.44          0.65         0.54 o
  11   4  10          2.52          3.79         1.04 o
  12   4  10          1.61          1.23         1.24 o
  -7   5  10          0.49          2.42         1.57 o
  -6   5  10          7.70          6.58         1.66 o
  -5   5  10          1.37          1.86         1.50 o
  -4   5  10          2.31          1.68         1.19 o
  -3   5  10          4.98          7.16         1.95 o
  -2   5  10         12.57         14.53         1.62 o
  -1   5  10         32.31         35.20         1.48 o
   0   5  10        108.03         97.90         2.69 o
   1   5  10         18.88         14.74         0.94 o
   2   5  10         43.94         41.37         1.21 o
   3   5  10         23.11         22.37         1.00 o
   4   5  10        205.26        198.79         2.79 o
   5   5  10        198.92        191.67         2.78 o
   6   5  10         50.80         46.50         1.19 o
   7   5  10         15.04         13.03         0.73 o
   8   5  10         47.10         45.24         1.28 o
   9   5  10          0.46          0.21         0.53 o
  10   5  10          2.08          1.23         0.75 o
  11   5  10          4.49          7.67         1.12 o
  12   5  10          0.25          0.96         1.43 o
  13   5  10          2.07         -0.02         1.53 o
  -6   6  10          0.57          2.20         1.52 o
  -5   6  10          0.05         -0.35         1.20 o
  -4   6  10          1.49          2.50         1.31 o
  -3   6  10          2.02          2.49         1.17 o
  -2   6  10          9.45          9.68         1.43 o
  -1   6  10          0.58         -0.46         0.59 o
   0   6  10         42.64         39.79         1.85 o
   1   6  10          1.17          2.78         0.64 o
   2   6  10          0.97          0.04         0.41 o
   3   6  10          7.49          5.69         0.52 o
   4   6  10        307.20        301.89         3.87 o
   5   6  10         45.10         43.42         1.07 o
   6   6  10        186.66        190.55         2.72 o
   7   6  10          2.33          3.02         0.40 o
   8   6  10          7.76          6.69         0.75 o
   9   6  10          1.49          1.06         0.56 o
  10   6  10         20.25         24.04         1.43 o
  11   6  10          1.10          0.41         0.72 o
  12   6  10          0.18          0.43         1.05 o
  13   6  10          8.67          7.57         1.58 o
  -6   7  10          0.54          1.33         1.56 o
  -5   7  10          0.92          2.65         1.53 o
  -4   7  10          0.00          0.66         1.22 o
  -3   7  10          3.87          3.19         1.36 o
  -2   7  10          1.56         -0.45         0.92 o
  -1   7  10          1.25         -0.19         0.63 o
   0   7  10          0.47         -0.27         0.58 o
   1   7  10         44.70         48.29         1.68 o
   2   7  10        144.97        126.53         2.52 o
   3   7  10         10.65         10.48         0.66 o
   4   7  10          2.69          2.87         0.42 o
   5   7  10          2.23          2.62         0.43 o
   6   7  10         17.51         18.19         0.65 o
   7   7  10          3.06          2.87         0.53 o
   8   7  10         13.48         13.53         0.80 o
   9   7  10          0.00         -0.21         0.60 o
  10   7  10         10.56         11.00         1.06 o
  11   7  10          6.26          9.42         1.36 o
  12   7  10          0.95          3.15         1.19 o
  13   7  10          0.80         -1.09         1.09 o
  -5   8  10          0.87         -0.45         1.33 o
  -4   8  10          3.91          7.43         1.74 o
  -3   8  10          9.50         10.00         1.75 o
  -2   8  10          0.12          0.28         1.07 o
  -1   8  10          1.00          1.23         1.01 o
   0   8  10          0.63          0.05         0.62 o
   1   8  10          2.70          0.80         0.56 o
   2   8  10         66.16         69.12         1.81 o
   3   8  10         31.84         28.75         1.24 o
   4   8  10         77.43         74.36         2.63 o
   5   8  10         41.88         40.17         0.99 o
   6   8  10          3.88          4.26         0.57 o
   7   8  10         24.66         24.36         1.09 o
   8   8  10          1.96          1.49         0.57 o
   9   8  10          0.74          0.84         0.55 o
  10   8  10          4.90          5.06         0.68 o
  11   8  10          6.33          7.44         1.21 o
  12   8  10          0.23         -0.55         0.82 o
  13   8  10          4.21          6.81         1.34 o
  -4   9  10          0.38          1.13         1.45 o
  -3   9  10         11.78         12.16         2.80 o
  -2   9  10          0.55          1.61         1.26 o
  -1   9  10          7.23          8.75         1.51 o
   0   9  10          2.94          2.74         0.82 o
   1   9  10          0.73          0.65         0.76 o
   2   9  10          2.89          2.17         1.10 o
   3   9  10         37.67         35.00         1.39 o
   4   9  10          0.38         -0.27         0.47 o
   5   9  10         34.05         33.91         1.55 o
   6   9  10          6.79          6.60         0.70 o
   7   9  10         69.84         70.00         1.87 o
   8   9  10         32.96         32.08         1.26 o
   9   9  10          2.11          1.48         0.55 o
  10   9  10          3.24          4.73         0.57 o
  11   9  10          3.77          2.48         0.72 o
  12   9  10          4.99          8.20         2.12 o
  13   9  10          0.00         -0.95         1.97 o
  -3  10  10          2.44          2.28         2.02 o
  -2  10  10          0.59          0.63         1.81 o
  -1  10  10          0.00         -1.38         1.38 o
   0  10  10          0.23         -0.40         0.96 o
   1  10  10          3.89          8.50         1.93 o
   2  10  10          3.98          1.62         0.80 o
   3  10  10          0.39          0.14         0.69 o
   4  10  10          1.31          0.59         0.59 o
   5  10  10         12.90         13.98         2.21 o
   6  10  10          1.26          0.25         0.72 o
   7  10  10        110.34        114.53         3.51 o
   8  10  10          0.28          0.21         0.53 o
   9  10  10          1.30          0.53         0.54 o
  10  10  10          6.51          5.49         0.65 o
  11  10  10         40.33         45.50         1.46 o
  12  10  10          1.78          0.76         1.01 o
  13  10  10          0.02         -0.35         1.01 o
  -2  11  10          0.42         -0.50         1.86 o
  -1  11  10         16.80         18.46         2.91 o
   0  11  10          6.75          8.72         2.30 o
   1  11  10          1.32          1.11         1.29 o
   2  11  10          7.06         10.32         1.14 o
   3  11  10         12.42         12.01         1.10 o
   4  11  10          1.32          0.90         0.57 o
   5  11  10          1.43          1.93         0.87 o
   6  11  10         15.40         18.93         1.48 o
   7  11  10          3.52          4.91         0.97 o
   8  11  10         11.91         11.87         0.87 o
   9  11  10          2.03          3.05         0.66 o
  10  11  10          3.32          3.32         0.77 o
  11  11  10         24.88         23.08         1.32 o
  12  11  10          0.01         -0.61         0.67 o
  -1  12  10          0.15          1.81         2.21 o
   0  12  10          0.02         -0.11         1.88 o
   1  12  10          1.76          3.15         1.33 o
   2  12  10          0.15         -0.80         0.80 o
   3  12  10          2.23          2.86         0.85 o
   4  12  10          0.44          0.45         0.95 o
   5  12  10          0.06         -0.08         1.76 o
   6  12  10         21.17         19.13         2.33 o
   7  12  10         17.08         17.25         2.15 o
   8  12  10          2.12         -0.34         0.96 o
   9  12  10          5.49          5.54         1.40 o
  10  12  10          1.31          0.14         0.68 o
  11  12  10          0.19          0.11         0.69 o
  12  12  10         15.50         13.23         0.99 o
   1  13  10          0.84          1.78         1.88 o
   2  13  10          1.15          1.71         1.19 o
   3  13  10          0.14         -0.42         0.86 o
   4  13  10          1.49          0.94         1.44 o
   5  13  10          2.00          1.76         1.37 o
   6  13  10          4.02          4.00         1.46 o
   7  13  10          5.26          7.35         1.64 o
   8  13  10         20.12         16.86         1.99 o
   9  13  10          0.11         -0.10         0.94 o
  10  13  10          5.06          5.35         1.15 o
  11  13  10         11.22         10.62         1.15 o
   2  14  10          0.00         -0.10         1.36 o
   3  14  10          0.46          0.50         1.76 o
   4  14  10          3.08          1.74         1.64 o
   5  14  10          1.75          4.35         1.69 o
   6  14  10          1.85          3.27         1.53 o
   7  14  10          2.82          0.38         1.39 o
   8  14  10          0.02          0.93         1.19 o
   9  14  10          7.94          9.46         1.61 o
  10  14  10          4.05          3.10         1.32 o
   6  15  10          0.04          1.64         1.68 o
   7  15  10          0.26         -1.13         1.13 o
  -5  -7  11          0.58          2.58         1.90 o
  -4  -7  11          4.33          6.85         2.21 o
  -3  -7  11         39.78         55.39         4.56 o
  -2  -7  11          8.29         10.09         2.78 o
  -1  -7  11         20.72         30.58         3.68 o
   0  -7  11          0.03         -1.87         1.87 o
   1  -7  11          1.57          3.25         2.19 o
  -6  -6  11          0.00         -1.45         1.45 o
  -5  -6  11          0.11         -1.13         1.52 o
  -4  -6  11         10.51         12.74         2.47 o
  -3  -6  11          7.34          9.35         2.21 o
  -2  -6  11          1.43          1.25         1.81 o
  -1  -6  11          0.63          1.01         1.82 o
   0  -6  11          0.39         -0.30         1.70 o
   1  -6  11          5.58          5.46         1.84 o
   2  -6  11          1.55          1.89         1.43 o
   3  -6  11          1.50          2.10         1.56 o
   4  -6  11          0.11         -0.50         1.42 o
  -7  -5  11          0.30          0.99         1.61 o
  -6  -5  11          2.23          3.45         1.94 o
  -5  -5  11         11.85         16.00         2.64 o
  -4  -5  11          2.60          0.95         1.69 o
  -3  -5  11          0.69          0.05         1.46 o
  -2  -5  11          6.98          8.96         2.09 o
  -1  -5  11          3.01          3.19         1.30 o
   0  -5  11          0.93          2.76         1.91 o
   1  -5  11         27.58         27.90         2.97 o
   2  -5  11          4.79          7.13         1.66 o
   3  -5  11          0.79          0.67         1.39 o
   4  -5  11          1.85          3.29         1.49 o
   5  -5  11          0.14         -1.37         2.19 o
  -7  -4  11          3.13          4.02         1.95 o
  -6  -4  11         41.93         55.64         4.19 o
  -5  -4  11         11.14         15.46         2.44 o
  -4  -4  11          0.34         -1.03         1.42 o
  -3  -4  11          0.00         -1.21         1.21 o
  -2  -4  11          0.00          0.65         1.52 o
  -1  -4  11          1.31          2.71         1.21 o
   0  -4  11          0.11         -0.30         0.99 o
   1  -4  11         15.76         15.22         1.87 o
   2  -4  11         43.62         54.58         3.05 o
   3  -4  11         20.67         27.66         2.36 o
   4  -4  11          0.58         -1.41         1.41 o
   5  -4  11          0.22          0.08         1.19 o
   6  -4  11          2.67          2.92         1.52 o
   7  -4  11          2.48         -0.38         1.48 o
  -8  -3  11          0.09          0.96         1.25 o
  -7  -3  11          4.65          5.48         1.45 o
  -6  -3  11          0.04          0.02         1.18 o
  -5  -3  11          3.05          3.29         1.27 o
  -4  -3  11         14.83         15.03         1.61 o
  -3  -3  11          0.90          0.23         0.82 o
  -2  -3  11          0.28         -0.60         0.83 o
  -1  -3  11          0.02         -0.20         0.93 o
   0  -3  11          8.45          8.68         1.48 o
   1  -3  11          5.91          8.72         1.49 o
   2  -3  11          6.12          4.95         1.36 o
   3  -3  11          0.04         -1.00         1.00 o
   4  -3  11          0.54          0.39         1.13 o
   5  -3  11          1.89          4.63         1.45 o
   6  -3  11          4.22          3.79         1.45 o
   7  -3  11          0.00         -0.31         1.28 o
   8  -3  11          2.11         -0.27         1.99 o
  -8  -2  11          4.64          0.61         1.82 o
  -7  -2  11          0.24         -0.43         1.64 o
  -6  -2  11          0.04         -1.27         1.40 o
  -5  -2  11          6.55          5.19         1.83 o
  -4  -2  11          3.00          0.63         1.05 o
  -3  -2  11          3.66          3.25         1.17 o
  -2  -2  11          0.83          0.90         0.99 o
  -1  -2  11          0.09          0.30         0.86 o
   0  -2  11          3.36          2.79         0.88 o
   1  -2  11         15.81         15.29         1.64 o
   2  -2  11          3.72          4.57         1.52 o
   3  -2  11         10.08         11.27         3.58 o
   4  -2  11         18.49         22.99         4.80 o
   5  -2  11          0.02          0.26         1.07 o
   6  -2  11          2.92          4.48         1.37 o
   7  -2  11         18.75         22.08         2.20 o
   8  -2  11          0.08          0.86         2.63 o
   9  -2  11          2.38          3.14         2.32 o
  -8  -1  11          1.35          0.02         1.80 o
  -7  -1  11          3.19          5.29         2.03 o
  -6  -1  11          5.74          4.13         1.88 o
  -5  -1  11          2.83          3.79         1.71 o
  -4  -1  11          3.46          4.37         1.33 o
  -3  -1  11          5.65          2.15         1.34 o
  -2  -1  11          3.65          2.26         1.75 o
  -1  -1  11         11.83         12.45         2.97 o
   0  -1  11          2.26          1.74         1.01 o
   1  -1  11          6.57          5.63         0.95 o
   2  -1  11          5.27          4.86         0.94 o
   3  -1  11          0.75          0.72         0.90 o
   4  -1  11          1.20          1.21         1.00 o
   5  -1  11          0.27          0.16         1.68 o
   6  -1  11          5.22          6.19         1.31 o
   7  -1  11          0.97          0.99         0.90 o
   8  -1  11          7.46         11.10         1.69 o
   9  -1  11          0.10         -1.24         1.24 o
  -8   0  11          3.92          3.54         2.16 o
  -7   0  11          1.60          2.44         1.87 o
  -6   0  11          2.07         -0.33         1.55 o
  -5   0  11          8.06          6.67         1.52 o
  -4   0  11          0.70          0.17         1.09 o
  -3   0  11          1.11          2.17         1.09 o
  -2   0  11         34.21         32.24         2.58 o
  -1   0  11          0.72          0.14         0.79 o
   0   0  11          0.13          0.48         0.87 o
   1   0  11         42.62         41.29         2.34 o
   2   0  11          7.69          4.68         0.99 o
   3   0  11          1.65          0.21         0.55 o
   4   0  11         20.03         22.09         1.28 o
   5   0  11         40.50         40.92         1.52 o
   6   0  11          2.60          1.48         0.82 o
   7   0  11          3.71          3.25         1.13 o
   8   0  11          5.50          5.35         1.33 o
   9   0  11          1.10          0.43         1.72 o
  10   0  11         15.76         12.72         1.87 o
  -8   1  11          0.51          1.99         2.07 o
  -7   1  11          1.30         -1.39         1.44 o
  -6   1  11         13.34         10.79         2.26 o
  -5   1  11          0.09         -1.01         1.01 o
  -4   1  11          1.87          0.41         1.07 o
  -3   1  11         24.04         21.14         3.18 o
  -2   1  11          0.84          1.37         0.94 o
  -1   1  11          0.16         -0.12         0.86 o
   0   1  11          0.20         -0.45         0.49 o
   1   1  11        217.62        222.91         4.13 o
   2   1  11         11.22         10.67         0.88 o
   3   1  11        134.45        131.10         2.67 o
   4   1  11          2.07          1.39         0.53 o
   5   1  11         54.56         54.69         1.46 o
   6   1  11         15.34         12.93         0.95 o
   7   1  11          1.80          1.26         0.68 o
   8   1  11          2.62          1.04         0.73 o
   9   1  11          0.02          0.44         0.85 o
  10   1  11          1.30         -0.87         1.22 o
  11   1  11         12.20         14.80         1.93 o
  -7   2  11         12.56          6.61         2.20 o
  -6   2  11          3.38          4.16         1.50 o
  -5   2  11         28.09         22.77         2.10 o
  -4   2  11          2.50          2.52         1.15 o
  -3   2  11         10.47         10.45         1.48 o
  -2   2  11          0.99          0.19         0.93 o
  -1   2  11         55.13         54.55         2.66 o
   0   2  11         48.17         48.37         1.77 o
   1   2  11        108.81        111.54         2.31 o
   2   2  11        214.85        215.00         3.68 o
   3   2  11        110.67        112.84         2.39 o
   4   2  11        125.81        117.83         2.48 o
   5   2  11         37.11         34.72         1.06 o
   6   2  11          0.00          0.00         0.44 o
   7   2  11         17.91         15.14         1.56 o
   8   2  11          0.01          0.30         0.67 o
   9   2  11          0.08          0.21         0.70 o
  10   2  11          6.52          5.20         1.00 o
  11   2  11         18.35         21.76         2.03 o
  -7   3  11          2.34          2.75         2.01 o
  -6   3  11          6.03          5.19         1.54 o
  -5   3  11          0.39          0.42         1.18 o
  -4   3  11          0.13          1.43         1.12 o
  -3   3  11          4.42          3.52         1.21 o
  -2   3  11          1.49          0.33         1.01 o
  -1   3  11          2.16          1.56         1.07 o
   0   3  11         26.37         24.72         1.27 o
   1   3  11         45.69         48.27         1.57 o
   2   3  11          0.31          0.45         0.47 o
   3   3  11        298.86        289.18         4.58 o
   4   3  11         27.88         26.93         1.02 o
   5   3  11         20.00         16.97         0.84 o
   6   3  11         49.39         47.09         1.25 o
   7   3  11         26.59         22.83         1.06 o
   8   3  11          0.64         -0.08         1.16 o
   9   3  11         13.72         12.71         1.07 o
  10   3  11          8.10          8.36         1.01 o
  11   3  11         11.12         13.92         1.31 o
  12   3  11          0.62         -0.15         1.39 o
  -7   4  11          0.51          1.45         1.55 o
  -6   4  11          9.05         12.30         2.45 o
  -5   4  11          7.23          7.74         1.64 o
  -4   4  11          0.06          0.10         1.10 o
  -3   4  11         34.10         36.60         3.08 o
  -2   4  11          0.03          0.68         1.71 o
  -1   4  11          0.17         -0.78         0.86 o
   0   4  11          0.66         -0.05         0.58 o
   1   4  11          1.27          0.18         0.41 o
   2   4  11         16.01         16.45         0.85 o
   3   4  11         33.74         36.59         1.43 o
   4   4  11         93.85         97.21         1.92 o
   5   4  11        181.50        171.31         2.81 o
   6   4  11          0.09          0.77         0.49 o
   7   4  11         39.84         38.44         1.31 o
   8   4  11          5.54          4.76         0.65 o
   9   4  11          2.41          2.75         0.69 o
  10   4  11          2.28          1.12         0.66 o
  11   4  11         19.47         17.94         2.03 o
  12   4  11          0.11          0.16         1.36 o
  -6   5  11          0.94          2.35         1.43 o
  -5   5  11          1.04          1.08         1.30 o
  -4   5  11          1.10         -1.00         1.00 o
  -3   5  11         19.77         20.90         1.95 o
  -2   5  11         18.72         21.73         6.17 o
  -1   5  11          0.29          0.44         0.87 o
   0   5  11          0.04         -0.32         0.59 o
   1   5  11        146.70        136.79         3.10 o
   2   5  11          1.71          1.34         0.47 o
   3   5  11          9.00         10.62         0.73 o
   4   5  11         59.18         61.00         1.45 o
   5   5  11         51.44         44.83         1.24 o
   6   5  11         22.97         26.11         1.48 o
   7   5  11         74.31         69.13         1.72 o
   8   5  11         19.14         16.81         0.89 o
   9   5  11          1.97          0.99         0.67 o
  10   5  11         11.24         12.74         1.26 o
  11   5  11          2.62          4.16         1.33 o
  12   5  11          9.07         12.22         1.80 o
  -6   6  11          1.47          3.70         1.71 o
  -5   6  11          3.17          3.39         1.45 o
  -4   6  11          2.49          3.81         1.47 o
  -3   6  11          7.91          7.15         1.52 o
  -2   6  11          0.81         -0.05         1.03 o
  -1   6  11          0.27          0.54         0.97 o
   0   6  11          0.00         -0.07         0.57 o
   1   6  11         22.02         17.14         1.09 o
   2   6  11         20.72         20.69         0.94 o
   3   6  11          5.29          6.00         0.66 o
   4   6  11         45.24         43.60         1.21 o
   5   6  11          7.59          8.20         0.68 o
   6   6  11          0.00          0.09         0.42 o
   7   6  11          4.35          4.12         0.56 o
   8   6  11          2.99          3.12         0.71 o
   9   6  11         17.94         16.88         1.29 o
  10   6  11         11.84         11.12         1.19 o
  11   6  11          1.05          0.33         1.01 o
  12   6  11          2.61          3.11         1.30 o
  13   6  11          9.18         11.49         3.63 o
  -5   7  11          0.01          1.06         1.51 o
  -4   7  11          1.55          1.02         1.36 o
  -3   7  11          6.25         10.54         1.72 o
  -2   7  11          0.78          1.22         1.16 o
  -1   7  11         20.99         22.02         2.38 o
   0   7  11         10.57         11.38         1.04 o
   1   7  11          0.86          0.38         0.61 o
   2   7  11         56.18         58.66         1.87 o
   3   7  11          2.22          1.53         0.49 o
   4   7  11         12.15         11.71         0.76 o
   5   7  11          7.91          8.95         0.79 o
   6   7  11          3.81          4.56         0.55 o
   7   7  11         43.45         44.13         2.00 o
   8   7  11          3.44          2.75         0.79 o
   9   7  11          8.85         12.32         1.26 o
  10   7  11          0.12         -0.08         0.70 o
  11   7  11          2.32          1.18         1.06 o
  12   7  11          5.05          6.93         1.44 o
  13   7  11          5.25          4.23         1.49 o
  -5   8  11          0.06          0.72         1.49 o
  -4   8  11         15.62         15.50         2.13 o
  -3   8  11          0.58          0.69         1.35 o
  -2   8  11          6.87          6.63         1.56 o
  -1   8  11          8.29         10.65         1.61 o
   0   8  11          0.02         -0.63         0.63 o
   1   8  11          2.22          2.63         0.74 o
   2   8  11          0.12         -0.48         0.63 o
   3   8  11         10.72          9.27         0.98 o
   4   8  11         44.84         42.87         1.46 o
   5   8  11          5.57          5.93         0.67 o
   6   8  11          9.06          8.32         0.58 o
   7   8  11         19.90         18.21         1.22 o
   8   8  11          8.88          9.71         0.99 o
   9   8  11         18.23         17.93         1.26 o
  10   8  11          6.53          8.63         1.03 o
  11   8  11          2.84          2.34         1.51 o
  12   8  11          3.18          3.82         1.25 o
  13   8  11          4.77          8.15         1.57 o
  -4   9  11          1.98          1.69         1.63 o
  -3   9  11          0.65          2.35         1.52 o
  -2   9  11          1.07          0.49         1.32 o
  -1   9  11          8.79         15.97         1.88 o
   0   9  11          0.87         -1.05         1.27 o
   1   9  11          0.04          0.68         0.84 o
   2   9  11          0.00          0.09         0.69 o
   3   9  11         29.18         24.05         1.42 o
   4   9  11         18.30         17.01         1.83 o
   5   9  11          0.45          0.10         0.48 o
   6   9  11         43.49         41.49         1.80 o
   7   9  11         27.83         27.38         1.44 o
   8   9  11          2.39          1.81         0.73 o
   9   9  11          2.45          0.67         0.69 o
  10   9  11          0.03          1.75         0.94 o
  11   9  11          0.73          0.43         0.94 o
  12   9  11          0.81          2.29         1.00 o
  13   9  11          3.43          4.99         1.78 o
  -3  10  11          4.14          5.70         2.53 o
  -2  10  11          1.89          2.66         2.16 o
  -1  10  11          0.45          1.09         1.77 o
   0  10  11          0.01         -1.47         1.56 o
   1  10  11          2.72          2.30         1.19 o
   2  10  11          4.46          3.04         0.91 o
   3  10  11          0.44          0.73         0.74 o
   4  10  11          0.12         -0.17         0.60 o
   5  10  11          0.11          0.64         1.68 o
   6  10  11         38.00         37.57         3.31 o
   7  10  11         13.51         12.48         1.13 o
   8  10  11         38.19         38.17         2.74 o
   9  10  11          0.23         -0.34         0.61 o
  10  10  11          3.65          5.49         1.13 o
  11  10  11          3.25          5.99         2.12 o
  12  10  11          0.11          0.09         0.90 o
  -1  11  11          4.30          1.78         2.26 o
   0  11  11          5.13          5.59         2.13 o
   1  11  11          3.66          3.80         1.33 o
   2  11  11          0.20         -0.32         0.86 o
   3  11  11         22.42         27.20         1.57 o
   4  11  11         11.36          9.03         1.40 o
   5  11  11          1.21          3.07         1.56 o
   6  11  11         20.48         20.87         1.65 o
   7  11  11          0.05          0.46         0.82 o
   8  11  11         14.24         14.51         1.17 o
   9  11  11          0.01         -0.53         0.78 o
  10  11  11          6.84          8.13         1.94 o
  11  11  11         12.93         19.06         2.57 o
  12  11  11          7.17          6.09         1.30 o
   0  12  11          2.24          3.81         2.15 o
   1  12  11          0.50         -1.61         1.61 o
   2  12  11          4.49          4.85         1.14 o
   3  12  11          0.06         -1.11         1.30 o
   4  12  11          0.81          1.52         0.64 o
   5  12  11         23.85         28.65         2.00 o
   6  12  11          6.17          6.26         1.21 o
   7  12  11         25.59         26.76         2.49 o
   8  12  11          6.59          8.97         1.65 o
   9  12  11          0.00          0.36         0.99 o
  10  12  11         25.92         31.70         2.03 o
  11  12  11          9.88         12.04         1.48 o
  12  12  11          1.44          0.28         0.97 o
   1  13  11          4.90          4.26         2.05 o
   2  13  11          1.78          1.16         1.21 o
   3  13  11          1.54          1.33         0.97 o
   4  13  11          1.53         -0.69         1.40 o
   5  13  11         13.23         18.45         2.55 o
   6  13  11          1.12          2.59         1.49 o
   7  13  11          0.27         -1.14         1.14 o
   8  13  11          7.07          6.23         1.55 o
   9  13  11          5.06          4.06         1.33 o
  10  13  11          8.38          9.63         1.57 o
  11  13  11         14.28         18.80         1.89 o
   3  14  11          0.65          0.02         1.75 o
   4  14  11          4.00          3.06         1.78 o
   5  14  11         13.16         13.30         2.45 o
   6  14  11         15.42         21.07         2.65 o
   7  14  11          4.50          4.80         1.77 o
   8  14  11          0.11         -0.62         1.20 o
   9  14  11          1.25          1.70         1.31 o
  -4  -6  12          8.01         10.45         2.57 o
  -3  -6  12          8.86         11.22         2.74 o
  -2  -6  12         11.87         14.07         2.93 o
  -1  -6  12          2.10          1.78         2.19 o
   0  -6  12          6.56          7.55         2.57 o
   1  -6  12          0.43         -0.25         1.99 o
   2  -6  12          0.36         -0.01         1.86 o
  -6  -5  12          0.00          0.89         1.94 o
  -5  -5  12          1.36          2.01         1.93 o
  -4  -5  12         13.53         18.98         2.91 o
  -3  -5  12          1.03          1.80         1.88 o
  -2  -5  12          7.45         12.31         2.45 o
  -1  -5  12          2.28          4.03         1.95 o
   0  -5  12          0.00          0.11         1.30 o
   1  -5  12          1.82          2.60         1.49 o
   2  -5  12          0.08          0.85         1.40 o
   3  -5  12          0.01         -1.22         1.81 o
   4  -5  12          1.87          2.18         2.00 o
  -6  -4  12          2.14          3.37         2.07 o
  -5  -4  12          0.16         -0.58         1.80 o
  -4  -4  12          0.26         -0.31         1.59 o
  -3  -4  12          0.95          0.31         1.53 o
  -2  -4  12          1.41          4.52         1.81 o
  -1  -4  12          0.04         -1.23         1.23 o
   0  -4  12          5.50          6.78         1.60 o
   1  -4  12          2.56          2.96         2.36 o
   2  -4  12          0.15          0.39         1.32 o
   3  -4  12          3.07          2.62         1.77 o
   4  -4  12          0.25         -0.83         1.27 o
   5  -4  12          0.04         -0.63         1.16 o
   6  -4  12         13.08         13.27         2.19 o
  -7  -3  12         10.64         13.29         4.67 o
  -6  -3  12          0.51          1.55         1.28 o
  -5  -3  12          0.01         -0.25         1.18 o
  -4  -3  12          3.92          3.46         1.32 o
  -3  -3  12          0.47         -0.73         0.99 o
  -2  -3  12          3.64          4.81         1.42 o
  -1  -3  12          0.29         -0.42         1.04 o
   0  -3  12          5.61          5.55         1.42 o
   1  -3  12         24.92         33.97         2.54 o
   2  -3  12          0.20          0.12         1.23 o
   3  -3  12         20.42         19.96         2.17 o
   4  -3  12          9.56         12.14         1.94 o
   5  -3  12          0.39          0.29         1.29 o
   6  -3  12          0.46         -0.02         1.32 o
   7  -3  12          2.03          0.84         1.43 o
  -7  -2  12          3.88          2.78         2.08 o
  -6  -2  12          0.01         -0.71         1.75 o
  -5  -2  12          9.40         14.62         2.60 o
  -4  -2  12          0.36          0.58         1.43 o
  -3  -2  12          1.47          2.23         1.20 o
  -2  -2  12          0.41          0.79         0.89 o
  -1  -2  12          1.86          0.53         0.94 o
   0  -2  12          2.01          1.95         0.90 o
   1  -2  12         10.05         13.70         1.76 o
   2  -2  12          1.63          2.58         1.22 o
   3  -2  12          0.22         -0.31         1.08 o
   4  -2  12          0.31         -0.82         1.07 o
   5  -2  12          1.53          0.50         1.21 o
   6  -2  12          3.07          3.34         1.44 o
   7  -2  12          0.57         -0.03         2.05 o
   8  -2  12          2.39          1.88         2.20 o
  -7  -1  12          0.23         -0.12         1.86 o
  -6  -1  12          0.42         -0.45         1.52 o
  -5  -1  12          8.78          7.50         2.06 o
  -4  -1  12         11.13         11.09         2.12 o
  -3  -1  12          1.10          0.63         1.27 o
  -2  -1  12          0.14          1.08         1.10 o
  -1  -1  12          6.33          6.07         2.06 o
   0  -1  12          9.59         12.17         1.60 o
   1  -1  12          4.75          5.08         1.08 o
   2  -1  12          5.14          5.72         1.15 o
   3  -1  12         12.43         12.67         1.70 o
   4  -1  12          0.14         -0.19         0.99 o
   5  -1  12         10.09         10.79         2.89 o
   6  -1  12          3.93          4.20         1.08 o
   7  -1  12          0.09         -0.62         1.09 o
   8  -1  12          0.38          0.40         2.93 o
   9  -1  12          6.55          6.89         2.55 o
  -7   0  12          0.58          0.69         1.90 o
  -6   0  12          4.32          6.27         2.08 o
  -5   0  12          7.23          6.14         1.54 o
  -4   0  12          2.94          1.71         1.20 o
  -3   0  12          0.03         -0.78         0.96 o
  -2   0  12          4.96          5.89         1.36 o
  -1   0  12          1.44          2.68         1.11 o
   0   0  12          5.00          5.85         1.27 o
   1   0  12         10.33         11.98         1.15 o
   2   0  12          2.11          0.18         1.18 o
   3   0  12          0.45          0.05         0.64 o
   4   0  12         39.26         43.37         2.31 o
   5   0  12         10.19         12.95         3.36 o
   6   0  12          1.73          0.75         0.86 o
   7   0  12          0.74         -0.36         0.95 o
   8   0  12          1.10          1.76         1.25 o
   9   0  12          2.26          1.50         1.39 o
  -7   1  12          0.20          0.34         1.81 o
  -6   1  12          0.13         -1.12         1.59 o
  -5   1  12          0.61         -1.42         1.64 o
  -4   1  12          1.83          2.89         1.31 o
  -3   1  12          0.01         -0.93         0.93 o
  -2   1  12          0.12         -0.14         1.40 o
  -1   1  12         27.10         29.04         2.11 o
   0   1  12         61.26         70.40         3.23 o
   1   1  12        120.15        125.13         3.80 o
   2   1  12        130.68        124.37         3.54 o
   3   1  12          0.14          0.36         0.70 o
   4   1  12          1.76          1.95         0.59 o
   5   1  12          3.76          2.04         0.55 o
   6   1  12         11.51         10.22         1.04 o
   7   1  12          0.26          0.25         0.99 o
   8   1  12          0.73          0.99         1.44 o
   9   1  12          2.79          2.11         1.32 o
  10   1  12         17.81         21.01         2.60 o
  -7   2  12          0.07          0.65         1.80 o
  -6   2  12          0.49          1.77         1.78 o
  -5   2  12          1.71          0.98         1.26 o
  -4   2  12          0.39         -0.20         1.46 o
  -3   2  12          1.51          1.65         2.11 o
  -2   2  12         15.26         12.95         1.61 o
  -1   2  12          0.42          1.05         1.01 o
   0   2  12          1.21          1.32         1.00 o
   1   2  12        118.25        117.15         4.18 o
   2   2  12          0.01         -0.04         0.52 o
   3   2  12          1.39          1.52         0.62 o
   4   2  12          2.75          0.61         0.58 o
   5   2  12          0.67         -0.10         0.44 o
   6   2  12          0.07          0.94         0.50 o
   7   2  12          0.36          0.50         0.67 o
   8   2  12         10.88         10.49         1.08 o
   9   2  12         15.50         16.35         1.29 o
  10   2  12         51.47         62.19         2.68 o
  11   2  12          0.96         -1.22         1.22 o
  -6   3  12          7.17         10.28         2.21 o
  -5   3  12          0.18          1.46         1.32 o
  -4   3  12          0.54          1.04         1.67 o
  -3   3  12          2.22          0.42         1.10 o
  -2   3  12         10.95          9.60         1.52 o
  -1   3  12          2.26          2.94         1.11 o
   0   3  12         58.57         56.19         2.81 o
   1   3  12          0.23          0.98         0.68 o
   2   3  12        115.23        118.63         2.51 o
   3   3  12         32.01         31.38         1.24 o
   4   3  12          3.94          5.68         0.71 o
   5   3  12          6.07          6.33         0.67 o
   6   3  12         18.80         18.20         0.98 o
   7   3  12          6.03          6.55         0.76 o
   8   3  12          6.08          3.74         0.82 o
   9   3  12         15.26         15.47         1.22 o
  10   3  12         25.54         34.21         1.98 o
  11   3  12         32.56         41.55         2.10 o
  -6   4  12          7.85          6.66         1.73 o
  -5   4  12          4.11          4.62         1.57 o
  -4   4  12          0.08          0.91         1.45 o
  -3   4  12          0.00          0.47         1.14 o
  -2   4  12          5.15          2.55         1.45 o
  -1   4  12         34.36         32.04         2.59 o
   0   4  12         13.15         12.93         1.50 o
   1   4  12         63.09         60.43         2.00 o
   2   4  12         59.61         59.22         1.63 o
   3   4  12         12.95         13.54         0.85 o
   4   4  12         11.77          9.71         0.73 o
   5   4  12          5.62          6.23         0.66 o
   6   4  12         73.74         67.68         1.80 o
   7   4  12          8.64          7.43         0.76 o
   8   4  12          4.00          2.97         0.63 o
   9   4  12         18.09         24.33         1.33 o
  10   4  12         11.20         14.70         1.44 o
  11   4  12         11.91         14.91         2.00 o
  12   4  12         41.11         43.36         4.60 o
  -6   5  12          0.32          0.82         1.56 o
  -5   5  12          0.00         -0.54         1.30 o
  -4   5  12          0.86          1.61         1.37 o
  -3   5  12          0.00          0.68         1.15 o
  -2   5  12          0.94          2.06         1.18 o
  -1   5  12         23.13         20.75         1.89 o
   0   5  12         19.63         16.76         1.68 o
   1   5  12          1.96          1.81         0.66 o
   2   5  12         35.92         33.45         1.48 o
   3   5  12          0.11         -0.53         0.53 o
   4   5  12          5.72          6.92         0.65 o
   5   5  12         16.23         17.55         0.94 o
   6   5  12         26.69         25.38         1.13 o
   7   5  12         49.64         47.92         1.49 o
   8   5  12          2.19          1.85         0.66 o
   9   5  12          6.28          5.13         1.05 o
  10   5  12         20.09         26.80         2.93 o
  11   5  12         28.21         34.86         2.81 o
  12   5  12         10.44          9.36         1.82 o
  -5   6  12         18.35         24.83         2.60 o
  -4   6  12          4.63          2.69         1.48 o
  -3   6  12          5.29          4.66         1.62 o
  -2   6  12          2.54          3.02         1.47 o
  -1   6  12          0.32          1.43         1.11 o
   0   6  12          8.14         10.01         1.48 o
   1   6  12          1.72          2.11         0.69 o
   2   6  12          0.40         -0.33         0.58 o
   3   6  12         77.21         75.65         1.84 o
   4   6  12          0.02          0.38         0.48 o
   5   6  12          0.00          0.04         0.46 o
   6   6  12        136.13        130.29         2.89 o
   7   6  12          0.14         -0.05         0.58 o
   8   6  12         13.88         12.19         1.30 o
   9   6  12          4.07          5.90         1.36 o
  10   6  12          0.03          0.64         1.21 o
  11   6  12          9.07         12.92         1.75 o
  12   6  12         19.25         26.86         2.33 o
  -5   7  12          0.45          2.75         1.69 o
  -4   7  12          6.80          8.06         1.87 o
  -3   7  12          0.38          2.02         1.37 o
  -2   7  12          1.65         -1.07         1.07 o
  -1   7  12          6.92         10.52         1.60 o
   0   7  12         11.19         11.53         3.20 o
   1   7  12          7.37          4.53         0.83 o
   2   7  12         15.24         11.54         1.03 o
   3   7  12          0.36          1.45         0.60 o
   4   7  12          2.83          3.20         0.66 o
   5   7  12         14.38         12.37         0.91 o
   6   7  12          4.61          4.76         0.70 o
   7   7  12         60.43         62.22         1.74 o
   8   7  12         62.23         66.66         2.42 o
   9   7  12          2.64          2.38         0.87 o
  10   7  12          0.20         -0.11         0.95 o
  11   7  12          0.00          0.44         1.03 o
  12   7  12          2.79          4.41         1.40 o
  -4   8  12          0.31         -0.07         1.52 o
  -3   8  12          6.93          9.97         1.98 o
  -2   8  12          0.21          0.22         4.06 o
  -1   8  12         10.09         11.80         3.21 o
   0   8  12          0.88          0.03         1.10 o
   1   8  12          5.59          5.30         1.04 o
   2   8  12          0.01          0.39         0.70 o
   3   8  12          6.74          8.46         1.03 o
   4   8  12          2.95          2.36         0.67 o
   5   8  12          0.00          0.33         0.55 o
   6   8  12          2.86          1.62         0.71 o
   7   8  12          6.16          5.47         1.23 o
   8   8  12          7.72          7.95         1.02 o
   9   8  12          2.79          2.21         0.87 o
  10   8  12         14.04         16.53         1.73 o
  11   8  12          0.01          0.14         1.01 o
  12   8  12          0.45          0.92         1.10 o
  -3   9  12          1.00          1.59         1.54 o
  -2   9  12          9.97         10.18         1.89 o
  -1   9  12          0.35          0.15         1.74 o
   0   9  12          4.20          5.44         1.90 o
   1   9  12          1.54          2.25         1.08 o
   2   9  12          7.16         10.48         1.20 o
   3   9  12          1.86          1.67         0.80 o
   4   9  12          5.72          3.68         0.85 o
   5   9  12         36.40         34.40         1.34 o
   6   9  12          0.66          0.91         0.92 o
   7   9  12          0.06          0.23         0.69 o
   8   9  12          0.36          0.51         0.76 o
   9   9  12          1.20          0.33         0.74 o
  10   9  12          1.71          2.25         1.04 o
  11   9  12          9.24         12.42         2.60 o
  12   9  12          0.00          0.47         1.05 o
  -2  10  12          1.35          0.31         2.01 o
  -1  10  12          1.00          1.91         1.94 o
   0  10  12          3.73          3.02         2.07 o
   1  10  12          0.16          0.45         1.67 o
   2  10  12          0.71          1.75         1.19 o
   3  10  12          7.72          6.95         1.03 o
   4  10  12          0.18          0.85         0.73 o
   5  10  12         30.09         35.32         2.91 o
   6  10  12          7.43          8.85         1.08 o
   7  10  12          4.32          4.25         0.91 o
   8  10  12          5.16          4.24         0.92 o
   9  10  12          0.03         -0.56         0.88 o
  10  10  12         11.16          9.92         2.13 o
  11  10  12          2.26          2.16         1.09 o
  12  10  12          6.35          6.83         2.49 o
  -1  11  12          0.15         -1.08         1.91 o
   0  11  12          0.12         -1.72         1.72 o
   1  11  12          1.40          3.00         1.91 o
   2  11  12         10.34         11.24         1.36 o
   3  11  12          0.57         -0.05         0.81 o
   4  11  12          0.67          0.47         0.75 o
   5  11  12         25.10         26.69         2.00 o
   6  11  12          0.52         -0.63         0.85 o
   7  11  12          1.77          2.38         1.28 o
   8  11  12          0.40          0.35         0.94 o
   9  11  12          0.22         -0.34         0.82 o
  10  11  12          0.97          1.29         0.98 o
  11  11  12          2.18          1.06         1.08 o
  12  11  12          0.27          0.56         1.03 o
   1  12  12          1.08         -0.77         1.83 o
   2  12  12          7.55          4.95         1.35 o
   3  12  12          6.49          8.90         1.40 o
   4  12  12          0.72          0.65         0.81 o
   5  12  12         19.86         21.50         2.65 o
   6  12  12          4.63          5.10         1.68 o
   7  12  12          1.78         -0.21         1.20 o
   8  12  12          4.59          5.82         1.61 o
   9  12  12          0.40         -0.02         1.07 o
  10  12  12         13.13         15.61         1.67 o
  11  12  12          2.89          3.35         1.62 o
   2  13  12          0.22         -0.86         1.63 o
   3  13  12          4.20          4.38         1.21 o
   4  13  12         19.54         32.27         3.37 o
   5  13  12          0.79          0.36         1.56 o
   6  13  12         10.91          8.94         2.11 o
   7  13  12          6.38          6.32         1.76 o
   8  13  12          0.17          1.43         1.37 o
   9  13  12         11.11         15.28         2.07 o
  10  13  12          5.34          7.48         1.63 o
   5  14  12          8.39         15.22         2.60 o
   6  14  12          3.49          5.09         2.05 o
   7  14  12         10.14         11.85         2.24 o
   8  14  12          1.45          1.44         1.49 o
  -3  -5  13         10.30         12.42         3.07 o
  -2  -5  13         17.52         14.40         2.93 o
  -1  -5  13         14.33         24.95         3.41 o
   0  -5  13          0.80          1.56         2.14 o
   1  -5  13          0.82         -0.13         1.42 o
   2  -5  13          0.33          0.76         1.58 o
  -4  -4  13          0.26          2.12         2.06 o
  -3  -4  13          8.09         11.16         2.51 o
  -2  -4  13          0.69          3.21         2.07 o
  -1  -4  13          1.69          1.40         1.41 o
   0  -4  13          1.93          1.14         1.67 o
   1  -4  13          0.60         -1.89         1.89 o
   2  -4  13          1.13          2.61         1.54 o
   3  -4  13          2.42          2.12         1.57 o
   4  -4  13          0.63          0.24         1.46 o
  -5  -3  13          4.56          3.14         1.50 o
  -4  -3  13          0.96         -0.78         1.16 o
  -3  -3  13          0.04          2.35         1.83 o
  -2  -3  13          1.16          2.71         1.43 o
  -1  -3  13          0.25          0.95         2.14 o
   0  -3  13          2.37          4.49         1.55 o
   1  -3  13          4.24          3.74         1.69 o
   2  -3  13         27.60         28.93         3.03 o
   3  -3  13          3.08          3.18         2.10 o
   4  -3  13          3.24          2.24         1.55 o
   5  -3  13          1.64          2.83         1.53 o
   6  -3  13          0.12         -1.84         1.90 o
  -6  -2  13          5.69          9.95         2.49 o
  -5  -2  13          1.43          0.89         1.95 o
  -4  -2  13          0.67          0.06         1.61 o
  -3  -2  13          0.05         -0.25         0.99 o
  -2  -2  13          9.23          9.54         1.33 o
  -1  -2  13          4.81          5.02         1.24 o
   0  -2  13          2.38          2.93         1.34 o
   1  -2  13          1.98          3.01         1.41 o
   2  -2  13         57.78         74.84         3.80 o
   3  -2  13         32.29         41.02         2.82 o
   4  -2  13          0.31          1.89         1.44 o
   5  -2  13          1.90          1.69         1.89 o
   6  -2  13          2.28          0.61         1.29 o
   7  -2  13          0.78          1.63         2.25 o
  -6  -1  13          0.08          1.24         1.89 o
  -5  -1  13          0.50          1.86         1.86 o
  -4  -1  13          5.77          5.22         2.02 o
  -3  -1  13          1.75          1.82         1.27 o
  -2  -1  13          1.67          2.00         1.21 o
  -1  -1  13          3.38          2.49         1.35 o
   0  -1  13         27.31         24.86         1.75 o
   1  -1  13          0.69         -0.86         0.86 o
   2  -1  13          0.23         -0.06         1.17 o
   3  -1  13          2.89          2.95         1.39 o
   4  -1  13         24.44         27.03         3.76 o
   5  -1  13          0.49          2.41         1.05 o
   6  -1  13          0.33          0.37         1.10 o
   7  -1  13          0.06         -1.06         1.14 o
   8  -1  13          2.67          0.65         2.07 o
  -6   0  13          1.44          0.24         1.78 o
  -5   0  13          0.06         -1.27         1.57 o
  -4   0  13          3.15          2.84         1.37 o
  -3   0  13          2.78          3.37         1.37 o
  -2   0  13          0.02          0.65         1.15 o
  -1   0  13         13.70         13.46         1.79 o
   0   0  13         16.12         14.63         1.81 o
   1   0  13          1.00          1.52         1.37 o
   2   0  13          2.43          2.25         0.78 o
   3   0  13         25.45         30.74         1.55 o
   4   0  13          1.40          1.58         0.93 o
   5   0  13          1.15          2.24         0.98 o
   6   0  13          0.37          0.21         0.90 o
   7   0  13          3.07          4.73         1.36 o
   8   0  13          0.34          1.01         1.42 o
   9   0  13          5.15          2.15         2.15 o
  -6   1  13          3.33          2.68         2.00 o
  -5   1  13          0.47          1.00         1.37 o
  -4   1  13          0.85          1.43         1.32 o
  -3   1  13          0.56          0.87         1.14 o
  -2   1  13          0.04         -0.35         1.41 o
  -1   1  13         26.54         24.18         2.13 o
   0   1  13         21.44         21.78         2.59 o
   1   1  13          7.36          7.00         1.42 o
   2   1  13         55.77         56.88         2.23 o
   3   1  13          5.78          9.94         1.13 o
   4   1  13          0.00          0.08         0.67 o
   5   1  13          1.35          1.09         0.82 o
   6   1  13          0.21         -0.92         0.92 o
   7   1  13          3.43          2.80         1.20 o
   8   1  13          0.08         -0.23         2.59 o
   9   1  13          1.03         -1.13         1.44 o
  -6   2  13          0.40          0.31         1.86 o
  -5   2  13          0.27         -0.69         1.24 o
  -4   2  13          0.66         -0.97         1.13 o
  -3   2  13          0.35          0.91         1.34 o
  -2   2  13          6.50          6.33         1.43 o
  -1   2  13          9.23         12.12         3.58 o
   0   2  13          6.52          6.77         1.45 o
   1   2  13          5.10          4.41         1.29 o
   2   2  13          1.62          1.05         0.76 o
   3   2  13         22.92         20.50         1.37 o
   4   2  13          0.49         -0.50         0.72 o
   5   2  13          7.25          7.30         0.96 o
   6   2  13          2.64          1.40         0.86 o
   7   2  13         12.54         13.12         1.65 o
   8   2  13          0.19          1.44         1.11 o
   9   2  13         29.32         36.23         2.52 o
  10   2  13          0.59         -0.15         1.36 o
  -6   3  13          0.04          1.34         2.03 o
  -5   3  13          0.77          0.61         1.45 o
  -4   3  13          0.00         -0.02         2.26 o
  -3   3  13          0.49          0.12         1.19 o
  -2   3  13         18.28         19.39         1.98 o
  -1   3  13          7.22         10.51         1.64 o
   0   3  13          1.43          1.55         3.28 o
   1   3  13         74.84         77.20         3.47 o
   2   3  13         57.21         57.17         2.93 o
   3   3  13         54.51         56.39         1.72 o
   4   3  13          0.31         -0.55         0.55 o
   5   3  13          1.14          0.99         0.54 o
   6   3  13          1.80          2.51         0.65 o
   7   3  13          2.33          1.19         0.77 o
   8   3  13          0.04         -0.52         0.74 o
   9   3  13         26.78         34.37         1.74 o
  10   3  13         18.93         22.42         1.72 o
  -5   4  13          2.86         -1.44         4.19 o
  -4   4  13          0.54         -0.27         1.26 o
  -3   4  13          1.75          1.05         1.69 o
  -2   4  13          1.21          1.30         1.22 o
  -1   4  13          0.16          0.74         1.10 o
   0   4  13          9.44          8.40         1.47 o
   1   4  13         30.01         32.19         2.24 o
   2   4  13          1.56          1.72         0.75 o
   3   4  13         96.01         99.63         2.30 o
   4   4  13         19.51         18.15         1.78 o
   5   4  13          0.01          0.55         0.66 o
   6   4  13          7.17          7.41         0.94 o
   7   4  13          0.31          0.25         0.69 o
   8   4  13          7.54         10.30         1.04 o
   9   4  13          3.05          2.41         0.87 o
  10   4  13         11.96         13.91         1.47 o
  11   4  13          6.10          5.97         1.76 o
  -5   5  13          0.35          0.79         1.67 o
  -4   5  13          0.00         -1.25         1.25 o
  -3   5  13          5.24          6.01         1.65 o
  -2   5  13          1.46          1.76         1.25 o
  -1   5  13          1.58          2.46         1.27 o
   0   5  13          0.77          1.07         1.33 o
   1   5  13          3.49          3.23         1.18 o
   2   5  13         24.02         23.77         1.37 o
   3   5  13          0.77          1.64         0.81 o
   4   5  13          1.03          0.29         0.83 o
   5   5  13        106.64        111.14         2.76 o
   6   5  13         17.05         16.21         1.13 o
   7   5  13          5.83          5.67         0.87 o
   8   5  13         28.47         34.25         1.52 o
   9   5  13          2.57          2.00         0.78 o
  10   5  13          1.30          2.12         1.33 o
  11   5  13         19.14         20.18         2.77 o
  -4   6  13          5.95          4.04         2.00 o
  -3   6  13          3.54          4.53         1.61 o
  -2   6  13          3.43          4.52         1.51 o
  -1   6  13          8.19          9.75         1.65 o
   0   6  13          1.33         -0.21         1.11 o
   1   6  13          2.22          2.75         1.13 o
   2   6  13          6.19          6.59         0.95 o
   3   6  13         42.44         42.48         2.62 o
   4   6  13          0.41          1.63         0.67 o
   5   6  13         48.67         49.27         1.74 o
   6   6  13          6.11          5.17         0.85 o
   7   6  13          1.98          3.11         0.76 o
   8   6  13          1.29          2.10         0.71 o
   9   6  13         26.38         34.75         1.45 o
  10   6  13          0.93          0.24         1.10 o
  11   6  13          0.09          2.20         1.28 o
  -4   7  13          0.56          1.45         1.60 o
  -3   7  13         10.89         12.67         2.04 o
  -2   7  13          4.00          2.70         1.40 o
  -1   7  13          0.03         -1.14         1.14 o
   0   7  13         13.77         13.15         1.73 o
   1   7  13          1.65          1.15         1.05 o
   2   7  13          5.88          5.36         1.03 o
   3   7  13          0.43          2.61         1.83 o
   4   7  13         10.59         10.34         1.21 o
   5   7  13         24.02         22.88         1.20 o
   6   7  13         42.03         47.69         1.67 o
   7   7  13          5.98          6.34         0.80 o
   8   7  13          0.40         -0.45         0.80 o
   9   7  13          0.11          0.56         0.88 o
  10   7  13          6.36          8.38         1.54 o
  11   7  13          0.15          0.73         1.11 o
  12   7  13          7.42          8.37         1.67 o
  -3   8  13          0.24          0.42         1.49 o
  -2   8  13          0.01          0.06         1.37 o
  -1   8  13          5.49          7.46         1.68 o
   0   8  13          7.66         11.30         2.39 o
   1   8  13          0.45          1.05         1.45 o
   2   8  13          2.31          2.61         0.95 o
   3   8  13          1.04          1.03         0.83 o
   4   8  13         15.44         14.68         1.12 o
   5   8  13          8.89          9.55         0.90 o
   6   8  13          0.18         -0.04         0.58 o
   7   8  13          9.35         10.20         0.73 o
   8   8  13          6.26          7.73         1.13 o
   9   8  13         10.23          9.07         2.92 o
  10   8  13          0.00          0.27         1.04 o
  11   8  13          8.24         10.17         1.61 o
  12   8  13          0.86          3.36         1.31 o
  -2   9  13          0.14          1.27         2.16 o
  -1   9  13          3.58          4.57         2.22 o
   0   9  13          5.07          5.47         2.08 o
   1   9  13          3.14          4.46         1.89 o
   2   9  13          0.37          0.42         0.89 o
   3   9  13          5.27          4.85         1.01 o
   4   9  13          9.62         10.16         2.13 o
   5   9  13          0.96          0.73         0.66 o
   6   9  13          5.32          5.33         0.72 o
   7   9  13         11.92         10.48         1.18 o
   8   9  13          0.90          1.13         0.82 o
   9   9  13          0.01          0.68         1.00 o
  10   9  13         12.47         12.85         2.44 o
  11   9  13          0.07         -0.52         0.99 o
  12   9  13          4.19          7.21         1.98 o
  -1  10  13          8.10         14.03         2.88 o
   0  10  13          0.45          0.84         1.97 o
   1  10  13          0.10         -0.34         1.74 o
   2  10  13          0.63          1.60         0.98 o
   3  10  13          0.22          0.05         1.11 o
   4  10  13         13.08         10.78         1.27 o
   5  10  13          0.15          0.27         0.72 o
   6  10  13         22.28         26.87         1.72 o
   7  10  13         12.10         14.87         1.34 o
   8  10  13          0.05         -0.69         0.99 o
   9  10  13          1.26          1.30         2.05 o
  10  10  13          3.60          1.99         1.16 o
  11  10  13          3.83          4.56         1.30 o
   0  11  13          0.00         -0.30         1.96 o
   1  11  13          0.79          0.48         1.90 o
   2  11  13          2.36          4.82         1.93 o
   3  11  13          0.13          1.12         0.96 o
   4  11  13         16.23         18.98         1.39 o
   5  11  13          0.39         -0.49         0.63 o
   6  11  13          0.10         -0.74         1.30 o
   7  11  13          1.81         -0.10         1.24 o
   8  11  13          0.70         -0.70         0.95 o
   9  11  13          0.02         -0.38         0.91 o
  10  11  13          0.00         -0.23         1.31 o
  11  11  13          0.70          0.02         1.04 o
   1  12  13          0.11          0.49         1.89 o
   2  12  13          1.13         -0.06         1.72 o
   3  12  13          0.46          1.34         1.19 o
   4  12  13         18.19         22.03         1.63 o
   5  12  13          2.67          2.26         1.61 o
   6  12  13          2.42          1.20         1.49 o
   7  12  13         24.04         29.04         2.96 o
   8  12  13          0.40         -0.34         1.24 o
   9  12  13          1.59          1.72         1.89 o
  10  12  13          0.00         -0.58         1.36 o
   3  13  13          1.85          4.15         1.31 o
   4  13  13          0.16         -1.08         1.68 o
   5  13  13         10.19         14.19         2.59 o
   6  13  13          2.20          0.54         1.52 o
   7  13  13          0.18          0.99         1.43 o
   8  13  13          9.30          6.37         1.86 o
   9  13  13          0.48          0.11         1.32 o
  -1  -4  14          1.53          0.42         2.08 o
   0  -4  14          0.63          2.25         1.65 o
   1  -4  14          0.17         -1.00         1.37 o
   2  -4  14          4.04          1.39         1.81 o
  -3  -3  14          0.03          1.59         2.09 o
  -2  -3  14          9.23         12.30         2.88 o
  -1  -3  14         11.14         10.96         2.08 o
   0  -3  14          0.03          2.46         1.74 o
   1  -3  14         13.43         17.48         2.34 o
   2  -3  14          0.63          1.18         1.42 o
   3  -3  14          0.03          0.79         1.44 o
   4  -3  14          3.85          5.48         1.79 o
  -4  -2  14          0.08          0.59         1.29 o
  -3  -2  14          2.12          1.20         1.37 o
  -2  -2  14          9.55         10.04         1.51 o
  -1  -2  14          3.56          2.42         1.23 o
   0  -2  14          0.33          0.49         1.37 o
   1  -2  14         18.52         20.12         2.32 o
   2  -2  14          0.01          1.52         1.93 o
   3  -2  14          0.67         -0.50         3.17 o
   4  -2  14          0.22          2.60         1.52 o
   5  -2  14          0.60          1.24         1.16 o
  -4  -1  14          1.44          2.82         2.02 o
  -3  -1  14          0.35          1.53         1.43 o
  -2  -1  14         21.61         27.46         3.55 o
  -1  -1  14         13.90         16.97         1.91 o
   0  -1  14          1.20          1.97         1.16 o
   1  -1  14         56.86         62.93         2.89 o
   2  -1  14          0.59          0.01         1.31 o
   3  -1  14          2.61          4.34         1.16 o
   4  -1  14          1.50          1.69         1.58 o
   5  -1  14          0.00         -0.19         1.01 o
   6  -1  14          0.15         -0.68         1.22 o
   7  -1  14          3.01         -1.03         1.91 o
  -5   0  14          5.30          2.62         1.99 o
  -4   0  14          0.01          0.12         1.74 o
  -3   0  14          2.42          3.41         1.69 o
  -2   0  14          0.00          0.59         1.24 o
  -1   0  14          1.59          2.64         1.44 o
   0   0  14         61.43         71.70         3.91 o
   1   0  14          1.75          3.36         1.18 o
   2   0  14          8.77          9.36         1.41 o
   3   0  14          6.64          6.62         1.06 o
   4   0  14          0.13         -0.88         0.93 o
   5   0  14          0.04          0.30         1.88 o
   6   0  14          3.07          4.04         1.39 o
   7   0  14          0.87          1.24         1.28 o
   8   0  14          1.30         -0.59         2.00 o
  -5   1  14          2.32          2.13         2.02 o
  -4   1  14          0.28          2.14         1.46 o
  -3   1  14          3.81          4.44         1.53 o
  -2   1  14          0.61          1.69         1.29 o
  -1   1  14         12.88         11.25         3.34 o
   0   1  14          1.85          2.81         1.37 o
   1   1  14         28.18         29.11         2.77 o
   2   1  14         15.03         14.05         1.81 o
   3   1  14          6.24          7.34         0.97 o
   4   1  14          0.24          0.49         0.85 o
   5   1  14          0.33         -0.62         0.81 o
   6   1  14          0.18         -0.16         3.30 o
   7   1  14          0.05         -1.00         1.00 o
   8   1  14          0.12         -1.26         1.26 o
  -5   2  14          0.53          1.41         1.55 o
  -4   2  14          2.00          1.12         1.48 o
  -3   2  14          0.74          1.95         1.41 o
  -2   2  14          5.62          4.74         1.52 o
  -1   2  14          0.26          0.19         1.23 o
   0   2  14          2.05          2.11         1.29 o
   1   2  14          0.90          1.54         1.19 o
   2   2  14          2.06          3.15         1.81 o
   3   2  14          0.00         -0.02         1.01 o
   4   2  14          0.05         -0.66         0.78 o
   5   2  14          1.85          1.86         0.77 o
   6   2  14          2.48          2.14         2.79 o
   7   2  14          1.02          1.37         1.84 o
   8   2  14          8.42         11.80         1.76 o
   9   2  14          0.22          1.00         1.37 o
  -5   3  14          0.00         -1.44         1.44 o
  -4   3  14          0.02          1.96         1.48 o
  -3   3  14          6.79          5.14         1.55 o
  -2   3  14          1.47          2.58         1.34 o
  -1   3  14         33.19         33.47         2.53 o
   0   3  14         12.00         12.51         2.45 o
   1   3  14          0.05         -0.85         1.06 o
   2   3  14          5.54          2.87         4.08 o
   3   3  14          0.75         -1.06         1.53 o
   4   3  14          5.31          4.87         1.10 o
   5   3  14          5.72          4.38         1.20 o
   6   3  14          4.20          5.04         1.22 o
   7   3  14          0.16         -0.55         1.05 o
   8   3  14          4.00          4.38         1.36 o
   9   3  14         25.25         32.19         2.37 o
  10   3  14         20.26         25.51         2.23 o
  -4   4  14          0.84          0.91         1.52 o
  -3   4  14          5.05          5.99         3.78 o
  -2   4  14          2.19          1.89         1.35 o
  -1   4  14          0.45         -0.09         1.19 o
   0   4  14         15.85         17.12         2.84 o
   1   4  14          1.73          2.95         1.25 o
   2   4  14         20.94         19.64         1.93 o
   3   4  14         10.98          9.01         1.75 o
   4   4  14          0.39          0.83         0.82 o
   5   4  14          0.11         -0.18         0.71 o
   6   4  14          0.21          0.03         0.71 o
   7   4  14          0.00         -0.73         0.73 o
   8   4  14          2.71          3.53         0.93 o
   9   4  14          7.64          7.55         1.23 o
  10   4  14          0.02          1.32         1.02 o
  -4   5  14          1.47         -1.37         1.37 o
  -3   5  14          0.09          1.24         1.38 o
  -2   5  14          1.27          1.74         1.35 o
  -1   5  14          1.34          0.75         1.41 o
   0   5  14         29.87         32.43         2.39 o
   1   5  14          1.18          1.77         1.13 o
   2   5  14         33.03         29.27         2.21 o
   3   5  14          1.05          0.27         0.84 o
   4   5  14          8.44          9.39         0.99 o
   5   5  14          0.26          0.41         0.71 o
   6   5  14         27.53         26.41         1.42 o
   7   5  14          2.07          3.42         0.84 o
   8   5  14          0.21         -0.73         0.73 o
   9   5  14          7.58         10.94         1.22 o
  10   5  14          9.99         11.73         2.30 o
  -4   6  14          0.53          0.99         1.67 o
  -3   6  14          0.66         -2.13         2.13 o
  -2   6  14          7.10          7.54         2.60 o
  -1   6  14          4.09          1.36         1.31 o
   0   6  14          6.66          6.96         1.56 o
   1   6  14          3.30          4.95         1.34 o
   2   6  14          4.75          4.23         1.36 o
   3   6  14         12.96         13.69         1.71 o
   4   6  14          0.03         -0.42         0.75 o
   5   6  14          0.69          1.18         0.73 o
   6   6  14         20.91         21.59         1.28 o
   7   6  14          0.22          0.23         0.72 o
   8   6  14         18.98         18.83         1.23 o
   9   6  14         12.28         14.61         1.17 o
  10   6  14          3.97          8.12         1.62 o
  11   6  14          9.47         13.49         2.25 o
  -3   7  14          0.00          0.82         1.56 o
  -2   7  14          0.04         -1.50         1.50 o
  -1   7  14          0.38          0.55         1.28 o
   0   7  14          0.61         -1.10         1.10 o
   1   7  14         11.99          7.84         2.16 o
   2   7  14          6.03          5.95         1.99 o
   3   7  14          0.60          1.31         0.90 o
   4   7  14          0.02         -0.54         0.79 o
   5   7  14          6.33          7.01         0.91 o
   6   7  14          0.53          0.54         0.71 o
   7   7  14         27.08         23.06         1.31 o
   8   7  14          0.01          0.08         0.66 o
   9   7  14          8.28         10.70         1.63 o
  10   7  14          6.70         10.09         1.67 o
  11   7  14          1.24          2.18         1.39 o
  -2   8  14          0.03         -1.28         1.40 o
  -1   8  14          0.01         -1.61         1.61 o
   0   8  14          2.05          0.95         1.86 o
   1   8  14          1.20         -0.25         1.52 o
   2   8  14         21.29         21.67         2.77 o
   3   8  14         14.94         13.96         1.40 o
   4   8  14         12.95         12.77         1.29 o
   5   8  14         20.82         22.78         1.99 o
   6   8  14         11.52         10.64         0.97 o
   7   8  14          0.89          0.90         0.66 o
   8   8  14          4.76          4.32         1.07 o
   9   8  14          5.18          4.78         1.35 o
  10   8  14          5.13          6.21         1.45 o
  11   8  14          2.67          1.85         1.89 o
  -1   9  14          2.14          2.58         2.27 o
   0   9  14          0.73         -1.67         1.67 o
   1   9  14          4.10          5.28         2.09 o
   2   9  14          0.31          1.55         1.77 o
   3   9  14          0.23          0.70         1.90 o
   4   9  14         22.75         30.21         1.80 o
   5   9  14         12.56         14.45         1.83 o
   6   9  14         10.28         12.67         0.99 o
   7   9  14         15.40         16.00         1.45 o
   8   9  14          5.86          7.78         1.44 o
   9   9  14          0.74          0.87         1.12 o
  10   9  14          2.92          1.89         1.21 o
  11   9  14          1.53          2.40         2.35 o
   0  10  14          1.96          2.56         2.33 o
   1  10  14          1.88          0.43         1.84 o
   2  10  14          0.02         -0.67         1.69 o
   3  10  14          4.60          4.62         1.17 o
   4  10  14          1.45          2.21         0.98 o
   5  10  14         10.35         11.75         1.19 o
   6  10  14         24.69         26.76         3.37 o
   7  10  14          5.66          7.42         1.84 o
   8  10  14         10.80          8.71         1.53 o
   9  10  14          0.23          0.38         1.04 o
  10  10  14          1.61          1.37         1.33 o
  11  10  14          2.72          2.77         1.35 o
   1  11  14          0.15          0.14         2.06 o
   2  11  14          4.72          7.35         2.25 o
   3  11  14         20.55         23.95         2.05 o
   4  11  14         16.64         20.08         1.74 o
   5  11  14          1.51          0.61         0.92 o
   6  11  14          0.00         -0.40         1.34 o
   7  11  14          9.71          9.36         2.03 o
   8  11  14          0.19         -1.03         1.03 o
   9  11  14          0.64          1.70         1.82 o
  10  11  14          0.84          2.25         1.21 o
   2  12  14          7.15          6.61         2.27 o
   3  12  14         31.35         44.06         3.58 o
   4  12  14          5.72          7.12         1.36 o
   5  12  14         10.97         10.19         2.33 o
   6  12  14          0.51          2.82         1.76 o
   7  12  14          0.01         -0.37         1.43 o
   8  12  14          2.02          2.72         1.58 o
   9  12  14          1.23         -0.96         1.56 o
   5  13  14          3.03          1.91         1.99 o
   6  13  14          1.35          1.12         1.75 o
   7  13  14          0.13          0.10         1.58 o
  -2  -2  15          0.43         -0.04         1.36 o
  -1  -2  15          1.99          3.86         2.75 o
   0  -2  15          2.37          2.14         1.70 o
   1  -2  15          0.03         -1.38         1.38 o
   2  -2  15          0.00          0.75         1.57 o
   3  -2  15          0.41         -1.52         2.05 o
  -3  -1  15          0.01         -0.77         1.84 o
  -2  -1  15          0.58          2.19         1.24 o
  -1  -1  15          0.65          1.19         1.17 o
   0  -1  15         29.83         34.33         2.31 o
   1  -1  15          0.37          2.15         1.51 o
   2  -1  15          0.49         -1.19         1.19 o
   3  -1  15          2.07         -0.60         1.42 o
   4  -1  15          0.12         -1.03         1.03 o
   5  -1  15          0.87          1.37         1.18 o
  -3   0  15          1.33          2.11         1.53 o
  -2   0  15          0.48          0.48         1.40 o
  -1   0  15          2.19          3.32         1.54 o
   0   0  15          7.85         10.26         1.93 o
   1   0  15          1.17          2.81         1.19 o
   2   0  15          9.07         11.62         1.57 o
   3   0  15          3.70          6.82         2.22 o
   4   0  15          0.40          1.47         1.08 o
   5   0  15          1.98          3.19         1.64 o
   6   0  15          1.71          2.16         2.39 o
  -4   1  15          0.28          0.08         2.46 o
  -3   1  15          0.52         -0.07         1.44 o
  -2   1  15          3.00          2.90         1.43 o
  -1   1  15          2.67          3.52         1.55 o
   0   1  15          1.26          1.67         1.40 o
   1   1  15          3.58          2.80         1.49 o
   2   1  15          2.40          2.88         1.50 o
   3   1  15          7.22          8.27         1.40 o
   4   1  15          5.87          6.88         1.32 o
   5   1  15          0.61          0.86         1.22 o
   6   1  15          0.03         -0.68         1.14 o
   7   1  15          0.02          0.33         1.30 o
  -4   2  15          0.23          0.04         1.45 o
  -3   2  15          2.62          1.23         1.45 o
  -2   2  15          2.10          2.45         1.50 o
  -1   2  15          2.60          1.68         1.42 o
   0   2  15          0.13          1.23         1.30 o
   1   2  15          6.26          5.82         2.10 o
   2   2  15          7.26          8.56         1.72 o
   3   2  15          0.03         -1.05         1.05 o
   4   2  15          1.10          2.58         1.11 o
   5   2  15          0.02         -0.71         1.02 o
   6   2  15          1.19         -0.45         1.12 o
   7   2  15          2.84          2.87         2.08 o
   8   2  15          0.33          0.52         1.39 o
  -4   3  15          0.00          0.33         2.27 o
  -3   3  15          0.26          0.99         1.49 o
  -2   3  15          3.08          1.65         1.47 o
  -1   3  15          3.08          1.16         1.40 o
   0   3  15          0.06          1.15         1.61 o
   1   3  15          0.79         -1.13         1.13 o
   2   3  15          5.29          5.76         1.54 o
   3   3  15          3.29          5.73         1.46 o
   4   3  15          0.14         -0.34         1.39 o
   5   3  15          3.93          4.62         1.27 o
   6   3  15          2.44          1.95         1.21 o
   7   3  15          3.18          2.47         1.49 o
   8   3  15          5.16          6.32         1.56 o
   9   3  15          4.12          8.26         1.77 o
  -3   4  15          0.00          0.62         1.46 o
  -2   4  15          3.53          3.15         1.58 o
  -1   4  15          3.99          5.63         1.64 o
   0   4  15          0.16          0.83         1.29 o
   1   4  15          7.59          5.21         1.50 o
   2   4  15          0.22         -1.08         1.08 o
   3   4  15          0.45         -0.85         1.09 o
   4   4  15          4.64          4.22         1.75 o
   5   4  15          0.00         -0.66         0.99 o
   6   4  15          1.14          2.21         1.24 o
   7   4  15          7.97         11.78         2.79 o
   8   4  15          4.95          5.74         1.48 o
   9   4  15         11.32         14.89         2.98 o
  -3   5  15          0.44         -1.43         1.43 o
  -2   5  15          1.06          0.61         1.42 o
  -1   5  15          1.76          1.82         2.45 o
   0   5  15          1.82          0.43         1.32 o
   1   5  15         10.76         11.88         1.82 o
   2   5  15          0.56         -0.81         1.12 o
   3   5  15          8.10          5.23         1.93 o
   4   5  15          0.99          2.06         1.65 o
   5   5  15          0.59         -0.12         1.56 o
   6   5  15          6.66          8.15         1.15 o
   7   5  15          8.24          8.36         1.09 o
   8   5  15         22.33         27.70         1.57 o
   9   5  15         18.71         20.78         1.59 o
  10   5  15          8.61         10.00         1.58 o
  -2   6  15          0.91          0.72         1.49 o
  -1   6  15         10.94         10.70         2.46 o
   0   6  15          0.00         -0.94         1.20 o
   1   6  15         18.39         20.12         2.79 o
   2   6  15          0.66         -0.78         1.44 o
   3   6  15         10.39          9.73         2.25 o
   4   6  15          0.60          0.68         1.53 o
   5   6  15          2.11          2.54         1.02 o
   6   6  15         13.75         17.07         1.27 o
   7   6  15          5.11          5.97         0.99 o
   8   6  15          0.81          0.47         0.85 o
   9   6  15          2.99          2.82         0.95 o
  10   6  15          0.92          0.82         1.30 o
  -2   7  15          0.00         -0.70         1.41 o
  -1   7  15          1.04          2.31         1.56 o
   0   7  15          8.69         11.51         2.65 o
   1   7  15          2.90          1.67         1.86 o
   2   7  15          4.32          6.10         2.01 o
   3   7  15          0.12          0.86         1.64 o
   4   7  15          3.30          4.09         1.44 o
   5   7  15         11.81          9.62         1.29 o
   6   7  15          6.09          4.05         0.91 o
   7   7  15          0.01          0.55         0.78 o
   8   7  15          4.63          6.10         1.01 o
   9   7  15          0.34          1.00         1.18 o
  10   7  15          2.93          4.25         2.55 o
  -1   8  15          0.42          1.83         2.16 o
   0   8  15          7.14          8.56         2.53 o
   1   8  15          0.16          1.07         1.88 o
   2   8  15          2.20         -0.13         1.81 o
   3   8  15          0.41          1.74         1.80 o
   4   8  15         10.17         11.61         1.37 o
   5   8  15         31.04         36.23         1.98 o
   6   8  15         12.73         11.86         1.28 o
   7   8  15          2.44          2.21         0.78 o
   8   8  15          3.03          3.64         1.34 o
   9   8  15          0.11         -0.71         1.15 o
  10   8  15          0.15          2.17         1.42 o
   0   9  15          1.99          1.83         2.07 o
   1   9  15         10.38          9.78         2.55 o
   2   9  15         11.65         11.67         2.57 o
   3   9  15          4.09          5.91         2.00 o
   4   9  15          0.02         -0.36         0.93 o
   5   9  15          5.71          4.46         1.09 o
   6   9  15          0.45         -0.18         0.90 o
   7   9  15          0.42         -0.57         1.23 o
   8   9  15          4.65          3.85         1.29 o
   9   9  15          0.03          1.11         1.16 o
  10   9  15          0.93          0.07         1.20 o
   1  10  15          5.90         11.13         2.70 o
   2  10  15         17.91         25.38         3.19 o
   3  10  15         14.39         19.81         2.71 o
   4  10  15          0.46         -1.37         1.37 o
   5  10  15          0.02         -1.03         1.60 o
   6  10  15          0.81          1.13         1.05 o
   7  10  15          2.54          3.38         1.71 o
   8  10  15          2.96          3.47         1.30 o
   9  10  15          1.96          4.51         1.84 o
   3  11  15          1.11          4.97         2.01 o
   4  11  15         21.37         19.27         1.92 o
   5  11  15          0.69         -0.62         1.32 o
   6  11  15          1.43          0.67         1.57 o
   7  11  15          2.57          0.61         1.63 o
   8  11  15          2.34          0.76         1.24 o
   9  11  15          0.83         -0.05         1.13 o
   5  12  15          0.81          1.81         1.96 o
   6  12  15          1.07         -0.96         1.58 o
   7  12  15          5.24          7.37         2.16 o
   0  -1  16          2.95          2.79         2.30 o
   1  -1  16          6.29          4.01         1.84 o
   2  -1  16          0.32         -1.08         3.43 o
  -1   0  16          1.20          5.21         1.83 o
   0   0  16          0.45         -0.20         1.18 o
   1   0  16          3.64          5.97         1.49 o
   2   0  16          4.43          3.47         1.39 o
   3   0  16          0.01         -2.12         2.76 o
   4   0  16          0.03         -0.95         1.38 o
  -2   1  16          1.82          1.65         1.55 o
  -1   1  16          2.36          1.03         1.81 o
   0   1  16          0.85          0.96         1.53 o
   1   1  16         14.27         18.59         3.75 o
   2   1  16          0.38          1.03         1.19 o
   3   1  16          1.92          1.84         1.38 o
   4   1  16          3.10          5.53         2.58 o
   5   1  16          0.59         -1.23         1.81 o
  -2   2  16          0.11         -0.63         1.43 o
  -1   2  16          1.68          2.35         1.54 o
   0   2  16          0.77          1.30         1.44 o
   1   2  16          0.16          0.54         1.32 o
   2   2  16          1.77          4.27         1.58 o
   3   2  16         12.94         17.47         2.16 o
   4   2  16          0.09          1.15         2.02 o
   5   2  16          0.91         -1.43         1.43 o
   6   2  16          0.26         -1.15         1.15 o
  -2   3  16          0.72          0.62         1.93 o
  -1   3  16          0.42          1.31         1.41 o
   0   3  16          0.03         -1.31         1.31 o
   1   3  16          0.47         -0.21         1.37 o
   2   3  16          0.77          0.62         1.23 o
   3   3  16          2.53          0.56         1.33 o
   4   3  16          0.00         -1.44         1.44 o
   5   3  16          7.59          8.34         2.35 o
   6   3  16          4.22          6.13         2.28 o
   7   3  16          0.13         -0.63         1.31 o
  -2   4  16          0.74          1.84         1.68 o
  -1   4  16          0.23         -0.52         1.44 o
   0   4  16          1.99          2.04         1.46 o
   1   4  16          0.01         -1.25         1.25 o
   2   4  16          0.06         -0.30         1.20 o
   3   4  16          0.96          1.11         1.78 o
   4   4  16          0.04         -1.09         1.52 o
   5   4  16          2.16          3.26         1.91 o
   6   4  16          5.25          5.36         2.15 o
   7   4  16          0.95          1.93         1.37 o
   8   4  16          5.05          9.15         1.74 o
  -1   5  16          0.01          2.43         2.25 o
   0   5  16          6.67          4.58         1.64 o
   1   5  16          0.10          0.09         1.29 o
   2   5  16          0.43         -1.62         1.62 o
   3   5  16          0.29         -0.38         1.68 o
   4   5  16          0.02         -1.49         1.52 o
   5   5  16          6.47          3.44         2.07 o
   6   5  16          0.08          1.38         1.67 o
   7   5  16          8.98          9.27         1.62 o
   8   5  16          5.31          5.43         1.41 o
  -1   6  16          0.72          1.35         1.58 o
   0   6  16          5.87          2.71         3.44 o
   1   6  16          1.00          3.97         2.07 o
   2   6  16          0.14          0.92         1.81 o
   3   6  16          0.06          1.64         1.71 o
   4   6  16          2.15          4.31         2.01 o
   5   6  16          1.59          1.18         1.75 o
   6   6  16          1.15         -1.20         1.43 o
   7   6  16          0.09          0.33         1.18 o
   8   6  16          0.39          1.58         0.98 o
   9   6  16          0.35          1.12         0.98 o
   0   7  16          8.37          8.04         2.60 o
   1   7  16          0.05          2.74         2.18 o
   2   7  16          5.12          5.51         2.12 o
   3   7  16          8.23         10.80         2.40 o
   4   7  16          1.17          2.62         1.86 o
   5   7  16         11.24         12.49         2.33 o
   6   7  16          1.43          0.16         1.09 o
   7   7  16          0.02         -0.03         1.04 o
   8   7  16          6.95          7.29         1.13 o
   9   7  16          0.00          0.61         1.25 o
   1   8  16          4.25          6.98         2.46 o
   2   8  16          2.88          3.81         2.27 o
   3   8  16          2.16          3.53         2.13 o
   4   8  16         20.05         25.17         2.95 o
   5   8  16          6.71         10.93         1.64 o
   6   8  16          3.70          4.19         1.27 o
   7   8  16          2.63          3.17         1.14 o
   8   8  16          0.34          2.19         1.26 o
   9   8  16          8.16         11.04         2.78 o
   2   9  16          4.01          2.60         2.33 o
   3   9  16          0.00         -1.14         1.90 o
   4   9  16          0.05          0.50         1.74 o
   5   9  16          1.01         -1.05         1.10 o
   6   9  16          5.21          5.33         1.23 o
   7   9  16          0.07         -0.71         1.50 o
   8   9  16          1.55          0.06         1.56 o
   3  10  16          5.00          2.64         2.15 o
   4  10  16          9.13         11.25         2.28 o
   5  10  16         11.17         12.89         1.69 o
   6  10  16          0.10          0.31         0.97 o
   7  10  16          0.43         -0.21         1.59 o
   8  10  16          1.54          3.20         1.81 o
   5  11  16          2.09          1.75         1.51 o
   6  11  16          0.00          0.89         1.80 o
   1   2  17          5.89          5.69         1.86 o
   2   2  17          0.62         -0.97         1.41 o
   3   2  17          0.15          0.35         1.15 o
   0   3  17          2.86          2.69         1.76 o
   1   3  17          0.01          0.88         1.52 o
   2   3  17          0.13          0.60         2.17 o
   3   3  17          5.89          5.48         2.49 o
   4   3  17          1.80          2.66         2.24 o
   0   4  17          0.03         -1.00         1.49 o
   1   4  17          1.05         -1.56         1.56 o
   2   4  17          4.83          6.45         2.51 o
   3   4  17          2.74          0.65         1.91 o
   4   4  17          0.08         -0.59         1.81 o
   5   4  17          0.54          2.62         2.11 o
   1   5  17          0.82         -0.24         2.06 o
   2   5  17          9.55         15.54         2.96 o
   3   5  17          0.06          0.56         1.83 o
   4   5  17          0.06         -1.38         1.84 o
   5   5  17          2.44          2.46         2.02 o
   6   5  17          1.00          0.19         1.84 o
   2   6  17          0.07         -1.55         1.90 o
   3   6  17          4.27          5.40         2.24 o
   4   6  17          0.13          2.87         2.02 o
   5   6  17          0.10          0.15         1.84 o
   6   6  17          1.01          0.71         1.71 o
   7   6  17          2.22          3.16         1.94 o
   3   7  17          2.29          1.30         1.99 o
   4   7  17          0.97          2.27         1.94 o
   5   7  17          0.12         -0.75         1.74 o
   6   7  17          0.56         -0.80         1.53 o
   7   7  17          0.92          0.52         1.64 o
   4   8  17          0.14          1.21         2.05 o
   5   8  17          0.01         -1.06         1.75 o
   6   8  17          0.53          0.58         1.56 o
   7   8  17          0.53          1.27         1.53 o
   5   9  17          1.35         -0.24         1.76 o
   6   9  17          2.87          2.77         1.61 o
                                                
